# Supplementary material for: Bistability in the Rac1, PAK, and RhoA Signaling Network Drives Actin Cytoskeleton Dynamics and Cell Motility Switches
Source: Cell Syst. 2016 Jan 27;2(1):38–48. doi: 10.1016/j.cels.2016.01.003 (PMC4802415; doi:10.1016/j.cels.2016.01.003)
Supplement: Table S6. Copy Numbers as Determined by the Proteome Ruler Approach across the Identified Proteome, Related to Figure 2 [file mmc2.xlsx]

## Sheet: entire data set
Table S6: Copy numbers as determined by the proteome ruler approach across the identifed proteome
													Copy number
LFQ intensity	Histones	PEP	Intensity	MS/MS Count	Peptides	Razor + unique peptides	Unique peptides	Sequence length	Mol. weight [kDa]	Sequence length_	Average molecular mass	Number of theoretical peptides (Trypsin/P, 7-30)	Copy number Intensity	Protein IDs	Majority protein IDs	Protein names	Gene names	Gene name	Protein name
42494000000	+	5.2123e-104	48274000000	79	12	12	4	126	13989	126	13940.2	7	9.65078e+07	Q99879;Q99877;Q93079;Q5QNW6;P62807;P58876;O60814;Q5QNW6-2;U3KQK0;B4DR52;Q99880;P57053	Q99879;Q99877;Q93079;Q5QNW6;P62807;P58876;O60814;Q5QNW6-2;U3KQK0;B4DR52;Q99880;P57053	Histone H2B type 1-M;Histone H2B type 1-N;Histone H2B type 1-H;Histone H2B type 2-F;Histone H2B type 1-C/E/F/G/I;Histone H2B type 1-D;Histone H2B type 1-K;Histone H2B;Histone H2B type 1-L;Histone H2B type F-S	HIST1H2BM;HIST1H2BN;HIST1H2BH;HIST2H2BF;HIST1H2BC;HIST1H2BD;HIST1H2BK;HIST1H2BL;H2BFS	HIST1H2BM;HIST1H2BN;HIST1H2BH;HIST2H2BF;HIST1H2BC;HIST1H2BD;HIST1H2BK;HIST1H2BL;H2BFS	Histone H2B type 1-M;Histone H2B type 1-N;Histone H2B type 1-H;Histone H2B type 2-F;Histone H2B type 1-C/E/F/G/I;Histone H2B type 1-D;Histone H2B type 1-K;Histone H2B;Histone H2B type 1-L;Histone H2B type F-S
172530000000		0	175560000000	376	72	72	68	466	53651	448.5	51652.5	33	9.15132e+07	P08670;B0YJC4;B0YJC5;Q5JVS8;H7C5W5;P17661;P41219;P41219-2;Q16352;P07197-2;E7EMV2;E7ESP9;P07197;K7EKH6;F8W835	P08670;B0YJC4	Vimentin	VIM	VIM	Vimentin
123860000000		0	132480000000	458	43	43	2	375	41792	227.5	25361.4	12.5	8.86529e+07	P63261;I3L3I0;I3L1U9;I3L4N8;K7EM38;I3L3R2;J3KT65	P63261;I3L3I0;I3L1U9;I3L4N8	Actin, cytoplasmic 2;Actin, cytoplasmic 2, N-terminally processed	ACTG1	ACTG1	Actin, cytoplasmic 2;Actin, cytoplasmic 2, N-terminally processed
32354000000	+	2.3208e-139	32910000000	56	19	19	19	103	11367	103	11367.3	6	8.09689e+07	P62805	P62805	Histone H4	HIST1H4A	HIST1H4A	Histone H4
27191000000		2.9335e-173	28750000000	123	15	15	15	140	15054	122	13222.2	8	5.34099e+07	P07737;K7EJ44;CON__P02584;I3L3D5	P07737;K7EJ44	Profilin-1	PFN1	PFN1	Profilin-1;Profilin 1, isoform CRA_b
24665000000	+	8.2763e-40	24856000000	23	8	8	2	128	13936	129	14019.4	5	4.98803e+07	Q99878;Q96KK5;Q9BTM1;Q16777;Q6FI13;P0C0S8;P20671;Q9BTM1-2;H0YFX9;Q71UI9-5;REV__H0Y672;REV__E7EQ67;REV__H7BY63;REV__Q8NB25-4;REV__Q8NB25-2;REV__Q8NB25-3;REV__Q8NB25	Q99878;Q96KK5;Q9BTM1;Q16777;Q6FI13;P0C0S8;P20671;Q9BTM1-2;H0YFX9	Histone H2A type 1-J;Histone H2A type 1-H;Histone H2A.J;Histone H2A type 2-C;Histone H2A type 2-A;Histone H2A type 1;Histone H2A type 1-D;Histone H2A	HIST1H2AJ;HIST1H2AH;H2AFJ;HIST2H2AC;HIST2H2AA3;HIST1H2AG;HIST1H2AD	HIST1H2AJ;HIST1H2AH;H2AFJ;HIST2H2AC;HIST2H2AA3;HIST1H2AG;HIST1H2AD	Histone H2A type 1-J;Histone H2A type 1-H;Histone H2A.J;Histone H2A type 2-C;Histone H2A type 2-A;Histone H2A type 1;Histone H2A type 1-D;Histone H2A
16078000000		4.1872e-52	16476000000	18	12	12	12	85	9681	87.5	9930.45	5	4.75957e+07	R4GN98;P06703	R4GN98;P06703	Protein S100-A6	S100A6	S100A6	Protein S100-A6
8595800000		4.9454e-52	8595800000	13	8	8	8	44	5052.6	44	5052.65	2	4.75781e+07	P62328;Q5T4B6	P62328	Thymosin beta-4;Hematopoietic system regulatory peptide	TMSB4X	TMSB4X	Thymosin beta-4
29754000000		8.8682e-115	30550000000	82	15	15	15	165	18012	120.5	13114.8	7	4.74335e+07	P62937;F8WE65;C9J5S7;Q567Q0;Q9Y536;F5H284;E5RIZ5;A2BFH1	P62937;F8WE65;C9J5S7;Q567Q0	Peptidyl-prolyl cis-trans isomerase A;Peptidyl-prolyl cis-trans isomerase A, N-terminally processed;Peptidyl-prolyl cis-trans isomerase	PPIA	PPIA	Peptidyl-prolyl cis-trans isomerase A;Peptidyl-prolyl cis-trans isomerase
66269000000		0	71347000000	408	41	41	37	434	47168	387.5	42048.6	19.5	4.23023e+07	P06733;P06733-2;K7EM90;P13929-2;P13929;E5RI09;E5RG95;K7EPM1;K7EKN2;E5RGZ4;P13929-3	P06733;P06733-2	Alpha-enolase	ENO1	ENO1	Alpha-enolase
52810000000		0	53931000000	168	42	42	42	339	38604	230	25569	17	3.90699e+07	P07355;P07355-2;H0YN42;H0YMD0;H0YMU9;H0YM50;A6NMY6;H0YNP5;H0YN28;H0YL33;H0YKS4;H0YMM1;H0YKZ7;H0YLV6;H0YMT9;H0YKX9;H0YMW4;H0YNA0;H0YKL9;H0YKV8;H0YN52;H0YMD9;H0YKN4;H0YNB8;H0YLE2	P07355;P07355-2;H0YN42;H0YMD0;H0YMU9;H0YM50;A6NMY6;H0YNP5;H0YN28;H0YL33;H0YKS4	Annexin A2;Annexin;Putative annexin A2-like protein	ANXA2;ANXA2P2	ANXA2;ANXA2P2	Annexin A2;Annexin;Putative annexin A2-like protein
61622000000		0	69171000000	296	37	37	20	462	50140	462	50162.9	21	3.85812e+07	P68104;Q5VTE0;Q5JR01;A6PW80	P68104;Q5VTE0	Elongation factor 1-alpha 1;Putative elongation factor 1-alpha-like 3	EEF1A1;EEF1A1P5	EEF1A1;EEF1A1P5	Elongation factor 1-alpha 1;Putative elongation factor 1-alpha-like 3
44622000000		0	47348000000	255	32	32	32	335	36053	293	31547.9	15	3.67279e+07	P04406;P04406-2;E7EUT5;O14556	P04406;P04406-2;E7EUT5	Glyceraldehyde-3-phosphate dehydrogenase	GAPDH	GAPDH	Glyceraldehyde-3-phosphate dehydrogenase
58297000000		0	59859000000	170	32	32	6	426	47766	426	47766.6	19	3.50467e+07	Q5JP53;P07437;Q5ST81;E9PBJ4	Q5JP53;P07437;Q5ST81	Tubulin beta chain	TUBB	TUBB	Tubulin beta chain
42700000000		0	43814000000	184	32	32	0	451	50151	348.5	38808.3	15.5	2.44326e+07	P68363;F8VVB9;F8VS66;F8VRZ4;F8VX09;F8VWV9;F8W0F6;F8VRK0;F8VXZ7	P68363;F8VVB9	Tubulin alpha-1B chain	TUBA1B	TUBA1B	Tubulin alpha-1B chain
10142000000		1.9754e-106	10229000000	40	11	11	11	105	11737	95	10594.7	6.5	2.43732e+07	P10599;P10599-2	P10599;P10599-2	Thioredoxin	TXN	TXN	Thioredoxin
11704000000		8.3559e-75	12644000000	25	10	10	10	142	15184	NaN	NaN	NaN	2.32881e+07	CON__P01966;G3V1N2;P69905;P02008	CON__P01966
11769000000		1.1254e-73	12108000000	81	10	10	10	135	14716	135	14715.7	9	2.30101e+07	P09382;F8WEI7	P09382	Galectin-1	LGALS1	LGALS1	Galectin-1
29670000000		3.2528e-228	29777000000	87	27	27	26	332	36688	274	30131.1	14.5	2.26983e+07	P00338;P00338-3;P00338-4;P00338-5;P00338-2;F5GXY2;F5GYU2;F5GXH2;F5H5J4;F5H6W8;F5GZQ4;F5H8H6;F5GXC7;F5GWW2;F5GXU1	P00338;P00338-3;P00338-4;P00338-5;P00338-2;F5GXY2	L-lactate dehydrogenase A chain	LDHA	LDHA	L-lactate dehydrogenase A chain
43808000000		0	44933000000	228	49	49	5	531	57936	523.5	57104.9	32	2.16897e+07	P14618;P14618-3;H3BTJ2;H3BUW1;H3BT25;H3BU13;H3BN34;H3BQZ3;P30613-2;P30613	P14618;P14618-3	Pyruvate kinase PKM	PKM	PKM	Pyruvate kinase PKM
10912000000	+	1.8336e-167	11764000000	53	8	8	2	136	15404	136	15404.1	4	2.13578e+07	P68431	P68431	Histone H3.1	HIST1H3A	HIST1H3A	Histone H3.1
13467000000		7.3729e-136	14062000000	37	24	24	20	199	22110	199	22110.4	15	1.77867e+07	Q06830	Q06830	Peroxiredoxin-1	PRDX1	PRDX1	Peroxiredoxin-1
10311000000		4.9377e-146	11593000000	68	17	17	12	166	18502	149	16811.6	9	1.75232e+07	P23528;G3V1A4;E9PP50;E9PK25;E9PQB7;E9PLJ3;E9PS23	P23528;G3V1A4;E9PP50;E9PK25;E9PQB7;E9PLJ3;E9PS23	Cofilin-1	CFL1	CFL1	Cofilin-1;Cofilin 1 (Non-muscle), isoform CRA_a
10041000000		1.2575e-150	10397000000	46	11	11	11	149	16837	149.5	16901.7	9	1.72695e+07	P62158;H0Y7A7;E7ETZ0;E7EMB3;Q96HY3;G3V361;G3V226;M0QZ52;F8WBR5;G3V479;P27482	P62158;H0Y7A7;E7ETZ0;E7EMB3;Q96HY3;G3V361	Calmodulin	CALM1;CALM2	CALM1;CALM2	Calmodulin;CALM1 protein
14868000000		7.087e-170	15107000000	50	25	25	25	249	26669	249	26669.5	17	1.58419e+07	P60174-1;P60174;P60174-4;U3KPZ0;U3KQF3;U3KPS5	P60174-1;P60174;P60174-4	Triosephosphate isomerase	TPI1	TPI1	Triosephosphate isomerase
39799000000		0	40115000000	124	53	53	38	646	70897	500	54976	25	1.5824e+07	P11142;E9PKE3;E9PNE6;A8K7Q2;P11142-2;E9PN89;E9PS65;E9PM13;E9PLF4;E9PQQ4;E9PQK7;E9PK54;E9PPY6;E9PN25;E9PI65	P11142;E9PKE3;E9PNE6;A8K7Q2;P11142-2	Heat shock cognate 71 kDa protein	HSPA8	HSPA8	Heat shock cognate 71 kDa protein
12099000000		0	12210000000	52	22	22	22	199	22391	199	22391.4	13	1.52503e+07	P37802;C9J5W6;Q9UI15	P37802	Transgelin-2	TAGLN2	TAGLN2	Transgelin-2
15824000000		1.2807e-163	17009000000	78	15	15	15	294	32575	265	29464.6	12	1.46026e+07	P06748;P06748-2;P06748-3;E5RI98;E5RGW4	P06748;P06748-2;P06748-3	Nucleophosmin	NPM1	NPM1	Nucleophosmin
11258000000	+	7.5669e-53	11258000000	24	18	18	3	219	21865	219	21865.3	9	1.43995e+07	P10412	P10412	Histone H1.4	HIST1H1E	HIST1H1E	Histone H1.4
5807200000		1.8834e-46	5830800000	15	7	7	7	115	11665	115	11664.9	5	1.39791e+07	P05387;H0YDD8	P05387	60S acidic ribosomal protein P2	RPLP2	RPLP2	60S acidic ribosomal protein P2
39379000000		0	40876000000	179	62	62	44	732	84659	732	84659.7	33	1.3503e+07	P07900;P07900-2;Q86U12;G3V2J8;Q14568;Q58FG0;Q58FG1	P07900;P07900-2;Q86U12	Heat shock protein HSP 90-alpha	HSP90AA1	HSP90AA1	Heat shock protein HSP 90-alpha;Full-length cDNA clone CS0CAP007YF18 of Thymus of Homo sapiens (human)
12827000000		1.892e-134	12843000000	37	16	16	16	241	26922	241	26922.7	15	1.33412e+07	O00299	O00299	Chloride intracellular channel protein 1	CLIC1	CLIC1	Chloride intracellular channel protein 1
18065000000		4.198e-256	18456000000	88	33	33	33	346	38714	346	38714.2	20	1.33323e+07	P04083;Q5T3N1;Q5T3N0	P04083	Annexin A1	ANXA1	ANXA1	Annexin A1
16262000000		6.8855e-236	16629000000	76	29	29	28	341	36006	347	36717.8	19.5	1.2916e+07	P22626-2;P22626	P22626-2;P22626	Heterogeneous nuclear ribonucleoproteins A2/B1	HNRNPA2B1	HNRNPA2B1	Heterogeneous nuclear ribonucleoproteins A2/B1
15460000000		5.4672e-229	16183000000	63	29	29	29	320	35936	240	27017.6	16.5	1.2594e+07	P08758;D6RBL5;D6RBE9;E9PHT9;D6RCN3	P08758;D6RBL5;D6RBE9;E9PHT9	Annexin A5;Annexin	ANXA5	ANXA5	Annexin A5;Annexin
7269400000		3.9606e-70	7285600000	20	10	10	10	145	16290	151	16961.1	10	1.25078e+07	F8W1R7;P60660-2;P60660;G3V1V0;J3KND3;G8JLA2;B7Z6Z4;G3V1Y7;F8VPF3;F8VZU9;F8W180;H0YI43;F8W1I5;P14649;F8VXL3	F8W1R7;P60660-2;P60660;G3V1V0;J3KND3;G8JLA2;B7Z6Z4;G3V1Y7;F8VPF3	Myosin light polypeptide 6	MYL6	MYL6	Myosin light polypeptide 6
34800000000		0	37011000000	118	60	42	37	724	83263	724	83264.2	33	1.24312e+07	P08238;Q58FF7;Q5T9W8	P08238	Heat shock protein HSP 90-beta	HSP90AB1	HSP90AB1	Heat shock protein HSP 90-beta
18934000000		5.8625e-231	19001000000	78	31	31	31	417	44614	389	41428.8	26	1.19108e+07	P00558;B7Z7A9;E7ERH5;P07205	P00558;B7Z7A9;E7ERH5	Phosphoglycerate kinase 1;Phosphoglycerate kinase	PGK1	PGK1	Phosphoglycerate kinase 1;Phosphoglycerate kinase
43050000000		0	43662000000	175	86	86	61	911	104850	801.5	92383.7	48	1.16459e+07	O43707;O43707-2;O43707-3;F5GXS2;H7C144;K7EJH8;Q08043;K7EP19;G3V2E8;B7Z4P8;Q9H254-2;C9JRP8;M0QZQ3;Q9H254-4;Q9H254	O43707;O43707-2	Alpha-actinin-4	ACTN4	ACTN4	Alpha-actinin-4
4526100000		4.2421e-50	4526100000	10	3	3	3	114	11514	114	11513.9	3	1.09934e+07	P05386	P05386	60S acidic ribosomal protein P1	RPLP1	RPLP1	60S acidic ribosomal protein P1
26370000000		4.8201e-272	26548000000	110	55	55	55	607	69293	NaN	NaN	NaN	1.07147e+07	CON__P02769;H0YA55;P02768;CON__P02768-1;P02768-2;C9JKR2;D6RHD5;B7WNR0;H7C013	CON__P02769
14866000000		5.4907e-175	14974000000	60	28	28	25	364	39420	319.5	34883.4	18.5	1.06232e+07	P04075;H3BQN4;J3KPS3;P04075-2;H3BPS8;H3BUH7;H3BR04;H3BMQ8;H3BU78;H3BR68;Q5T7D5;P05062	P04075;H3BQN4;J3KPS3;P04075-2;H3BPS8;H3BUH7;H3BR04;H3BMQ8	Fructose-bisphosphate aldolase A;Fructose-bisphosphate aldolase	ALDOA	ALDOA	Fructose-bisphosphate aldolase A;Fructose-bisphosphate aldolase
3949400000		1.0019e-60	4434900000	38	8	8	8	105	11740	105	11740.4	5	1.05646e+07	P31949	P31949	Protein S100-A11	S100A11	S100A11	Protein S100-A11
10373000000		2.4661e-170	10430000000	48	20	18	16	245	27745	169	19202.5	9	1.05132e+07	P63104;B0AZS6;E7EX29;P63104-2;B7Z2E6;H0YB80;E7ESK7;E5RGE1;E5RIR4;E9PD24;E7EVZ2	P63104;B0AZS6;E7EX29;P63104-2;B7Z2E6;H0YB80	14-3-3 protein zeta/delta	YWHAZ	YWHAZ	14-3-3 protein zeta/delta
25329000000		0	25492000000	118	57	57	43	577	67819	577	67820	33	1.05121e+07	P26038;V9GZ54	P26038	Moesin	MSN	MSN	Moesin
9913300000		1.5206e-208	9913300000	43	29	29	9	248	28521	248	28521.8	15	9.72052e+06	P67936;K7EPB9;K7EMU5;K7EPV9	P67936	Tropomyosin alpha-4 chain	TPM4	TPM4	Tropomyosin alpha-4 chain
3745800000		3.4471e-26	3776100000	15	8	8	8	97	11203	97	11203.1	4	9.42638e+06	P60903	P60903	Protein S100-A10	S100A10	S100A10	Protein S100-A10
24805000000		4.8577e-295	24987000000	106	67	67	4	664	74139	614	69249.2	38	9.42548e+06	P02545;P02545-6;P02545-3;P02545-5;P02545-4;H0YAB0	P02545;P02545-6;P02545-3;P02545-5;P02545-4	Prelamin-A/C;Lamin-A/C	LMNA	LMNA	Prelamin-A/C
5588300000		3.3632e-278	5671600000	51	20	20	20	154	16832	154	16832.2	8	9.42336e+06	P63241;I3L397;I3L504;P63241-2;Q6IS14;F8WCJ1;C9J7B5;C9J4W5;Q9GZV4	P63241;I3L397;I3L504;P63241-2;Q6IS14	Eukaryotic translation initiation factor 5A-1;Eukaryotic translation initiation factor 5A-1-like	EIF5A;EIF5AL1	EIF5A;EIF5AL1	Eukaryotic translation initiation factor 5A-1;Eukaryotic translation initiation factor 5A-1-like
3091800000		1.1294e-23	3124300000	8	4	4	4	88	9380.4	90.5	9909.12	5	9.31467e+06	Q5T123;Q9H299	Q5T123;Q9H299	SH3 domain-binding glutamic acid-rich-like protein 3	SH3BGRL3	SH3BGRL3	SH3 domain-binding glutamic acid-rich-like protein 3
9323600000		1.7373e-108	9405500000	45	18	18	18	254	28804	254	28803.9	13	9.13198e+06	P18669;P15259;Q8N0Y7	P18669	Phosphoglycerate mutase 1	PGAM1	PGAM1	Phosphoglycerate mutase 1
9336700000		1.7089e-112	9509600000	47	21	21	19	255	29174	244	27839	15.5	9.11596e+06	P62258;P62258-2;B4DJF2;I3L3T1;K7EM20;K7EIT4;I3L0W5	P62258;P62258-2	14-3-3 protein epsilon	YWHAE	YWHAE	14-3-3 protein epsilon
7891900000		2.0567e-54	7944200000	24	11	11	11	216	24423	216	24423.1	10	9.09677e+06	P62826;B5MDF5;F5H018;J3KQE5;B4DV51;H0YFC6	P62826;B5MDF5;F5H018;J3KQE5;B4DV51	GTP-binding nuclear protein Ran	RAN	RAN	GTP-binding nuclear protein Ran
22758000000		1.0459e-245	22845000000	89	44	43	43	654	72332	654	72333	30	8.83277e+06	P11021	P11021	78 kDa glucose-regulated protein	HSPA5	HSPA5	78 kDa glucose-regulated protein
10967000000		5.4845e-120	11861000000	38	11	11	11	359	38418	NaN	NaN	NaN	8.63421e+06	CON__P12763;P02765	CON__P12763
9080100000		1.3435e-122	9210000000	44	16	16	8	267	30137	197	22422.3	13	8.54664e+06	P22392-2;Q32Q12;P22392;J3KPD9;E7ERL0;O60361;F6XY72;E5RHP0;C9K028	P22392-2;Q32Q12;P22392;J3KPD9;E7ERL0	Nucleoside diphosphate kinase B;Nucleoside diphosphate kinase	NME2;NME1-NME2;NME1	NME2;NME1-NME2;NME1	Nucleoside diphosphate kinase B;Nucleoside diphosphate kinase;Nucleoside diphosphate kinase A
5283600000		4.7856e-97	5283600000	24	17	17	17	149	17302	149	17302.5	8	8.54023e+06	P16949;P16949-2;A2A2D0;E5RGX5;Q93045;Q93045-2;B7Z2Z7;Q9H169;G5EA16;Q9H169-2;E5RIR6;E7EVN3	P16949;P16949-2;A2A2D0	Stathmin	STMN1	STMN1	Stathmin
3761400000		3.4672e-30	4142200000	13	10	10	10	121	14369	150	17542.6	8	8.06196e+06	C9JXB8;C9JNW5;P83731	C9JXB8;C9JNW5;P83731	60S ribosomal protein L24	RPL24	RPL24	60S ribosomal protein L24
3343200000		2.2702e-19	3343200000	7	6	6	6	101	11728	101	11728.5	6	7.97213e+06	P26447	P26447	Protein S100-A4	S100A4	S100A4	Protein S100-A4
1671800000		1.3593e-19	1671800000	5	4	4	4	61	6068.3	61	6069.25	3	7.70466e+06	P80297;P13640-2;P02795;P13640;Q8N339;P04732;CON__P67983;H3BSF1;U3KQD7;P80294;P04731	P80297;P13640-2;P02795;P13640;Q8N339;P04732;CON__P67983	Metallothionein-1X;Metallothionein-1G;Metallothionein-2;Metallothionein-1M;Metallothionein-1E	MT1X;MT1G;MT2A;MT1M;MT1E	MT1X;MT1G;MT2A;MT1M;MT1E	Metallothionein-1X;Metallothionein-1G;Metallothionein-2;Metallothionein-1M;Metallothionein-1E
3847400000		4.3598e-74	3953900000	30	11	11	11	132	14515	132	14514.9	7	7.61806e+06	P25398	P25398	40S ribosomal protein S12	RPS12	RPS12	40S ribosomal protein S12
11960000000		2.0848e-223	12213000000	69	27	27	15	406	46153	300	33949.1	18	7.40046e+06	P60842;J3KT12;P60842-2;J3QS69;J3KTB5;J3QL43;J3KSZ0;J3QR64;J3QLN6;J3KTN0;J3QKZ9;J3KS25;B4E102;J3KS93;J3QL52;J3QQP0;J3KSN7	P60842;J3KT12;P60842-2;J3QS69;J3KTB5;J3QL43;J3KSZ0	Eukaryotic initiation factor 4A-I	EIF4A1	EIF4A1	Eukaryotic initiation factor 4A-I
5605200000		1.2395e-131	5690700000	32	16	16	16	194	22127	190.5	21719.4	10	7.19249e+06	P62081;B5MCP9	P62081;B5MCP9	40S ribosomal protein S7	RPS7	RPS7	40S ribosomal protein S7
7443700000		1.5006e-171	7505400000	36	19	19	19	263	29404	295	32854.1	13	7.13844e+06	C9J9K3;P08865;A6NE09;C9JQR9	C9J9K3;P08865;A6NE09	40S ribosomal protein SA	RPSA;RPSAP58	RPSA;RPSAP58	40S ribosomal protein SA
2999700000		1.5091e-20	3125000000	21	4	4	4	115	12476	115	12476.3	5	7.00504e+06	P14174	P14174	Macrophage migration inhibitory factor	MIF	MIF	Macrophage migration inhibitory factor
7153200000		1.3243e-86	7224200000	32	22	22	22	264	29945	205	23528.4	13	6.74686e+06	P61247;D6RG13;D6RAT0;D6RB09;H0Y9Y4;F5H4F9;E9PFI5;H0Y8L7;D6R9B6;D6RAS7;D6RI02;D6RED7;D6RGE0	P61247;D6RG13;D6RAT0;D6RB09;H0Y9Y4;F5H4F9;E9PFI5;H0Y8L7;D6R9B6	40S ribosomal protein S3a	RPS3A	RPS3A	40S ribosomal protein S3a
12563000000		2.4643e-238	12711000000	71	41	39	34	483	53704	497	55156.3	29	6.61925e+06	P05787;CON__P05787;P05787-2;F8VUG2;F8W1U3;CON__H-INV:HIT000292931;F8VRG4;F8VP67;CON__Q9H552;F8VQY3;H0YIB2;CON__H-INV:HIT000016045;Q9NSB2;CON__Q9NSB2;CON__Q6ISB0;CON__REFSEQ:XP_092267;K7EJU1;Q3SY84;CON__Q3SY84;H0YHD9;U3KPR1;B4DIR1;K7ELP4;F8VS61;K7EKH9;CON__Q61726;O43790;CON__O43790;P78385;CON__Q6NT21;CON__P78385;Q14533;CON__Q14533;P78386;CON__P78386	P05787;CON__P05787;P05787-2	Keratin, type II cytoskeletal 8	KRT8	KRT8	Keratin, type II cytoskeletal 8
3483200000		5.0151e-34	3483200000	15	10	10	10	140	14865	118	12646	6	6.55314e+06	P62829;C9JD32;J3KT29;B9ZVP7;J3KTJ3;J3QQT9	P62829;C9JD32;J3KT29;B9ZVP7	60S ribosomal protein L23	RPL23	RPL23	60S ribosomal protein L23
9750500000		5.131e-238	9877500000	50	18	18	3	368	42761	250.5	29372.5	13	6.46004e+06	P55209-2;F5H4R6;P55209;F8VY35;F8W0J6;H0YIV4;F8VUX1;F8W020;H0YH88;H0YHC3;F8VXI6;F8VVB5	P55209-2;F5H4R6;P55209;F8VY35;F8W0J6;H0YIV4;F8VUX1;F8W020;H0YH88;H0YHC3;F8VXI6;F8VVB5	Nucleosome assembly protein 1-like 1	NAP1L1	NAP1L1	Nucleosome assembly protein 1-like 1
3157500000		5.9001e-83	3172000000	20	10	10	10	126	13802	90.5	10127.7	6	6.42728e+06	P49773;D6REP8;D6RE99;D6RD60;D6RC06	P49773;D6REP8;D6RE99;D6RD60	Histidine triad nucleotide-binding protein 1	HINT1	HINT1	Histidine triad nucleotide-binding protein 1
8727800000		2.7522e-207	8785300000	52	27	26	26	372	38746	313.5	33675.7	17	6.34112e+06	P09651;F8W6I7;P09651-2;P09651-3;F8VZ49;Q32P51;F8VTQ5;F8VYN5;F8W646;H0YH80	P09651;F8W6I7;P09651-2;P09651-3;F8VZ49;Q32P51	Heterogeneous nuclear ribonucleoprotein A1;Heterogeneous nuclear ribonucleoprotein A1-like 2	HNRNPA1;HNRNPA1L2	HNRNPA1;HNRNPA1L2	Heterogeneous nuclear ribonucleoprotein A1;Heterogeneous nuclear ribonucleoprotein A1-like 2
4906100000		4.749e-76	4949400000	26	13	13	13	201	22060	NaN	NaN	NaN	6.27456e+06	CON__Q3SX09;CON__P02070;A8MUF7;F8W6P5;E9PEW8;E9PBW4;E9PFT6;P69892;P69891;P68871;P02100;P02042	CON__Q3SX09
3895200000		1.8668e-53	3895200000	18	13	13	13	152	17718	152	17718.7	9	6.14824e+06	P62269;J3JS69	P62269	40S ribosomal protein S18	RPS18	RPS18	40S ribosomal protein S18
1779900000		6.0474e-14	1779900000	5	3	3	3	71	8111.1	95	10839.2	2	6.13694e+06	P61956-2;P61956;H7BZT4;Q6EEV6;P55854;A8MUA9;P55854-2;A8MU27	P61956-2;P61956;H7BZT4	Small ubiquitin-related modifier 2	SUMO2	SUMO2	Small ubiquitin-related modifier 2;Uncharacterized protein
5164700000		4.8165e-94	5188800000	21	16	16	16	208	24205	198	23042.4	8.5	5.99512e+06	P62241;Q5JR95	P62241;Q5JR95	40S ribosomal protein S8	RPS8	RPS8	40S ribosomal protein S8
3916700000		9.9997e-57	3916700000	19	14	14	14	158	18431	138	16214.1	9.5	5.94302e+06	P62280;M0QZC5;M0R1H6;M0R1H5	P62280;M0QZC5	40S ribosomal protein S11	RPS11	RPS11	40S ribosomal protein S11
9988801000		3.5163e-175	10206000000	79	21	21	21	417	48141	332	38286.6	18	5.92893e+06	P27797;K7EJB9;K7EL50	P27797;K7EJB9	Calreticulin	CALR	CALR	Calreticulin
3730900000		6.6043e-45	3771900000	18	9	9	4	156	17965	156	17964.9	6	5.87177e+06	P62979	P62979	Ubiquitin-40S ribosomal protein S27a;Ubiquitin;40S ribosomal protein S27a	RPS27A	RPS27A	Ubiquitin-40S ribosomal protein S27a
4575700000		7.5098e-107	4708500000	20	7	7	7	199	22975	NaN	NaN	NaN	5.73143e+06	CON__P02662	CON__P02662
2895800000		1.0174e-54	2895800000	15	10	10	9	124	14203	144	16766.3	7.5	5.70196e+06	B4E241;P84103	B4E241;P84103	Serine/arginine-rich splicing factor 3	SFRS3;SRSF3	SRSF3	Serine/arginine-rich-splicing factor 3;Serine/arginine-rich splicing factor 3
3015600000		4.6034e-118	3128300000	23	11	11	11	135	15550	135.5	15734.9	5.5	5.62619e+06	P0CW22;P08708;H0YN88;H0YK46;H0YN73;H3BNC9	P0CW22;P08708;H0YN88;H0YK46	40S ribosomal protein S17-like;40S ribosomal protein S17	RPS17L;RPS17	RPS17L;RPS17	40S ribosomal protein S17-like;40S ribosomal protein S17
6333200000		3.4691e-151	6561100000	63	21	21	7	298	32866	228	25087.1	15.5	5.58298e+06	P12236;I7HJJ0;Q9H0C2	P12236;I7HJJ0	ADP/ATP translocase 3	SLC25A6	SLC25A6	ADP/ATP translocase 3
3877700000		2.8308e-154	3921000000	40	18	18	18	189	19891	169	17909.9	11	5.51285e+06	Q99497;K7EN27;K7ELW0	Q99497;K7EN27;K7ELW0	Protein DJ-1	PARK7	PARK7	Protein DJ-1
3083800000		4.6353e-50	3165000000	18	12	12	12	145	16060	145	16060.5	10	5.51143e+06	P39019;M0R2L9;M0QXK4;M0QYF7;M0R140	P39019	40S ribosomal protein S19	RPS19	RPS19	40S ribosomal protein S19
17990000000		0	18190000000	89	50	48	48	803	92468	803	92468.9	40	5.50145e+06	P14625;Q58FF3;H0YIV0;F8W026	P14625	Endoplasmin	HSP90B1	HSP90B1	Endoplasmin
3996400000		3.2145e-82	4018000000	19	11	11	11	187	21057	187	21056.8	10	5.33641e+06	P30086	P30086	Phosphatidylethanolamine-binding protein 1;Hippocampal cholinergic neurostimulating peptide	PEBP1	PEBP1	Phosphatidylethanolamine-binding protein 1
2628200000	+	1.3778e-100	2628200000	6	11	3	3	126	13920	126	13908.1	7	5.28026e+06	Q16778;P33778;P23527;P06899;Q8N257;Q6DRA6;Q6DN03	Q16778;P33778;P23527;P06899;Q8N257	Histone H2B type 2-E;Histone H2B type 1-B;Histone H2B type 1-O;Histone H2B type 1-J;Histone H2B type 3-B	HIST2H2BE;HIST1H2BB;HIST1H2BO;HIST1H2BJ;HIST3H2BB	HIST2H2BE;HIST1H2BB;HIST1H2BO;HIST1H2BJ;HIST3H2BB	Histone H2B type 2-E;Histone H2B type 1-B;Histone H2B type 1-O;Histone H2B type 1-J;Histone H2B type 3-B
1465800000		1.0409e-28	1465800000	11	7	7	7	69	7840.9	69	7841.03	3	5.22811e+06	P62857	P62857	40S ribosomal protein S28	RPS28	RPS28	40S ribosomal protein S28
3304900000		3.3088e-61	3304900000	19	13	13	13	156	17695	164	18475	7	5.22329e+06	P62750;H7BY10;K7EJV9;K7ERT8;A8MUS3;K7EMA7	P62750;H7BY10;K7EJV9;K7ERT8;A8MUS3;K7EMA7	60S ribosomal protein L23a	RPL23A	RPL23A	60S ribosomal protein L23a
3054700000		3.6436e-41	3054700000	14	8	8	8	139	16476	139	16476.1	9	5.18505e+06	B4DP11;Q15185;B4DP21;B4DDC6;B4DHP2	B4DP11;Q15185;B4DP21	Prostaglandin E synthase 3	PTGES3	PTGES3	Prostaglandin E synthase 3
8676600000		5.0497e-194	8973100000	86	30	30	2	440	48562	428	47557.4	23	5.16752e+06	P61978-3;Q5T6W5;Q5T6W2	P61978-3;Q5T6W5;Q5T6W2	Heterogeneous nuclear ribonucleoprotein K	HNRNPK	HNRNPK	Heterogeneous nuclear ribonucleoprotein K
9109000000		6.7544e-151	9151300000	50	24	24	24	437	50118	462	53134.3	25.5	5.10652e+06	P26641;B4DTG2	P26641;B4DTG2	Elongation factor 1-gamma	EEF1G	EEF1G	Elongation factor 1-gamma
2168500000		7.3229e-34	2172900000	8	5	5	5	108	11951	105.5	11687.4	3	5.08477e+06	P62942;Q5W0X3;Q1JUQ5;A8MSS1;Q5VVH2	P62942;Q5W0X3	Peptidyl-prolyl cis-trans isomerase FKBP1A;Peptidyl-prolyl cis-trans isomerase	FKBP1A	FKBP1A	Peptidyl-prolyl cis-trans isomerase FKBP1A;Peptidyl-prolyl cis-trans isomerase
5225400000		1.2124e-112	5947200000	30	22	22	20	306	32834	287	30672.3	12	5.06553e+06	Q14103-3;Q14103;H0Y8G5;H0YA96;Q14103-4;B4DTC3;Q14103-2;D6RAF8;D6RF44;F5H6R6;D6RBQ9;D6RD83	Q14103-3;Q14103;H0Y8G5;H0YA96;Q14103-4;B4DTC3;Q14103-2;D6RAF8;D6RF44	Heterogeneous nuclear ribonucleoprotein D0	HNRNPD	HNRNPD	Heterogeneous nuclear ribonucleoprotein D0
6683800000		1.0088e-245	6776300000	34	14	14	12	356	37497	356	37497.8	17	5.05396e+06	Q15365	Q15365	Poly(rC)-binding protein 1	PCBP1	PCBP1	Poly(rC)-binding protein 1
4881500000		5.081e-147	5206000000	34	28	21	21	248	29032	248	28922.4	16	5.01491e+06	P06753-2;Q5VU59;P06753-5;Q5VU61;P06753-3;P06753-6;P06753-4;J3KN67;P06753;D6R904;P06753-7;K7EP68;H0YL80;H0YKP3;D6RFM2;A6NL28-2;A6NL28	P06753-2;Q5VU59;P06753-5;Q5VU61;P06753-3;P06753-6;P06753-4;J3KN67;P06753	Tropomyosin alpha-3 chain	TPM3	TPM3	Tropomyosin alpha-3 chain;Uncharacterized protein
5365200000		3.3161e-69	5365200000	20	15	15	15	266	29995	191	21544.8	9	5.00234e+06	P62424;Q5T8U3;Q5T8U2	P62424;Q5T8U3;Q5T8U2	60S ribosomal protein L7a	RPL7A	RPL7A	60S ribosomal protein L7a
6207500000		7.206e-175	6255000000	37	21	21	21	317	35076	258	28527.8	16	4.98716e+06	P63244;J3KPE3;D6RAC2;D6REE5;H0Y8W2;D6R9Z1;H0YAM7;D6R9L0;H0YAF8;D6RHH4;D6RFX4;H0Y8R5;D6RBD0;D6RFZ9;D6RF23;D6RAU2;E9PD14;D6RHJ5;D6R909;D6RGK8;H0Y9P0;D6RDI0	P63244;J3KPE3;D6RAC2;D6REE5;H0Y8W2;D6R9Z1;H0YAM7;D6R9L0;H0YAF8;D6RHH4;D6RFX4;H0Y8R5	Guanine nucleotide-binding protein subunit beta-2-like 1	GNB2L1	GNB2L1	Guanine nucleotide-binding protein subunit beta-2-like 1
1326100000		2.3187e-30	2064300000	10	4	4	3	107	11676	179	19694.5	7	4.94441e+06	P17096;P17096-3;H7BYM6	P17096;P17096-3;H7BYM6	High mobility group protein HMG-I/HMG-Y	HMGA1	HMGA1	High mobility group protein HMG-I/HMG-Y
8278300000		0	8797700000	28	32	7	1	445	49830	445	49831	20	4.93758e+06	P68371	P68371	Tubulin beta-4B chain	TUBB4B	TUBB4B	Tubulin beta-4B chain
2899100000		6.6124e-46	2899100000	15	8	8	8	148	16561	108	12201.1	6	4.89568e+06	P46776;E9PJD9;E9PLL6;E9PLX7	P46776;E9PJD9;E9PLL6	60S ribosomal protein L27a	RPL27A	RPL27A	60S ribosomal protein L27a
2730500000		1.2194e-95	2730500000	15	9	9	9	154	15936	144.5	14922.6	7.5	4.7918e+06	P00441;H7BYH4	P00441;H7BYH4	Superoxide dismutase [Cu-Zn]	SOD1	SOD1	Superoxide dismutase [Cu-Zn]
1438000000		2.0989e-19	1438000000	4	2	2	2	75	8392.6	97	10837.2	3	4.7918e+06	J3QLI9;P62314	J3QLI9;P62314	Small nuclear ribonucleoprotein Sm D1	SNRPD1	SNRPD1	Small nuclear ribonucleoprotein Sm D1
4436600000		8.0273e-205	4801300000	56	19	19	19	268	28315	217	23393.3	8.5	4.74218e+06	P04632;K7ELJ7;K7EKD8;U3KQE2;K7EIV0;K7EM73;U3KPR7;K7EMQ1;K7ES78;Q96L46	P04632;K7ELJ7;K7EKD8;U3KQE2;K7EIV0;K7EM73	Calpain small subunit 1	CAPNS1	CAPNS1	Calpain small subunit 1
7883600000		1.6738e-149	7911200000	41	26	26	26	427	47697	380	42677.2	13.5	4.6386e+06	P36578;H3BM89;H3BTP7;H3BU31	P36578;H3BM89	60S ribosomal protein L4	RPL4	RPL4	60S ribosomal protein L4
4010000000		7.4464e-59	4010000000	19	13	13	13	211	24261	164	18845.1	7	4.62244e+06	P26373;P26373-2;J3QSB4;H3BTH3;J3KS98;H3BUK8	P26373;P26373-2;J3QSB4	60S ribosomal protein L13	RPL13	RPL13	60S ribosomal protein L13
4712300000		5.7444e-120	4749900000	29	15	15	2	261	28821	238	26506.6	13	4.60905e+06	E9PK01;P29692;P29692-2;E9PRY8;E9PQ49;E9PI39;P29692-4;E9PPR1;E9PL12;E9PQZ1;E9PMW7;E9PIZ1;H0YCK7;E9PK06;H0YE72;H0YE58;E9PK72;E9PKK3;E9PQC9;E9PNW6;E9PJD0	E9PK01;P29692;P29692-2;E9PRY8;E9PQ49;E9PI39;P29692-4;E9PPR1;E9PL12;E9PQZ1;E9PMW7	Elongation factor 1-delta	EEF1D	EEF1D	Elongation factor 1-delta
2075500000		1.5331e-35	2079800000	9	6	6	6	114	12656	114.5	12720	6	4.5958e+06	E5RI99;P62888;E5RJH3	E5RI99;P62888	60S ribosomal protein L30	RPL30	RPL30	60S ribosomal protein L30
8290200000		7.1748e-263	8304400000	60	35	35	25	445	50663	445	50663.2	28	4.58409e+06	P50395;E7EU23;P50395-2;Q5SX87;Q5SX91;V9GYF8;Q5SX90;Q5SX86;V9GYJ7	P50395;E7EU23;P50395-2	Rab GDP dissociation inhibitor beta	GDI2	GDI2	Rab GDP dissociation inhibitor beta
5449300000		5.8212e-168	5995100000	73	23	22	22	334	36638	232	25218.1	10	4.57615e+06	P07195;A8MW50;C9J7H8;F5H793	P07195;A8MW50;C9J7H8	L-lactate dehydrogenase B chain;L-lactate dehydrogenase	LDHB	LDHB	L-lactate dehydrogenase B chain;L-lactate dehydrogenase
815520000		4.9438e-21	815520000	6	5	5	5	44	5025.6	44	5025.68	2	4.53819e+06	P63313;CON__P21752	P63313	Thymosin beta-10	TMSB10	TMSB10	Thymosin beta-10
7049200000		2.127e-171	7129700000	52	26	24	1	400	44091	NaN	NaN	NaN	4.52228e+06	CON__P08727;K7EMS3;CON__P19001;CON__A2A4G1;CON__P08730-1;P19012;CON__P19012;P08779;CON__P08779;P13646-2;K7ERE3;P13646-3;CON__ENSEMBL:ENSP00000377550;P13646;Q99456;CON__Q99456;C9JTG5;B3KRA2;A8MT21;CON__P13646-1	CON__P08727
2828600000		5.6032e-53	2847900000	18	8	8	8	165	17818	148.5	16009	8	4.46994e+06	P30050;P30050-2	P30050;P30050-2	60S ribosomal protein L12	RPL12	RPL12	60S ribosomal protein L12
35515000000		0	36115000000	249	150	150	136	1960	226530	1671	193198	89	4.45859e+06	P35579;P35579-2;Q5BKV1;P35749-4;P35749-3;P35749;P35749-2;B1AH99;Q7Z406;Q7Z406-6;F2Z2U8;Q7Z406-2;G8JLL9;Q7Z406-5;Q7Z406-4;M0QY43;REV__S4R3H4;REV__E7EQT4;REV__Q9UKV3-5;REV__Q9UKV3;P12883;P13535;Q9UKX3;Q9Y623;P13533;P12882;P11055;Q9UKX2	P35579;P35579-2	Myosin-9	MYH9	MYH9	Myosin-9
5216800000		6.7955e-83	5216800000	25	20	20	20	288	32728	288	32727.9	13	4.4578e+06	Q02878;F8VZ45;U3KQR5;F8VR69;F8VZA3;F8VWR1;F8VU16	Q02878	60S ribosomal protein L6	RPL6	RPL6	60S ribosomal protein L6
14719000000		0	15133000000	117	44	44	44	858	95337	858	95338.1	45	4.43915e+06	P13639	P13639	Elongation factor 2	EEF2	EEF2	Elongation factor 2
3595400000		1.8227e-37	3660600000	14	9	9	9	204	23207	198.5	22362.2	7.5	4.41133e+06	P52565;J3KTF8;J3QQX2;J3KRE2;P52565-2;J3KRY1;J3KS60	P52565;J3KTF8;J3QQX2;J3KRE2	Rho GDP-dissociation inhibitor 1	ARHGDIA	ARHGDIA	Rho GDP-dissociation inhibitor 1
6256600000		0	6579900000	10	42	1	1	375	41736	375	41736.7	20	4.40904e+06	P60709;Q5T8M7;G5E9R0;E7EVS6;P63267-2;C9JZR7;C9JUM1;Q6S8J3;C9JTX5;Q562R1;A5A3E0;P0CG38;P0CG39;Q9BYX7;F8WCH0	P60709	Actin, cytoplasmic 1;Actin, cytoplasmic 1, N-terminally processed	ACTB	ACTB	Actin, cytoplasmic 1
1108300000		2.3988e-06	1108300000	3	2	2	2	64	7101.3	76	8496.07	3	4.36471e+06	Q49AN9;F5H013;P62308;A8MWD9;C9JVQ0	Q49AN9;F5H013;P62308;A8MWD9;C9JVQ0	Small nuclear ribonucleoprotein G;Small nuclear ribonucleoprotein G-like protein	SNRPG	SNRPG	SNRPG protein;Small nuclear ribonucleoprotein G;Small nuclear ribonucleoprotein G-like protein
3630800000		3.503e-90	3851200000	25	11	9	9	225	24763	225	24763.7	12	4.34939e+06	P24534;F2Z2G2;C9JZW3;F8WF65	P24534	Elongation factor 1-beta	EEF1B2	EEF1B2	Elongation factor 1-beta
3062700000		1.4533e-84	3075200000	14	9	9	4	171	19794	172	19794.1	9	4.34486e+06	P19105;O14950;J3QRS3;J3KTJ1	P19105;O14950;J3QRS3	Myosin regulatory light chain 12A;Myosin regulatory light chain 12B	MYL12A;MYL12B	MYL12A;MYL12B	Myosin regulatory light chain 12A;Myosin regulatory light chain 12B
4531000000		9.3549e-99	4536700000	24	15	15	15	248	29225	228	26829.4	11	4.34132e+06	P18124;A8MUD9;C9JIJ5;C9JZ88	P18124;A8MUD9	60S ribosomal protein L7	RPL7	RPL7	60S ribosomal protein L7
2622500000		3.5287e-83	2622500000	14	8	8	8	157	17170	157	17170.4	8	4.27151e+06	P98179	P98179	Putative RNA-binding protein 3	RBM3	RBM3	Putative RNA-binding protein 3
4649500000		5.8359e-43	4659900000	20	12	12	12	293	31324	207.5	22064.5	12.5	4.1604e+06	P15880;H0YEN5;E9PMM9;E9PQD7;E9PPT0;I3L404;E9PM36;H3BNG3;H0YE27	P15880;H0YEN5;E9PMM9;E9PQD7;E9PPT0;I3L404	40S ribosomal protein S2	RPS2	RPS2	40S ribosomal protein S2
2045400000	+	3.2319e-36	2083200000	7	8	2	2	130	14105	130	14121.5	5	4.13042e+06	Q93077;Q7L7L0;P04908	Q93077;Q7L7L0;P04908	Histone H2A type 1-C;Histone H2A type 3;Histone H2A type 1-B/E	HIST1H2AC;HIST3H2A;HIST1H2AB	HIST1H2AC;HIST3H2A;HIST1H2AB	Histone H2A type 1-C;Histone H2A type 3;Histone H2A type 1-B/E
4332900000		3.2964e-59	4332900000	21	15	15	15	261	29717	233	26449.3	12	4.07765e+06	Q14847;Q14847-2;C9J9W2;Q14847-3;F6S2S5;K7ESD6;J3KSN1;O76041-2	Q14847;Q14847-2;C9J9W2;Q14847-3	LIM and SH3 domain protein 1	LASP1	LASP1	LIM and SH3 domain protein 1
8248200000		1.2135e-223	8279500000	58	33	33	33	508	57116	457.5	51813.9	32.5	4.05399e+06	P07237;H7BZ94;F5H8J2;H0Y3Z3;I3L398;I3L312;I3L4M2;I3L0S0;I3NI03;I3L3U6;I3L3P5;I3L514;I3L1Y5	P07237;H7BZ94;F5H8J2;H0Y3Z3	Protein disulfide-isomerase	P4HB	P4HB	Protein disulfide-isomerase;Uncharacterized protein
3062000000		2.7165e-103	3124000000	33	13	13	5	193	21768	187	21164.5	8	4.01355e+06	P61586;C9JNR4;C9JX21;Q5JR07;Q5JR05;U3KQA9;U3KQV3;C9J1T2;C9JRM1;Q5JR06;E9PN11;E9PLA2;P62745	P61586;C9JNR4;C9JX21;Q5JR07;Q5JR05	Transforming protein RhoA	RHOA;RHOC	RHOA;RHOC	Transforming protein RhoA;Rho-related GTP-binding protein RhoC
3055900000		1.7413e-32	3055900000	15	11	11	6	192	21450	192	21450.1	8	3.98426e+06	P63000;P63000-2;P60763;J3KSC4;J3QLK0;F8WET9;B1AH79;G3V4H1;G3V476;Q9H4E5-2;P17081;Q9H4E5	P63000;P63000-2;P60763	Ras-related C3 botulinum toxin substrate 1;Ras-related C3 botulinum toxin substrate 3	RAC1;RAC3	RAC1;RAC3	Ras-related C3 botulinum toxin substrate 1;Ras-related C3 botulinum toxin substrate 3
1739900000		1.3439e-46	1739900000	11	6	6	6	104	12259	87.5	10231.1	4.5	3.96922e+06	P84090;G3V279	P84090;G3V279	Enhancer of rudimentary homolog	ERH	ERH	Enhancer of rudimentary homolog
4141100000		1.3307e-124	4200200000	37	22	22	22	263	29597	263	29597.7	16	3.96879e+06	P62701;A6NH36;C9JEH7;P22090;Q8TD47	P62701	40S ribosomal protein S4, X isoform	RPS4X	RPS4X	40S ribosomal protein S4, X isoform
1198000000		1.773e-44	1250500000	8	3	3	3	81	8850	83	9111.38	5	3.95163e+06	Q8WVC2;P63220;Q9BYK1;Q9BYK2	Q8WVC2;P63220;Q9BYK1	40S ribosomal protein S21	RPS21	RPS21	40S ribosomal protein S21
6819100000		7.7643e-113	6926500000	34	19	19	12	449	49229	277	30383.7	13	3.93486e+06	P31943;G8JLB6;E9PCY7;D6RIT2;D6RIU0;D6RBM0;H0YB39;D6RAM1;D6R9T0;D6RFM3;D6RDU3;D6RJ04;D6RIH9;E5RGV0;H0YBD7;E7EQJ0;E7EN40;D6RDL0;E5RGH4;H0YBG7;D6RF17;H0YAQ2;F5GZT4;D6R9D3;E5RJ94	P31943;G8JLB6;E9PCY7;D6RIT2;D6RIU0;D6RBM0;H0YB39	Heterogeneous nuclear ribonucleoprotein H;Heterogeneous nuclear ribonucleoprotein H, N-terminally processed	HNRNPH1	HNRNPH1	Heterogeneous nuclear ribonucleoprotein H
3125600000		1.64e-80	3130100000	23	13	13	13	200	22391	202	22633.6	10	3.9095e+06	M0R0F0;P46782;M0R0R2;M0QZN2	M0R0F0;P46782;M0R0R2;M0QZN2	40S ribosomal protein S5;40S ribosomal protein S5, N-terminally processed	RPS5	RPS5	40S ribosomal protein S5
1124600000		8.3813e-17	1140500000	9	4	4	4	70	8217.8	65.5	7770.8	3	3.88129e+06	P63173;J3KT73;J3QL01;J3KSP2	P63173;J3KT73;J3QL01;J3KSP2	60S ribosomal protein L38	RPL38	RPL38	60S ribosomal protein L38
3353100000		1.4875e-79	3378800000	21	14	14	14	214	24604	200	22975	8	3.84054e+06	P27635;X1WI28;F8W7C6;B8A6G2;A6QRI9;H7C123;H7C2C5;Q96L21;H7C2U2	P27635;X1WI28;F8W7C6	60S ribosomal protein L10	RPL10	RPL10	60S ribosomal protein L10
3689700000		5.1048e-51	3698000000	22	14	14	14	245	27025	233.5	25612.1	11.5	3.82681e+06	P40925-2;P40925;P40925-3;B9A041;B8ZZ51;C9JF79;C9JRL4	P40925-2;P40925;P40925-3;B9A041;B8ZZ51;C9JF79	Malate dehydrogenase, cytoplasmic;Malate dehydrogenase	MDH1	MDH1	Malate dehydrogenase, cytoplasmic;Malate dehydrogenase
12074000000		2.406e-186	12126000000	53	38	38	38	806	88979	815.5	89782	36	3.81124e+06	Q00839-2;Q00839;Q5RI18	Q00839-2;Q00839	Heterogeneous nuclear ribonucleoprotein U	HNRNPU	HNRNPU	Heterogeneous nuclear ribonucleoprotein U
1979800000		2.883e-14	1979800000	6	5	5	5	123	14551	109.5	12598.1	4	3.80509e+06	P42766;F2Z388	P42766;F2Z388	60S ribosomal protein L35	RPL35	RPL35	60S ribosomal protein L35
1630800000		1.2581e-46	2008600000	16	6	6	6	128	14787	84	9760.22	3.5	3.79883e+06	P35268;K7ERI7;K7EMH1;K7EP65;K7EKS7;K7ELC4;K7EJT5	P35268;K7ERI7;K7EMH1;K7EP65;K7EKS7;K7ELC4	60S ribosomal protein L22	RPL22	RPL22	60S ribosomal protein L22
2643200000		6.2415e-68	2812400000	17	12	12	12	184	20777	176.5	19910.4	11	3.78556e+06	Q04760;Q04760-2	Q04760;Q04760-2	Lactoylglutathione lyase	GLO1	GLO1	Lactoylglutathione lyase
2921800000		2.8637e-84	2957000000	31	16	15	15	198	21892	167	18515.1	10	3.77748e+06	P32119;A6NIW5;P32119-2	P32119;A6NIW5	Peroxiredoxin-2	PRDX2	PRDX2	Peroxiredoxin-2;Peroxiredoxin 2, isoform CRA_a
37434000000		0	37849000000	261	151	151	3	2633	281630	2633	281635	144	3.75847e+06	O75369-8	O75369-8	Filamin-B	FLNB	FLNB	Filamin-B
3294800000		8.8773e-49	3323600000	21	12	12	12	217	24831	217	24831.3	10	3.74326e+06	P62906	P62906	60S ribosomal protein L10a	RPL10A	RPL10A	60S ribosomal protein L10a
875960000		1.2538e-08	875960000	5	3	3	3	56	6676.7	61.5	7382.13	2.5	3.66909e+06	P62273;P62273-2	P62273;P62273-2	40S ribosomal protein S29	RPS29	RPS29	40S ribosomal protein S29
36486000000		0	36767000000	231	133	124	121	2647	280740	2639	280018	134	3.6626e+06	P21333;P21333-2;Q5HY54;E9PHF0;F8WE98;H0Y5C6;H0Y5F3;H7C2E7	P21333;P21333-2;Q5HY54	Filamin-A	FLNA	FLNA	Filamin-A
2255200000		3.5392e-75	2255200000	25	15	15	15	151	17222	149.5	16977.5	8.5	3.66216e+06	P62277;J3KMX5;E9PS50	P62277;J3KMX5	40S ribosomal protein S13	RPS13	RPS13	40S ribosomal protein S13
3220100000		6.5919e-46	3238200000	25	16	16	12	215	24893	160	18559.5	5.5	3.638e+06	P09429;Q5T7C4;Q5T7C6;Q5T7C0;B2RPK0	P09429;Q5T7C4;Q5T7C6;Q5T7C0	High mobility group protein B1	HMGB1	HMGB1	High mobility group protein B1
3556900000		1.6358e-148	3617700000	28	18	14	1	246	28082	246	28082.4	14	3.6028e+06	P31946;Q4VY20;Q4VY19	P31946	14-3-3 protein beta/alpha;14-3-3 protein beta/alpha, N-terminally processed	YWHAB	YWHAB	14-3-3 protein beta/alpha
3013400000		5.7102e-44	3033900000	20	13	13	13	216	23742	216	23742.5	12	3.57372e+06	P23284	P23284	Peptidyl-prolyl cis-trans isomerase B	PPIB	PPIB	Peptidyl-prolyl cis-trans isomerase B
9644800000		0	9777400000	73	35	35	35	710	76613	503	54502	28	3.56909e+06	P19338;H7BY16;C9JYW2;C9JLB1;C9J1H7;C9JWL1	P19338;H7BY16	Nucleolin	NCL	NCL	Nucleolin
4301700000		5.0122e-127	4352800000	35	18	18	18	317	34273	244	26879.2	11	3.55183e+06	P05388;Q3B7A4;F8VWS0;F8VU65;F8VW21;G3V210;F8VQY6;F8VPE8;F8VRK7;F8VZS0;Q8NHW5;F8VWV4;F8VS58;F8W1K8	P05388;Q3B7A4;F8VWS0;F8VU65;F8VW21;G3V210;F8VQY6;F8VPE8;F8VRK7;F8VZS0;Q8NHW5;F8VWV4;F8VS58	60S acidic ribosomal protein P0;60S acidic ribosomal protein P0-like	RPLP0;RPLP0P6	RPLP0;RPLP0P6	60S acidic ribosomal protein P0;60S acidic ribosomal protein P0-like
5913200000		6.3069e-267	6078500000	49	32	32	22	430	48057	410.5	45915.9	25.5	3.53733e+06	P05783;F8VZY9;CON__H-INV:HIT000015463;CON__Q92764;C4AM86;Q92764;CON__Q497I4;K7EMD9;Q14525;CON__Q14525;Q15323;CON__Q9UE12;CON__Q15323;CON__A2A5Y0;O76013-2;Q14532;CON__Q14532;O76014;CON__A2AB72;O76015;CON__O76015;O76013;CON__O76013;CON__Q9Z2K1;CON__O76014;CON__Q3ZAW8;CON__REFSEQ:XP_986630;Q2M2I5;CON__Q2M2I5	P05783;F8VZY9	Keratin, type I cytoskeletal 18	KRT18	KRT18	Keratin, type I cytoskeletal 18
928260000		2.5742e-20	928260000	3	3	3	2	66	7356.4	75	8408.79	3.5	3.52891e+06	Q5T4L4;P42677	Q5T4L4;P42677	40S ribosomal protein S27	RPS27	RPS27	40S ribosomal protein S27
1240500000		3.5574e-31	1240500000	9	7	7	7	84	10080	119	14306.4	6	3.44169e+06	E5RIW3;O75347;E5RJD8;E5RHG6;B4DT30;E5RIX8	E5RIW3;O75347;E5RJD8;E5RHG6;B4DT30	Tubulin-specific chaperone A	TBCA	TBCA	Tubulin-specific chaperone A
4356300000		4.6335e-106	4356300000	25	18	18	18	338	35503	296	30874.9	18	3.43154e+06	P40926;E9PDB2;G3XAL0	P40926;E9PDB2;G3XAL0	Malate dehydrogenase, mitochondrial;Malate dehydrogenase	MDH2	MDH2	Malate dehydrogenase, mitochondrial;Malate dehydrogenase
2764200000		1.3315e-41	2764200000	15	15	15	15	194	22591	156	18400.6	8	3.42192e+06	P46781;B5MCT8;C9JM19;F2Z3C0;A8MXK4	P46781;B5MCT8;C9JM19	40S ribosomal protein S9	RPS9	RPS9	40S ribosomal protein S9
7207700000		2.2052e-225	7463800000	74	38	38	38	573	61054	573	61054.6	32	3.41886e+06	P10809;E7EXB4;E7ESH4;B7Z712;C9JL25;C9JCQ4;C9JL19;C9J0S9	P10809	60 kDa heat shock protein, mitochondrial	HSPD1	HSPD1	60 kDa heat shock protein, mitochondrial
12299000000		0	12472000000	87	73	48	48	892	103060	892	103058	52	3.3844e+06	P12814;P12814-3;P12814-2;P12814-4;H9KV75;H7C5W8;G3V2N5;G3V2W4;P35609;B2RCS5;H0YJW3;H0YJ11;G3V2X9;G3V5M4;G3V380	P12814;P12814-3;P12814-2;P12814-4;H9KV75	Alpha-actinin-1	ACTN1	ACTN1	Alpha-actinin-1
7076500000		4.4587e-206	7268600000	59	33	33	33	545	60533	507	56430.9	29	3.35811e+06	P49368;P49368-2;B4DUR8;E9PRC8;Q5SZX6;E9PQ35;Q5SZW8;E9PM09;Q5SZX9	P49368;P49368-2;B4DUR8	T-complex protein 1 subunit gamma	CCT3	CCT3	T-complex protein 1 subunit gamma
8333500000		9.9756e-290	8395600000	69	41	36	24	641	70051	568	61889.5	28	3.35176e+06	P08107;P08107-2;E7EP94;V9GZ37	P08107;P08107-2;E7EP94;V9GZ37	Heat shock 70 kDa protein 1A/1B	HSPA1A	HSPA1A	Heat shock 70 kDa protein 1A/1B
3385800000		2.7974e-126	3464300000	38	18	18	18	262	28916	275	30443.9	16	3.35053e+06	G3V4W0;B4DY08;G3V4C1;P07910-2;G3V2Q1;P07910;G3V576;P07910-4;G3V2D6;P07910-3;G3V5V7;O60812;G3V251;G3V555;G3V575;G3V5X6;G3V3K6;B4DSU6;G3V4M8;G3V2H6;E5RG71;B3KT61;Q86SE5;Q86SE5-3	G3V4W0;B4DY08;G3V4C1;P07910-2;G3V2Q1;P07910;G3V576;P07910-4;G3V2D6;P07910-3;G3V5V7;O60812	Heterogeneous nuclear ribonucleoproteins C1/C2;Heterogeneous nuclear ribonucleoprotein C-like 1	HNRNPC;HNRNPCL1	HNRNPC;HNRNPCL1	Heterogeneous nuclear ribonucleoproteins C1/C2;Heterogeneous nuclear ribonucleoprotein C-like 1
2180900000		1.1038e-34	2266200000	12	10	10	6	173	19018	173	19004.2	13	3.33249e+06	E7END7;P62820;P62820-2;B7Z8M7;P62820-3;E7ETK2	E7END7;P62820;P62820-2;B7Z8M7	Ras-related protein Rab-1A	RAB1A	RAB1A	Ras-related protein Rab-1A
6169600000		5.7315e-158	6180300000	41	27	27	1	475	51901	475	51901.5	28	3.3302e+06	Q01518;Q5T0R7;Q5T0R6;Q5T0R5;Q5T0R4;Q5T0R3;Q5T0R2;Q5T0R1;Q5T0S3;Q5T0R8	Q01518	Adenylyl cyclase-associated protein 1	CAP1	CAP1	Adenylyl cyclase-associated protein 1
2957000000		7.2763e-105	2957000000	29	18	18	18	224	25035	224	25035	15	3.30324e+06	P30041	P30041	Peroxiredoxin-6	PRDX6	PRDX6	Peroxiredoxin-6
6649000000		2.8709e-188	6649000000	44	31	30	25	505	56782	495	55872.9	29	3.27478e+06	P30101;G5EA52	P30101;G5EA52	Protein disulfide-isomerase A3	PDIA3	PDIA3	Protein disulfide-isomerase A3;Protein disulfide isomerase family A, member 3, isoform CRA_b
772880000		3.9346e-10	772880000	5	3	3	3	59	6647.8	78.5	8776.33	3	3.2514e+06	P62861;E9PR30	P62861;E9PR30	40S ribosomal protein S30	FAU	FAU	40S ribosomal protein S30
2351500000		3.2601e-31	2351500000	13	9	9	9	178	20252	177	20124.3	10	3.24723e+06	P62913;P62913-2;Q5VVC8;Q5VVC9	P62913;P62913-2;Q5VVC8	60S ribosomal protein L11	RPL11	RPL11	60S ribosomal protein L11
2273500000		2.1691e-51	2291700000	17	10	10	10	171	19786	172.5	19978.2	8.5	3.23919e+06	J3QQT2;J3KRX5;P18621;P18621-3;J3QS96;P18621-2;J3QLC8;J3KRB3;J3KSJ0	J3QQT2;J3KRX5;P18621;P18621-3;J3QS96;P18621-2;J3QLC8;J3KRB3	60S ribosomal protein L17	RPL17	RPL17	60S ribosomal protein L17
3268800000		1.3961e-93	3319000000	22	12	12	12	249	28680	233.5	26824.5	7	3.23641e+06	P62753;A2A3R5;A2A3R7	P62753;A2A3R5	40S ribosomal protein S6	RPS6	RPS6	40S ribosomal protein S6
7653500000		5.6186e-176	7841100000	54	29	29	29	623	67877	599.5	65378.3	25.5	3.23065e+06	P29401;P29401-2;B4E022;E9PFF2;F8W888;F8WAX4	P29401;P29401-2;B4E022;E9PFF2	Transketolase	TKT	TKT	Transketolase
1876700000		2.3036e-47	1876700000	13	8	8	8	151	16273	134	14295.5	4	3.22525e+06	P62263;H0YB22;E5RH77	P62263;H0YB22;E5RH77	40S ribosomal protein S14	RPS14	RPS14	40S ribosomal protein S14
7562000000		1.797e-259	7618600000	63	34	34	34	606	66193	536	58443.8	25.5	3.21884e+06	O75083;O75083-3;D6RD66	O75083;O75083-3	WD repeat-containing protein 1	WDR1	WDR1	WD repeat-containing protein 1
1254700000		1.9144e-30	1254700000	11	9	9	4	102	10932	101.5	10810.6	7.5	3.20979e+06	P61604;B8ZZL8;B8ZZ54	P61604;B8ZZL8	10 kDa heat shock protein, mitochondrial	HSPE1	HSPE1	10 kDa heat shock protein, mitochondrial
3414900000		3.0621e-99	3414900000	27	17	17	17	268	29999	268	29999.1	15	3.18352e+06	Q15691	Q15691	Microtubule-associated protein RP/EB family member 1	MAPRE1	MAPRE1	Microtubule-associated protein RP/EB family member 1
7382400000		6.1881e-123	7679600000	52	23	23	22	592	67567	592	67568.3	32	3.17863e+06	P27824;B4DGP8;B4E2T8;D6RGY2;D6RFL1;H0Y9Q7;H0Y9H1;D6RDP7;D6RAU8;D6RB85;D6RAQ8;D6RHJ3;D6RD16	P27824;B4DGP8;B4E2T8	Calnexin	CANX	CANX	Calnexin
1105300000		9.7031e-61	1142000000	14	11	11	11	89	10058	89	10058.6	6	3.17534e+06	O75531	O75531	Barrier-to-autointegration factor;Barrier-to-autointegration factor, N-terminally processed	BANF1	BANF1	Barrier-to-autointegration factor
2834700000		9.44e-83	3027100000	35	19	19	19	243	26688	171	18560.7	13	3.1721e+06	P23396;P23396-2;E9PL09;E9PPU1;F2Z2S8;H0YCJ7;H0YEU2;H0YF32;E9PQ96;E9PJH4;E9PK82;E9PSF4;E9PQX2;H0YES8	P23396;P23396-2;E9PL09;E9PPU1;F2Z2S8;H0YCJ7;H0YEU2	40S ribosomal protein S3	RPS3	RPS3	40S ribosomal protein S3
7765600000		6.8689e-174	7979900000	63	33	33	24	636	70670	591	65748.2	34	3.1579e+06	P11940;P11940-2;E7EQV3;E7ERJ7;H0YAR2;Q9H361;H0YBN4;H0YAP2;E5RJB9;E5RGH3;E5RH24;H0YB86;Q4VXU2;Q4VY17;E5RHG7;H0YAS6;H0YB75;H0YEQ8;H0YAS7;E5RGC4;E5RFD8;H0YAW6;Q96DU9-2;Q96DU9;E5RJM8;H0YC10;Q5JQF8	P11940;P11940-2;E7EQV3;E7ERJ7;H0YAR2	Polyadenylate-binding protein 1	PABPC1	PABPC1	Polyadenylate-binding protein 1
3125100000		2.4318e-146	3125100000	26	20	16	16	245	27764	197	22406.3	11.5	3.14788e+06	P27348;E9PG15	P27348;E9PG15	14-3-3 protein theta	YWHAQ	YWHAQ	14-3-3 protein theta
1608700000		7.2574e-42	1608700000	9	7	7	7	125	14463	121	13995.5	6	3.11066e+06	P62899;H7C2W9;C9JU56;B7Z4E3;P62899-3;P62899-2;B7Z4C8;B8ZZK4	P62899;H7C2W9;C9JU56;B7Z4E3;P62899-3;P62899-2;B7Z4C8	60S ribosomal protein L31	RPL31	RPL31	60S ribosomal protein L31
9840600000		1.6897e-252	9848100000	79	48	48	48	806	89321	806	89321.8	45	3.08344e+06	P55072;C9JUP7;C9IZA5	P55072	Transitional endoplasmic reticulum ATPase	VCP	VCP	Transitional endoplasmic reticulum ATPase
2562600000		1.8263e-37	2581700000	15	9	9	9	215	23432	169.5	18994.9	6	3.08129e+06	P50914;E7EPB3	P50914;E7EPB3	60S ribosomal protein L14	RPL14	RPL14	60S ribosomal protein L14
1870400000		3.3172e-83	1874000000	24	14	14	14	162	17031	170	17454.2	11	3.07727e+06	P30044-2;P30044;P30044-3;P30044-4	P30044-2;P30044;P30044-3	Peroxiredoxin-5, mitochondrial	PRDX5	PRDX5	Peroxiredoxin-5, mitochondrial
1631400000		8.4449e-35	1631400000	13	10	10	6	130	14839	115	13158.6	7.5	3.07462e+06	P62244;I3L3P7;H3BVC7	P62244;I3L3P7	40S ribosomal protein S15a	RPS15A	RPS15A	40S ribosomal protein S15a
1796400000		2.7141e-27	1796400000	13	8	8	8	146	16445	137.5	15432.1	9.5	3.05496e+06	P62249;M0R210;M0R3H0;Q6IPX4;M0R1M5;M0QX76	P62249;M0R210;M0R3H0;Q6IPX4	40S ribosomal protein S16	RPS16	RPS16	40S ribosomal protein S16
6459100000		3.8496e-204	6468400000	49	33	33	33	548	59620	529	57645.2	35	3.03418e+06	P50990;P50990-2;P50990-3;H7C4C8;H7C2U0	P50990;P50990-2;P50990-3	T-complex protein 1 subunit theta	CCT8	CCT8	T-complex protein 1 subunit theta
1855300000		2.5213e-62	1855300000	21	12	12	12	152	17138	128.5	14560.4	7.5	3.02754e+06	P61088;F8VQQ8;F8VSD4;F8VV71;F8VZ29;Q5JXB2	P61088;F8VQQ8;F8VSD4;F8VV71	Ubiquitin-conjugating enzyme E2 N	UBE2N	UBE2N	Ubiquitin-conjugating enzyme E2 N
1686600000		9.6206e-31	1686600000	11	7	7	7	136	15798	136	15797.7	6	2.9857e+06	P61353;K7ELC7;K7EQQ9;K7ERY7	P61353;K7ELC7;K7EQQ9	60S ribosomal protein L27	RPL27	RPL27	60S ribosomal protein L27
1833500000		9.3093e-31	1833500000	11	8	8	8	145	17258	110	12934	6	2.97116e+06	P61254;J3QRI7;J3QQQ9;J3QQV1;J3KTJ8;E5RIT6;J3QRC4;Q9UNX3;J3KSS0;E5RHH1;J3KS10	P61254;J3QRI7;J3QQQ9;J3QQV1;J3KTJ8;E5RIT6;J3QRC4;Q9UNX3;J3KSS0	60S ribosomal protein L26;60S ribosomal protein L26-like 1	RPL26;KRBA2;RPL26L1	RPL26;KRBA2;RPL26L1	60S ribosomal protein L26;KRAB-A domain-containing protein 2;60S ribosomal protein L26-like 1
1441100000		5.9739e-21	1441100000	6	5	5	5	125	13742	125	13742.1	5	2.93278e+06	P62851	P62851	40S ribosomal protein S25	RPS25	RPS25	40S ribosomal protein S25
4873000000		4.7915e-65	5189000000	10	11	2	2	444	49775	410	45492.4	18	2.91547e+06	Q3ZCM7;F5H0I4;Q5SQY0;I3L2F9;A6NNZ2	Q3ZCM7;F5H0I4;Q5SQY0;I3L2F9;A6NNZ2	Tubulin beta-8 chain;Tubulin beta-8 chain-like protein LOC260334	TUBB8	TUBB8	Tubulin beta-8 chain;Uncharacterized protein;Tubulin beta-8 chain-like protein LOC260334
1373700000		9.2061e-53	1388600000	14	7	7	7	119	13373	119	13372.7	5	2.90392e+06	P60866;P60866-2;G3XAN0;E5RJX2;E5RIP1	P60866;P60866-2;G3XAN0	40S ribosomal protein S20	RPS20	RPS20	40S ribosomal protein S20
2692300000		6.6582e-99	2758700000	17	8	8	8	245	26599	235.5	25167	10	2.90052e+06	P56537;P56537-2;B7ZBH1;F8WD20;F8WDS6	P56537;P56537-2	Eukaryotic translation initiation factor 6	EIF6	EIF6	Eukaryotic translation initiation factor 6
5112200000		5.4629e-296	5131100000	41	25	25	25	461	49973	461	49973.5	26	2.87151e+06	P13489;E9PIM9;E9PMJ3;E9PLZ3;H0YCR7;E9PIK5;E9PMN0;E9PMA9;E9PR82;E9PMI1	P13489	Ribonuclease inhibitor	RNH1	RNH1	Ribonuclease inhibitor
1345800000		4.3894e-19	1345800000	8	7	7	7	117	13293	117	13293	6	2.83135e+06	P49207	P49207	60S ribosomal protein L34	RPL34	RPL34	60S ribosomal protein L34
7225000000		1.3509e-186	7440900000	53	36	36	17	691	73620	710.5	75568.2	47	2.82661e+06	P52272-2;P52272;M0R019;M0R2T0;M0R2I7;M0R0N3;M0QYQ7;M0R0Y6;M0QY96;M0QYL3	P52272-2;P52272	Heterogeneous nuclear ribonucleoprotein M	HNRNPM	HNRNPM	Heterogeneous nuclear ribonucleoprotein M
53249000000		0	53645000000	418	282	282	2	4684	531780	4551	516479	281	2.8212e+06	Q15149;Q15149-7;Q15149-8;Q15149-5;Q15149-6;Q15149-2;Q15149-3;E9PMV1;H0YDN1;E9PKG0;E9PPU0;P58107;E9PQ28;E9PIA2	Q15149;Q15149-7;Q15149-8;Q15149-5;Q15149-6;Q15149-2;Q15149-3	Plectin	PLEC	PLEC	Plectin
4998200000		4.0656e-160	5085300000	35	19	19	9	456	50560	530	58362.5	19	2.81284e+06	P14866-2;M0QXS5;P14866;B4DVF8;M0R1W6;M0QYL7;H7C464	P14866-2;M0QXS5;P14866	Heterogeneous nuclear ribonucleoprotein L	HNRNPL	HNRNPL	Heterogeneous nuclear ribonucleoprotein L
2846900000		1.547e-65	2860200000	23	14	14	14	261	28993	210.5	23554.6	11	2.75892e+06	P30040;F8VY02;F8W1G0;P30040-2	P30040;F8VY02	Endoplasmic reticulum resident protein 29	ERP29	ERP29	Endoplasmic reticulum resident protein 29
6384400000		6.8873e-197	6452400000	46	33	32	21	644	66038	644	66038.7	31	2.73252e+06	P04264;CON__P04264	P04264;CON__P04264	Keratin, type II cytoskeletal 1	KRT1	KRT1	Keratin, type II cytoskeletal 1
5493400000		4.6376e-280	5572900000	47	22	22	19	531	57221	550	59037.4	19	2.72372e+06	P26599;P26599-2;P26599-3;A6NLN1;K7ES59;K7ELW5;K7EKJ7;K7EK45;K7EKX4	P26599;P26599-2;P26599-3	Polypyrimidine tract-binding protein 1	PTBP1	PTBP1	Polypyrimidine tract-binding protein 1
1847800000		1.6074e-102	2012200000	28	13	13	9	181	20697	181	20696.8	10	2.71894e+06	P84077;P61204;F5H423;F5H0C7;B7ZB63;F5H1V1;F5H6T5;F8WDB3;H0YGG7	P84077;P61204;F5H423	ADP-ribosylation factor 1;ADP-ribosylation factor 3	ARF1;ARF3	ARF1;ARF3	ADP-ribosylation factor 1;ADP-ribosylation factor 3;Uncharacterized protein
1162400000		1.2413e-15	1162400000	6	4	4	4	108	11985	128	14177.3	5	2.7124e+06	E9PNW4;P13987;E9PR17;H0YET2	E9PNW4;P13987;E9PR17	CD59 glycoprotein	CD59	CD59	CD59 glycoprotein
7326600000		5.0474e-250	7334800000	59	47	47	47	673	75872	654	73850	42.5	2.7036e+06	P08133;A6NN80;P08133-2;E5RK69;E7EMC6;E5RJF5;E5RK63;E5RI05;E5RFF0;E5RIU8;E5RJR0;H0YC77	P08133;A6NN80;P08133-2;E5RK69	Annexin A6;Annexin	ANXA6	ANXA6	Annexin A6;Annexin
1801100000		8.9105e-43	1821000000	15	12	11	2	165	18898	165	18897.8	8	2.69482e+06	P46783;Q9NQ39	P46783	40S ribosomal protein S10	RPS10	RPS10	40S ribosomal protein S10
5451000000		3.8458e-247	5532200000	61	34	34	34	535	57488	509	54762.1	30	2.69127e+06	P78371;P78371-2;F5GWF6;F8VQ14	P78371;P78371-2;F5GWF6;F8VQ14	T-complex protein 1 subunit beta	CCT2	CCT2	T-complex protein 1 subunit beta
2139200000		2.4072e-31	2181800000	11	8	8	8	206	22683	668	73149.7	23	2.68999e+06	H0YD13;H0Y2P0;P16070-18;P16070-12;P16070-14;P16070-13;P16070-11;P16070-10;P16070-16;P16070-8;P16070-17;P16070-6;P16070-4;P16070-3;P16070-7;E7EPC6;P16070-5;P16070;H0YE40;H0YDX6;H0YD17;J3KN83;H0YDW7;H0YCV9;P16070-15;H0Y5E4;P16070-9;E9PKC6	H0YD13;H0Y2P0;P16070-18;P16070-12;P16070-14;P16070-13;P16070-11;P16070-10;P16070-16;P16070-8;P16070-17;P16070-6;P16070-4;P16070-3;P16070-7;E7EPC6;P16070-5;P16070;H0YE40	CD44 antigen	CD44	CD44	CD44 antigen
1189300000		8.5598e-26	1189300000	6	6	6	1	106	12469	106	12468.8	4	2.66745e+06	Q969Q0	Q969Q0	60S ribosomal protein L36a-like	RPL36AL	RPL36AL	60S ribosomal protein L36a-like
2440400000		1.225e-53	2440400000	14	11	11	11	238	25838	247	26765.6	14.5	2.64142e+06	P30048-2;P30048	P30048-2;P30048	Thioredoxin-dependent peroxide reductase, mitochondrial	PRDX3	PRDX3	Thioredoxin-dependent peroxide reductase, mitochondrial
2180300000		3.8301e-26	2180300000	9	8	8	8	193	23134	194	23247.7	6	2.63573e+06	J3QR09;J3KTE4;P84098;J3QL15	J3QR09;J3KTE4;P84098	Ribosomal protein L19;60S ribosomal protein L19	RPL19	RPL19	Ribosomal protein L19;60S ribosomal protein L19
2827100000		5.4597e-80	2898400000	41	17	17	17	283	30772	233.5	25573.2	14	2.63414e+06	P21796;C9JI87	P21796;C9JI87	Voltage-dependent anion-selective channel protein 1	VDAC1	VDAC1	Voltage-dependent anion-selective channel protein 1
5824100000		5.6277e-177	5830800000	57	37	37	37	543	62639	543	62639.3	35	2.60327e+06	P31948;G3XAD8;F5H0T1;F5H783;F5GXD8;H0YGI8	P31948;G3XAD8;F5H0T1	Stress-induced-phosphoprotein 1	STIP1	STIP1	Stress-induced-phosphoprotein 1
2170300000		1.802e-87	2170300000	19	10	10	10	210	23356	192	21418.2	9.5	2.59871e+06	P09211;A8MX94	P09211;A8MX94	Glutathione S-transferase P	GSTP1	GSTP1	Glutathione S-transferase P
2327500000		3.9262e-78	2327500000	19	10	10	10	228	25200	238	26292.4	12.5	2.583e+06	Q15056-2;Q15056	Q15056-2;Q15056	Eukaryotic translation initiation factor 4H	EIF4H	EIF4H	Eukaryotic translation initiation factor 4H
17053000000		0	17326000000	154	85	85	85	1639	187890	1657	189753	90.5	2.57888e+06	Q00610-2;Q00610;J3KS13;J3KR87;P53675-2;P53675;K7EJJ5;J3KSQ2;J3QL20;J3KRF5;F5H5N6	Q00610-2;Q00610	Clathrin heavy chain 1	CLTC	CLTC	Clathrin heavy chain 1
1288100000		3.3723e-44	1371900000	14	8	8	8	136	15016	205.5	22212.6	6	2.55508e+06	F8VZJ2;H0YHX9;Q13765;E9PAV3-2;E9PAV3;F8W0W4;F8W1N5;F8VNW4;F8VZ58;Q9BZK3	F8VZJ2;H0YHX9;Q13765;E9PAV3-2;E9PAV3;F8W0W4;F8W1N5;F8VNW4	Nascent polypeptide-associated complex subunit alpha	NACA	NACA	Nascent polypeptide-associated complex subunit alpha, muscle-specific form;Nascent polypeptide-associated complex subunit alpha
1708200000		1.5006e-45	1708200000	13	7	7	7	163	18762	165	18816.4	8	2.54622e+06	C9JJ34;P43487;C9JXG8;C9JDM3;C9JGV6;C9JIC6;H7C137;B3KUP2	C9JJ34;P43487;C9JXG8;C9JDM3;C9JGV6	Ran-specific GTPase-activating protein	RANBP1	RANBP1	Ran-specific GTPase-activating protein
2822400000		1.7276e-60	2831000000	14	8	8	8	266	31124	278	32234.2	9	2.54379e+06	Q01105-3;Q01105-4;Q01105-2;Q01105;P0DME0	Q01105-3;Q01105-4;Q01105-2;Q01105;P0DME0	Protein SET	SET	SET;SETSIP	Protein SET;Protein SETSIP
942210000		1.0858e-60	942210000	11	6	6	5	89	10366	67	7209.24	3	2.54198e+06	P63167;F8VXL2;F8VRV5;F8VXI7	P63167;F8VXL2;F8VRV5	Dynein light chain 1, cytoplasmic	DYNLL1	DYNLL1	Dynein light chain 1, cytoplasmic
2856600000		7.6005e-76	2863000000	25	16	16	16	294	31566	269	28945.4	14	2.53652e+06	P45880;P45880-2;P45880-1;B4DKM5;Q5JSD2;Q5JSD1;A2A3S1	P45880;P45880-2;P45880-1;B4DKM5;Q5JSD2;Q5JSD1	Voltage-dependent anion-selective channel protein 2	VDAC2	VDAC2	Voltage-dependent anion-selective channel protein 2
1057700000		5.6976e-32	1057700000	9	4	4	4	107	11758	121	13227.7	3.5	2.51574e+06	B8ZZQ6;P06454-2;P06454;B8ZZA1;B8ZZW7;H7C2N1	B8ZZQ6;P06454-2;P06454;B8ZZA1;B8ZZW7;H7C2N1	Prothymosin alpha;Prothymosin alpha, N-terminally processed;Thymosin alpha-1	PTMA	PTMA	Uncharacterized protein;Prothymosin alpha;Thymosin alpha-1
2718500000		1.115e-94	2718500000	25	20	20	20	265	30276	NaN	NaN	NaN	2.51112e+06	CON__P15497	CON__P15497
7018000000		4.4044e-286	7145800000	77	34	34	34	700	79994	661	75735.6	30.5	2.49821e+06	P17655;P17655-2	P17655;P17655-2	Calpain-2 catalytic subunit	CAPN2	CAPN2	Calpain-2 catalytic subunit
2033000000		9.6862e-82	2033000000	22	11	11	11	205	22782	195.5	21594.3	13.5	2.49564e+06	P04792;F8WE04;C9J3N8	P04792;F8WE04	Heat shock protein beta-1	HSPB1	HSPB1	Heat shock protein beta-1
1789200000		4.7118e-70	1851800000	19	11	11	11	181	20775	185	21117.2	8.5	2.49281e+06	D6RAN4;P32969;E7ESE0;H0Y9V9;H0Y9R4	D6RAN4;P32969;E7ESE0;H0Y9V9	60S ribosomal protein L9	RPL9	RPL9	60S ribosomal protein L9
2549900000		3.3892e-99	2557400000	19	10	10	10	261	28768	261	28768.8	16	2.48614e+06	P12004	P12004	Proliferating cell nuclear antigen	PCNA	PCNA	Proliferating cell nuclear antigen
3172900000		2.8381e-95	3172900000	29	22	22	22	323	36375	303.5	34246.9	20.5	2.43944e+06	P12429;D6RA82;D6RFG5;D6RCA8;D6RAZ8;D6RFJ9	P12429;D6RA82	Annexin A3;Annexin	ANXA3	ANXA3	Annexin A3;Annexin
3276000000		5.5302e-124	3306000000	35	13	13	13	348	38498	333	36856.7	14	2.4016e+06	P40121;P40121-2;E7ENU9;B8ZZL6;H7C0X8	P40121;P40121-2;E7ENU9	Macrophage-capping protein	CAPG	CAPG	Macrophage-capping protein
2991100000		2.9294e-67	2991100000	18	13	13	13	307	34930	307	34930.5	14	2.3948e+06	Q96AG4;I3L223	Q96AG4	Leucine-rich repeat-containing protein 59	LRRC59	LRRC59	Leucine-rich repeat-containing protein 59
1445000000		5.8584e-94	1512500000	18	7	7	7	162	17699	162	17699	7	2.38992e+06	P20290-2;P20290;D6RDG3;H0Y9Y1	P20290-2;P20290;D6RDG3	Transcription factor BTF3	BTF3	BTF3	Transcription factor BTF3
937800000		4.3207e-26	937800000	4	4	4	4	104	11012	108	11017.5	5.5	2.38166e+06	J3KT51;Q9UK76;Q9UK76-2;J3KSH8;Q9UK76-3;F5GY98	J3KT51;Q9UK76;Q9UK76-2;J3KSH8;Q9UK76-3;F5GY98	Hematological and neurological expressed 1 protein	HN1	HN1	Hematological and neurological-expressed 1 protein;Hematological and neurological expressed 1 protein
2752300000		1.1374e-87	2774000000	29	16	16	16	289	32660	233.5	26320.9	14.5	2.37534e+06	Q15181;Q5SQT6	Q15181;Q5SQT6	Inorganic pyrophosphatase	PPA1	PPA1	Inorganic pyrophosphatase
1641900000		1.7859e-43	1646600000	14	9	9	9	172	19595	162	18196.6	7	2.35006e+06	P13693;Q5W0H4;J3KPG2;E9PJF7;P13693-2;H0YCX0;Q9HAU6;Q56UQ5	P13693;Q5W0H4;J3KPG2;E9PJF7;P13693-2	Translationally-controlled tumor protein	TPT1	TPT1	Translationally-controlled tumor protein
2147900000		6.5069e-56	2202700000	16	8	8	8	241	26411	212	23222.9	9.5	2.33242e+06	P28066;P28066-2	P28066;P28066-2	Proteasome subunit alpha type-5	PSMA5	PSMA5	Proteasome subunit alpha type-5
1682900000		9.4992e-88	1725400000	14	10	10	8	183	20811	145	16604.2	5	2.31864e+06	Q13185;S4R2Y4;C9JMM0;B8ZZ43	Q13185;S4R2Y4	Chromobox protein homolog 3	CBX3	CBX3	Chromobox protein homolog 3
1021800000		2.3458e-23	1648600000	8	6	6	5	175	19934	175	19934.5	11	2.3129e+06	P20340-4;H0YGL6;P20340-2;P20340;F5H3K7;P20340-3;H7BYW1;C9JB90;C9JU14;J3KR73;B7Z337;Q9NRW1	P20340-4;H0YGL6;P20340-2;P20340;F5H3K7;P20340-3;H7BYW1	Ras-related protein Rab-6A	RAB6A	RAB6A	Ras-related protein Rab-6A
2512000000		2.156e-64	2512000000	20	16	16	16	272	30628	266	29962	15.5	2.2937e+06	P47756-2;B1AK87;B1AK88;P47756;B1AK85;F6USW4;F6Q0E3	P47756-2;B1AK87;B1AK88;P47756;B1AK85;F6USW4	F-actin-capping protein subunit beta	CAPZB	CAPZB	F-actin-capping protein subunit beta;Capping protein (Actin filament) muscle Z-line, beta, isoform CRA_a;Capping protein (Actin filament) muscle Z-line, beta, isoform CRA_d
3569300000		6.8246e-109	3642400000	26	17	17	17	412	44552	339	36449.1	15	2.28642e+06	P07339;H7C469;C9JH19;F8WD96;H7C1V0;F8W787	P07339;H7C469;C9JH19;F8WD96	Cathepsin D;Cathepsin D light chain;Cathepsin D heavy chain	CTSD	CTSD	Cathepsin D;Uncharacterized protein;Cathepsin D light chain
981140000		1.1758e-16	1021700000	7	6	6	6	110	12538	75.5	8702.55	5	2.27893e+06	P18077;C9K025;F8WBS5;F8WB72	P18077;C9K025;F8WBS5;F8WB72	60S ribosomal protein L35a	RPL35A	RPL35A	60S ribosomal protein L35a
3820500000		5.0537e-225	3839300000	17	14	10	10	434	47268	391	42707.4	18	2.27154e+06	P09104;B7Z2X9;F5H0C8;F5H1C3;U3KQP4	P09104;B7Z2X9;F5H0C8	Gamma-enolase;Enolase	ENO2	ENO2	Gamma-enolase;Enolase
4998400000		2.6102e-155	5120400000	51	24	24	24	558	63146	558	63147.1	26	2.26774e+06	P06744;P06744-2;K7EQ48;K7EPY4;CON__Q3ZBD7;K7EP41;K7ENA0;K7ESF4;K7ELR7;K7ERC6;K7ERK8;K7EIL4;Q8N196	P06744;P06744-2;K7EQ48	Glucose-6-phosphate isomerase	GPI	GPI	Glucose-6-phosphate isomerase
1502000000		2.7693e-24	1502000000	10	7	7	7	160	18565	122	14148.8	5	2.26262e+06	P46778;G3V1B3;M0R181;M0R3I5	P46778;G3V1B3;M0R181	60S ribosomal protein L21	RPL21	RPL21	60S ribosomal protein L21
2197100000		4.8744e-54	2208400000	20	14	14	14	246	27399	215	24066.1	14.5	2.25413e+06	P60900;G3V5Z7;G3V295;P60900-2;G3V3I1;P60900-3;G3V3U4;G3V4S5;G3V2S7;H0YJC4	P60900;G3V5Z7;G3V295;P60900-2;G3V3I1;P60900-3	Proteasome subunit alpha type-6;Proteasome subunit alpha type	PSMA6	PSMA6	Proteasome subunit alpha type-6;Proteasome subunit alpha type
2106200000		4.066e-111	2106200000	24	16	16	16	228	26210	206.5	23719.1	12	2.24734e+06	Q9HB71;Q9HB71-3;B2ZWH1;Q9HB71-2	Q9HB71;Q9HB71-3	Calcyclin-binding protein	CACYBP	CACYBP	Calcyclin-binding protein
2251500000		6.6734e-59	2251500000	15	12	12	12	257	28024	220	23991.5	8.5	2.24687e+06	P62917;E9PKZ0;G3V1A1;E9PKU4;E9PP36	P62917;E9PKZ0;G3V1A1;E9PKU4	60S ribosomal protein L8	RPL8	RPL8	60S ribosomal protein L8
1457300000		2.7697e-39	1471200000	16	10	8	8	165	18506	148	16620.6	10	2.22329e+06	P60981;P60981-2;F6RFD5	P60981;P60981-2;F6RFD5	Destrin	DSTN	DSTN	Destrin
2714000000		6.9108e-70	2720600000	22	16	16	16	297	34362	297	34362.6	11	2.21423e+06	P46777;Q5T7N0;R4GNJ2	P46777	60S ribosomal protein L5	RPL5	RPL5	60S ribosomal protein L5
497240000		1.9416e-35	497240000	8	5	5	5	59	6330.4	68	7401.63	4	2.1967e+06	E5RGN3;O00244;E5RIM7	E5RGN3;O00244;E5RIM7	Copper transport protein ATOX1	ATOX1	ATOX1	Copper transport protein ATOX1
4316900000		2.9727e-251	4345000000	37	26	26	26	491	55520	481.5	54456.9	28.5	2.18865e+06	P43490;Q5SYT8;F5H246;C9JG65;C9JF35	P43490;Q5SYT8	Nicotinamide phosphoribosyltransferase	NAMPT;NAMPTL	NAMPT;NAMPTL	Nicotinamide phosphoribosyltransferase;Protein NAMPTL
5335700000		3.6876e-197	5407200000	47	36	25	25	586	69412	570	67496	30.5	2.17858e+06	P15311;E7EQR4;E9PNP4	P15311;E7EQR4	Ezrin	EZR	EZR	Ezrin
1762100000		2.3132e-35	1835300000	18	12	12	12	203	23577	206.5	23841	9.5	2.17698e+06	P40429;M0QYS1;Q6NVV1;M0QZU1	P40429;M0QYS1	60S ribosomal protein L13a	RPL13A	RPL13A	60S ribosomal protein L13a
2846800000		1.2656e-97	2866700000	24	16	16	16	356	37029	367	38312	18.5	2.16509e+06	P51991-2;P51991;H7C1J8	P51991-2;P51991	Heterogeneous nuclear ribonucleoprotein A3	HNRNPA3	HNRNPA3	Heterogeneous nuclear ribonucleoprotein A3
1584600000		1.9276e-23	1824100000	10	5	5	5	209	23583	NaN	NaN	NaN	2.16314e+06	CON__P02666	CON__P02666
2296700000		1.0463e-83	2299100000	19	12	12	12	272	29804	214	23638.2	14	2.15734e+06	P35232;C9JW96;C9JZ20;E7ESE2;E9PCW0;B4DY47;D6RBK0	P35232;C9JW96;C9JZ20;E7ESE2;E9PCW0	Prohibitin	PHB	PHB	Prohibitin
933880000		6.3959e-28	979210000	12	6	6	6	118	12712	132	14192.6	7	2.15426e+06	P30046;B7Z522;J3KQ18;A6NHG4;B5MC82;H7C342	P30046;B7Z522;J3KQ18;A6NHG4;B5MC82	D-dopachrome decarboxylase;D-dopachrome decarboxylase-like protein	DDT;DDTL	DDT;DDTL	D-dopachrome decarboxylase;D-dopachrome decarboxylase-like protein;Uncharacterized protein
1709800000		5.1614e-82	1709800000	10	6	6	6	206	22237	206	22237.7	12	2.15033e+06	O43399;O43399-5;O43399-7;O43399-2;O43399-4;O43399-3;O43399-6	O43399;O43399-5;O43399-7;O43399-2;O43399-4;O43399-3;O43399-6	Tumor protein D54	TPD52L2	TPD52L2	Tumor protein D54
870740000		5.7533e-32	870740000	11	9	9	9	101	11333	103	11541	6	2.14872e+06	C9JFR7;P99999;CON__P62894	C9JFR7;P99999	Cytochrome c	CYCS	CYCS	Cytochrome c
903160000		3.6619e-40	906500000	20	7	7	7	103	11801	103	11801.4	6	2.14825e+06	Q96FQ6	Q96FQ6	Protein S100-A16	S100A16	S100A16	Protein S100-A16
3659400000		3.2929e-175	3659400000	36	19	19	19	437	47837	445	48645.8	17	2.13935e+06	Q15084-3;Q15084;F8WA83;B5MCQ5;Q15084-2	Q15084-3;Q15084;F8WA83;B5MCQ5;Q15084-2	Protein disulfide-isomerase A6	PDIA6	PDIA6	Protein disulfide-isomerase A6
4204800000		7.4688e-150	4319900000	37	19	19	19	529	56559	440	46723.6	24	2.13603e+06	P06576;F8VPV9;H0YH81;F8W079;F8VQY0;F8W0P7;H0YI37	P06576;F8VPV9;H0YH81;F8W079	ATP synthase subunit beta, mitochondrial;ATP synthase subunit beta	ATP5B	ATP5B	ATP synthase subunit beta, mitochondrial;ATP synthase subunit beta
3980100000		1.3352e-172	4053600000	37	22	22	22	474	53248	474	53249	19	2.12899e+06	Q9ULV4;Q9ULV4-2;Q9ULV4-3;B4E3S0;H0YHL7;F8VV53;F8W1H8;F8VUX3;F8VSA4;F8VRE9;F8VTT6;F8VVB7;Q6QEF8-4;Q6QEF8-3;Q6QEF8-2;H3BRY3;J3QLV6;P31146;J3KSS5;Q6QEF8-5;Q6QEF8	Q9ULV4;Q9ULV4-2;Q9ULV4-3;B4E3S0;H0YHL7	Coronin-1C;Coronin	CORO1C	CORO1C	Coronin-1C;Coronin
4100400000		6.8488e-158	4100400000	41	26	25	24	471	54231	314.5	36687.3	16.5	2.11453e+06	Q15233;Q15233-2;H7C367;C9JYS8;C9IZL7;C9J4X2	Q15233;Q15233-2;H7C367;C9JYS8	Non-POU domain-containing octamer-binding protein	NONO	NONO	Non-POU domain-containing octamer-binding protein
2819700000		1.7942e-119	2819700000	36	19	19	4	330	37512	308	35053.7	17	2.10217e+06	P62136;P62136-2;P62136-3;E9PMD7	P62136;P62136-2;P62136-3;E9PMD7	Serine/threonine-protein phosphatase PP1-alpha catalytic subunit;Serine/threonine-protein phosphatase	PPP1CA	PPP1CA	Serine/threonine-protein phosphatase PP1-alpha catalytic subunit;Serine/threonine-protein phosphatase
2919500000	+	9.5228e-59	2943400000	15	13	13	13	369	39183	370	39336.2	17	2.10081e+06	O75367-2;O75367-3;O75367;B4DJC3;D6RCF2;Q9P0M6;Q5SQT3	O75367-2;O75367-3;O75367;B4DJC3	Core histone macro-H2A.1;Histone H2A	H2AFY	H2AFY	Core histone macro-H2A.1;Histone H2A
3377400000		1.6961e-100	3453900000	32	21	21	21	403	46108	305	34968	13	2.09493e+06	P39023;G5E9G0;H7C422;H7C3M2;B5MCW2;F8WCR1;Q92901	P39023;G5E9G0;H7C422;H7C3M2;B5MCW2	60S ribosomal protein L3	RPL3	RPL3	60S ribosomal protein L3
3114800000		4.2331e-139	3146800000	14	24	3	3	377	42051	376.5	41942.9	20	2.09281e+06	P68133;P68032;P63267;P62736;Q5T8M8;A6NL76;F8WB63;B8ZZJ2;C9JFL5;F6UVQ4;F6QUT6	P68133;P68032;P63267;P62736;Q5T8M8;A6NL76	Actin, alpha skeletal muscle;Actin, alpha cardiac muscle 1;Actin, gamma-enteric smooth muscle;Actin, aortic smooth muscle	ACTA1;ACTC1;ACTG2;ACTA2	ACTA1;ACTC1;ACTG2;ACTA2	Actin, alpha skeletal muscle;Actin, alpha cardiac muscle 1;Actin, gamma-enteric smooth muscle;Actin, aortic smooth muscle
2659200000		7.3309e-121	2706200000	26	13	13	12	329	36413	285.5	31558.8	13.5	2.07845e+06	Q15417;F8WA86;B4DFK6;E9PDU6;K7ESJ2;K7ENC5;K7ERK4;B7Z7E1;B4DUX6;P51911	Q15417;F8WA86;B4DFK6;E9PDU6	Calponin-3	CNN3	CNN3	Calponin-3
903610000		2.8935e-20	903610000	7	5	5	5	105	12254	99.5	11521.3	3	2.06224e+06	Q9Y3U8;J3QSB5;J3KTD3	Q9Y3U8;J3QSB5	60S ribosomal protein L36	RPL36	RPL36	60S ribosomal protein L36
3423000000		3.2396e-161	3451500000	35	27	27	27	425	47079	419	46365.4	19	2.0503e+06	P22234;E9PBS1;P22234-2;D6RF62	P22234;E9PBS1;P22234-2;D6RF62	Multifunctional protein ADE2;Phosphoribosylaminoimidazole-succinocarboxamide synthase;Phosphoribosylaminoimidazole carboxylase	PAICS	PAICS	Multifunctional protein ADE2;Phosphoribosylaminoimidazole carboxylase
937960000		2.2286e-54	937960000	11	7	7	7	118	12895	118	12894.8	6	2.03422e+06	P58546;C9JL85	P58546	Myotrophin	MTPN	MTPN	Myotrophin
5269800000		1.19e-200	5336000000	63	30	30	30	679	73680	679	73680.5	38	2.02536e+06	P38646;D6RJI2;H0YBG6;D6RA73;H0Y8S0	P38646	Stress-70 protein, mitochondrial	HSPA9	HSPA9	Stress-70 protein, mitochondrial
734170000		9.4594e-18	742720000	9	6	6	6	92	10275	72	8062.72	4	2.02153e+06	P61513;C9J4Z3;Q6P4E4;E9PEL3;M0R0A1;M0R2L6;G5E9R3;A6NKH3	P61513;C9J4Z3;Q6P4E4;E9PEL3;M0R0A1;M0R2L6;G5E9R3	60S ribosomal protein L37a	RPL37A	RPL37A	60S ribosomal protein L37a
1208700000		1.7257e-61	1208700000	15	5	5	5	156	16832	167.5	17974.4	5.5	2.00825e+06	O60888-3;O60888;O60888-2;C9IZG4;C9IZQ5	O60888-3;O60888;O60888-2;C9IZG4	Protein CutA	CUTA	CUTA	Protein CutA
2871300000		1.0338e-123	2890800000	21	16	16	16	360	40369	360	40369.4	21	2.00265e+06	Q86UY0;Q8NBS9;Q8NBS9-2	Q86UY0;Q8NBS9;Q8NBS9-2	Thioredoxin domain-containing protein 5	TXNDC5	TXNDC5	TXNDC5 protein;Thioredoxin domain-containing protein 5
1117600000		1.4704e-33	1117600000	10	8	8	8	133	15616	135	15859.8	7	2.00149e+06	D3YTB1;P62910;F8W727;D3YTI8	D3YTB1;P62910;F8W727	60S ribosomal protein L32	RPL32	RPL32	60S ribosomal protein L32
722630000		1.3435e-12	722630000	6	5	5	5	86	10112	82	9123.72	6	1.99855e+06	P49458;E9PE20;P49458-2	P49458;E9PE20;P49458-2	Signal recognition particle 9 kDa protein	SRP9	SRP9	Signal recognition particle 9 kDa protein
806390000		1.0603e-30	928170000	20	6	6	6	112	12990	135	15664.9	6	1.99827e+06	K7EM56;P62841;K7ELC2;K7EQJ5;S4R456;K7EJ78	K7EM56;P62841;K7ELC2;K7EQJ5;S4R456;K7EJ78	40S ribosomal protein S15	RPS15	RPS15	40S ribosomal protein S15
1336200000		2.1668e-48	1336200000	13	7	7	2	170	18742	171	18856.1	12	1.99385e+06	P62633-2;P62633;B4DP17;P62633-3;P62633-5;P62633-6	P62633-2;P62633;B4DP17;P62633-3;P62633-5;P62633-6	Cellular nucleic acid-binding protein	CNBP	CNBP	Cellular nucleic acid-binding protein
1459700000		3.8032e-29	1477000000	10	10	10	10	176	20762	147	17477.4	8	1.98952e+06	Q02543;M0R3D6;M0R1A7;M0R117;M0R0P7	Q02543;M0R3D6;M0R1A7;M0R117;M0R0P7	60S ribosomal protein L18a	RPL18A	RPL18A	60S ribosomal protein L18a
3467400000		1.4955e-147	3485100000	33	21	21	10	428	48991	425	48825.9	19	1.98946e+06	Q13838;Q13838-2;F8VQ10;Q5STU3;B4DP52;F6WLT2;F6TRA5;F6S4E6;F6UJC5;H0Y400;F6R6M7;B4DIJ6;F6QWI5;F6U6E2;F6S2B7;E7EMX2;H0YCC6;F6QYI9;F6SXL5	Q13838;Q13838-2;F8VQ10;Q5STU3;B4DP52;F6WLT2;F6TRA5	Spliceosome RNA helicase DDX39B	DDX39B	DDX39B	Spliceosome RNA helicase DDX39B;HCG2005638, isoform CRA_c
2144200000		2.3144e-33	2151000000	14	11	11	11	280	30302	286	30701.1	13	1.9852e+06	D6R9P3;D6RD18;Q99729-3;D6RBZ0;Q99729-2;Q99729-4;Q99729	D6R9P3;D6RD18;Q99729-3;D6RBZ0;Q99729-2;Q99729-4;Q99729	Heterogeneous nuclear ribonucleoprotein A/B	HNRNPAB	HNRNPAB	Heterogeneous nuclear ribonucleoprotein A/B
2310200000		1.4339e-85	2322600000	16	19	9	8	298	32852	298	32852.2	19	1.97719e+06	P05141	P05141	ADP/ATP translocase 2;ADP/ATP translocase 2, N-terminally processed	SLC25A5	SLC25A5	ADP/ATP translocase 2
2619400000		2.9519e-94	2812200000	35	17	17	17	361	39958	361	39958.7	18	1.96824e+06	Q00325-2;Q00325;F8VVM2;F8VWQ0;F8VZL5;F8VWR4	Q00325-2;Q00325;F8VVM2	Phosphate carrier protein, mitochondrial	SLC25A3	SLC25A3	Phosphate carrier protein, mitochondrial
4956500000		0	4956500000	55	35	35	33	630	70810	605.5	67993.4	35.5	1.95757e+06	P13797;B7Z6M1;F8W8D8;B4DGB4;B4DI60;H7C4N2;U3KQI3;P13796;Q5TBN3;F2Z2Z9	P13797;B7Z6M1;F8W8D8;B4DGB4	Plastin-3	PLS3	PLS3	Plastin-3
1884000000		1.4509e-148	1923800000	20	15	13	13	248	27774	232	26055.2	15	1.93712e+06	P31947;P31947-2	P31947;P31947-2	14-3-3 protein sigma	SFN	SFN	14-3-3 protein sigma
2034700000		7.3129e-98	2046300000	24	13	13	13	263	29555	263	29555.6	17	1.93631e+06	P25786;P25786-2;F5GX11;B4DEV8;F5H112	P25786;P25786-2;F5GX11	Proteasome subunit alpha type-1	PSMA1	PSMA1	Proteasome subunit alpha type-1
3009500000		8.9691e-111	3009500000	29	21	21	21	394	43786	339	37626.9	18	1.92218e+06	Q9UQ80;F8VR77;F8W0A3;H0YIN7;F8VZ69	Q9UQ80;F8VR77	Proliferation-associated protein 2G4	PA2G4	PA2G4	Proliferation-associated protein 2G4
3705400000		1.189e-33	3705400000	14	10	10	10	484	54099	NaN	NaN	NaN	1.9155e+06	CON__Q3ZBS7;P04004	CON__Q3ZBS7
3946800000		4.1584e-135	3974300000	34	24	24	24	536	58162	554	60228.3	31	1.91099e+06	Q16555-2;Q16555;E5RFU4;H0YBT4;Q14195;E9PD68;Q14194;Q14195-2;Q14194-2;F5GWI3	Q16555-2;Q16555	Dihydropyrimidinase-related protein 2	DPYSL2	DPYSL2	Dihydropyrimidinase-related protein 2
3915500000		6.1154e-152	3963700000	51	24	24	24	531	58024	500	54867.5	24	1.91042e+06	P40227;B4DPJ8;P40227-2;Q92526-3;Q92526;Q92526-2	P40227;B4DPJ8;P40227-2	T-complex protein 1 subunit zeta	CCT6A	CCT6A	T-complex protein 1 subunit zeta
4682400000		7.8142e-165	4682400000	40	28	27	23	614	69147	614	69087.1	32	1.89379e+06	P17844;J3KTA4;B4DLW8;J3QRQ7;J3QSF1;J3KRZ1;J3KRX8;J3QR02;J3QRN5;J3QLG9;J3QR62	P17844;J3KTA4;B4DLW8	Probable ATP-dependent RNA helicase DDX5	DDX5	DDX5	Probable ATP-dependent RNA helicase DDX5
1628500000		4.1808e-43	1628500000	19	10	10	10	204	24146	174	20494.9	9	1.88616e+06	P61313;E7EQV9;E7ENU7;E7EX53;P61313-2;E7ERA2	P61313;E7EQV9;E7ENU7;E7EX53;P61313-2	60S ribosomal protein L15;Ribosomal protein L15	RPL15	RPL15	60S ribosomal protein L15;Ribosomal protein L15
944090000	+	5.7924e-79	1001800000	10	7	1	1	132	14914	133.5	15064.1	4.5	1.87855e+06	K7EK07;P84243;K7EMV3;B4DEB1;K7ES00;Q16695;K7EP01;Q6NXT2	K7EK07;P84243;K7EMV3;B4DEB1;K7ES00;Q16695;K7EP01;Q6NXT2	Histone H3;Histone H3.3;Histone H3.1t;Histone H3.3C	H3F3B;H3F3A;HIST3H3;H3F3C	H3F3B;H3F3A;HIST3H3;H3F3C	Histone H3;Histone H3.3;Histone H3.1t;Histone H3.3C
1843200000		1.7355e-104	1927300000	28	12	12	12	253	28772	253	28772.1	15	1.87333e+06	Q9Y696	Q9Y696	Chloride intracellular channel protein 4	CLIC4	CLIC4	Chloride intracellular channel protein 4
3735500000		1.8325e-233	3735500000	37	25	25	24	514	55804	492	53381.3	22.5	1.87206e+06	P12268;H0Y4R1;E7ETK5	P12268;H0Y4R1	Inosine-5-monophosphate dehydrogenase 2	IMPDH2	IMPDH2	Inosine-5'-monophosphate dehydrogenase 2
3131500000		1.2124e-98	3181900000	33	18	18	18	432	47716	418	46187.3	19	1.86491e+06	P23526;P23526-2	P23526;P23526-2	Adenosylhomocysteinase	AHCY	AHCY	Adenosylhomocysteinase
1019200000	+	3.9361e-20	1028800000	3	5	1	1	136	15430	136	15430.1	7	1.86467e+06	Q5TEC6	Q5TEC6		HIST2H3PS2	HIST2H3PS2	Histone H3
1702700000		1.7392e-73	1718800000	23	11	11	11	234	25898	199	22252.9	11	1.85607e+06	P25787;C9JCK5;Q6MZI6;H7C402;H3BT36	P25787;C9JCK5	Proteasome subunit alpha type-2	PSMA2	PSMA2	Proteasome subunit alpha type-2
6231900000		0	6259100000	71	50	50	47	840	94330	840	94330.9	50	1.85566e+06	P34932	P34932	Heat shock 70 kDa protein 4	HSPA4	HSPA4	Heat shock 70 kDa protein 4
2354600000		1.0359e-152	2354600000	21	15	15	0	309	35594	282	32664.5	14.5	1.85002e+06	P67775;P67775-2	P67775;P67775-2	Serine/threonine-protein phosphatase 2A catalytic subunit alpha isoform	PPP2CA	PPP2CA	Serine/threonine-protein phosphatase 2A catalytic subunit alpha isoform
780190000		0.01352	780190000	1	1	1	1	105	11820	NaN	NaN	NaN	1.84595e+06	REV__F8WB26;REV__Q8WU90	REV__F8WB26;REV__Q8WU90
725840000		1.1486e-35	725840000	7	4	4	4	100	11202	NaN	NaN	NaN	1.8121e+06	CON__P81644	CON__P81644
1169100000		1.5337e-41	1169100000	10	6	6	6	159	18091	164	18756.2	7	1.80728e+06	F8VWC5;H0YHA7;Q07020;J3QQ67;F8VYV2;G3V203;F8VUA6	F8VWC5;H0YHA7;Q07020;J3QQ67;F8VYV2;G3V203;F8VUA6	60S ribosomal protein L18	RPL18	RPL18	60S ribosomal protein L18
4908500000		7.2397e-152	4969700000	46	29	29	29	687	77328	616.5	69496.5	32	1.79734e+06	P21980;B4DIT7;F5H6P0;P21980-2;A2A299;P21980-3;A2A2A0;O43548-2;O43548	P21980;B4DIT7;F5H6P0;P21980-2	Protein-glutamine gamma-glutamyltransferase 2	TGM2	TGM2	Protein-glutamine gamma-glutamyltransferase 2
726870000	+	4.7326e-54	860370000	13	6	4	4	128	13509	114	12146	5	1.78114e+06	Q71UI9;P0C0S5;Q71UI9-4;Q71UI9-2;C9J0D1;Q71UI9-3;C9J386	Q71UI9;P0C0S5;Q71UI9-4;Q71UI9-2;C9J0D1;Q71UI9-3;C9J386	Histone H2A.V;Histone H2A.Z;Histone H2A	H2AFV;H2AFZ	H2AFV;H2AFZ	Histone H2A.V;Histone H2A.Z;Histone H2A
2259000000		1.6504e-103	2259000000	27	18	18	18	318	35554	208	23146.3	9.5	1.7769e+06	P27695;G3V3M6;G3V5Q1;G3V3C7;G3V5M0;G3V359;G3V5D9;H7C4A8;G3V3Y6	P27695;G3V3M6;G3V5Q1;G3V3C7;G3V5M0;G3V359	DNA-(apurinic or apyrimidinic site) lyase;DNA-(apurinic or apyrimidinic site) lyase, mitochondrial	APEX1	APEX1	DNA-(apurinic or apyrimidinic site) lyase
6065800000		4.699e-271	6136500000	77	44	44	36	843	96695	843	96696	49	1.77481e+06	P11216;H0Y4Z6	P11216	Glycogen phosphorylase, brain form	PYGB	PYGB	Glycogen phosphorylase, brain form
645340000		3.9576e-49	645340000	12	6	6	6	86	10192	86	10192.4	7	1.77078e+06	P14854;K7EQD3	P14854	Cytochrome c oxidase subunit 6B1	COX6B1	COX6B1	Cytochrome c oxidase subunit 6B1
2868700000		4.3394e-210	2868700000	35	24	24	24	422	45803	422	45803.5	25	1.75157e+06	O60664-4;O60664;O60664-3;K7ERZ3;O60664-2;K7EL96;K7ER39	O60664-4;O60664;O60664-3;K7ERZ3;O60664-2	Perilipin-3	PLIN3	PLIN3	Perilipin-3
828120000		3.8732e-21	828120000	6	4	4	4	120	13291	123	13603.9	6.5	1.7425e+06	B4DJP7;P62318;H3BT13	B4DJP7;P62318	Small nuclear ribonucleoprotein Sm D3	SNRPD3	SNRPD3	Small nuclear ribonucleoprotein Sm D3
4068600000		7.2822e-137	4101800000	43	28	28	28	602	66022	602	66022.5	38	1.73749e+06	Q07065	Q07065	Cytoskeleton-associated protein 4	CKAP4	CKAP4	Cytoskeleton-associated protein 4
679360000		9.7782e-75	679360000	3	2	2	1	95	10970	95	10969.7	5	1.73193e+06	Q5RHS7	Q5RHS7		S100A2	S100A2	Protein S100-A2
2897200000		0	3072200000	21	32	5	3	449	49895	484	53812.8	23.5	1.72198e+06	Q9BQE3;F5H5D3	Q9BQE3;F5H5D3	Tubulin alpha-1C chain	TUBA1C	TUBA1C	Tubulin alpha-1C chain
1258800000		1.4939e-56	1258800000	13	8	8	8	178	20471	157	18100	8.5	1.7197e+06	Q03135;E9PCT5;C9JKI3;Q03135-2;P56539	Q03135;E9PCT5;C9JKI3;Q03135-2	Caveolin-1;Caveolin	CAV1	CAV1	Caveolin-1;Caveolin
4218300000		1.5171e-173	4289500000	48	32	32	32	609	69842	563.5	64716.1	29.5	1.71762e+06	P12956;B1AHC9;B1AHC8;F5H1I8	P12956;B1AHC9;B1AHC8;F5H1I8	X-ray repair cross-complementing protein 6	XRCC6	XRCC6	X-ray repair cross-complementing protein 6;X-ray repair complementing defective repair in Chinese hamster cells 6 (Ku autoantigen, 70kDa), isoform CRA_b
934050000		5.3101e-31	934050000	7	6	5	5	132	15257	226	26012	9	1.71213e+06	Q16629-3;Q16629-2;Q16629-4;C9JAB2;Q16629;F8WEA1	Q16629-3;Q16629-2;Q16629-4;C9JAB2;Q16629	Serine/arginine-rich splicing factor 7	SRSF7	SRSF7	Serine/arginine-rich splicing factor 7;Serine/arginine-rich-splicing factor 7
4220300000		1.4201e-202	4260200000	48	29	29	2	623	69602	605.5	67642.4	31.5	1.71177e+06	O60506;O60506-2;F6UXX1	O60506;O60506-2	Heterogeneous nuclear ribonucleoprotein Q	SYNCRIP	SYNCRIP	Heterogeneous nuclear ribonucleoprotein Q
2499900000		3.0311e-71	2499900000	23	15	15	1	365	40921	365	40906.3	21	1.70849e+06	P01892;P30459;P16189;P10314;P30512;Q09160;H0Y842;P30511-2;E9PGX5;P30511;P30511-3	P01892;P30459	HLA class I histocompatibility antigen, A-2 alpha chain;HLA class I histocompatibility antigen, A-74 alpha chain	HLA-A	HLA-A	HLA class I histocompatibility antigen, A-2 alpha chain;HLA class I histocompatibility antigen, A-74 alpha chain
2713500000		2.4768e-87	2713500000	20	12	12	12	378	44468	291.5	34547.2	10.5	1.70655e+06	Q16543;K7EQA9;K7EL68;K7EKQ2;K7EIU0	Q16543;K7EQA9;K7EL68;K7EKQ2	Hsp90 co-chaperone Cdc37;Hsp90 co-chaperone Cdc37, N-terminally processed	CDC37	CDC37	Hsp90 co-chaperone Cdc37
5830600000		0	5873800000	53	33	33	33	876	97169	710.5	78814.8	31	1.69055e+06	Q14974;Q14974-2;F5H4R7;J3KTM9;J3QR48;J3QKQ5;J3QRG4	Q14974;Q14974-2;F5H4R7;J3KTM9	Importin subunit beta-1	KPNB1	KPNB1	Importin subunit beta-1
2263000000		1.8538e-38	2263000000	16	12	12	12	337	37540	327.5	36434.5	16	1.68588e+06	P37837;F2Z393;E9PM01;E9PKI8	P37837;F2Z393	Transaldolase	TALDO1	TALDO1	Transaldolase
998810000		2.7088e-43	1004400000	9	4	4	3	147	16687	129.5	14785.5	3.5	1.68331e+06	P61077;P61077-2;D6RFM0;P62837-2;D6RAH7;H9KV45;P62837;P61077-3;D6RAW0;D6RA11;D6R9F6;D6R933;D6RGD0;D6R980;D6RIZ3;Q9UQL0;C9J9H9;Q9Y2X8	P61077;P61077-2;D6RFM0;P62837-2;D6RAH7;H9KV45;P62837;P61077-3;D6RAW0;D6RA11	Ubiquitin-conjugating enzyme E2 D3;Ubiquitin-conjugating enzyme E2 D2	UBE2D3;UBE2D2	UBE2D3;UBE2D2	Ubiquitin-conjugating enzyme E2 D3;Ubiquitin-conjugating enzyme E2 D2
6898400000		0	7047000000	71	41	41	41	1058	117850	1058	117849	54	1.67229e+06	P22314;Q5JRR6;Q5JRR9;Q5JRS0;Q5JRS1;Q5JRS3;Q5JRS2	P22314	Ubiquitin-like modifier-activating enzyme 1	UBA1	UBA1	Ubiquitin-like modifier-activating enzyme 1
1749600000		2.6637e-74	1749600000	18	12	12	12	261	29483	214.5	23898.4	11	1.6596e+06	P25789;H0YMZ1;H0YN18;H0YL69;H0YMA1;H0YKT8;P25789-2;H0YMI6;H0YKS0;H0YLC2;H0YLS6;H0YMV3	P25789;H0YMZ1;H0YN18;H0YL69;H0YMA1;H0YKT8;P25789-2;H0YMI6	Proteasome subunit alpha type-4;Proteasome subunit alpha type;Proteasome subunit beta type	PSMA4	PSMA4	Proteasome subunit alpha type-4;Proteasome subunit alpha type;Proteasome subunit beta type
4191500000		1.5026e-51	4202300000	3	12	1	1	643	71027	505	55636.3	28.5	1.65463e+06	P17066;P48741	P17066;P48741	Heat shock 70 kDa protein 6;Putative heat shock 70 kDa protein 7	HSPA6;HSPA7	HSPA6;HSPA7	Heat shock 70 kDa protein 6;Putative heat shock 70 kDa protein 7
3575700000		6.6569e-210	3575700000	41	28	28	20	534	60626	374	42737.3	21	1.64945e+06	Q9H4M9;C9JC03;C9J2Z4;C9JIJ3;C9IZH1;C9JDQ8	Q9H4M9;C9JC03;C9J2Z4	EH domain-containing protein 1	EHD1	EHD1	EH domain-containing protein 1
1615700000		2.8239e-69	1615700000	12	9	9	9	239	27401	233.5	26706.3	14	1.64904e+06	Q9UL46;H0YM70;H0YKU2	Q9UL46;H0YM70	Proteasome activator complex subunit 2	PSME2	PSME2	Proteasome activator complex subunit 2
1621900000		5.6075e-118	1621900000	27	17	17	17	241	27566	208	23708.5	12	1.64546e+06	P78417;Q5TA02;P78417-3;P78417-2;Q5TA01	P78417;Q5TA02;P78417-3;P78417-2;Q5TA01	Glutathione S-transferase omega-1	GSTO1	GSTO1	Glutathione S-transferase omega-1
837550000		5.6728e-36	837550000	8	7	7	7	125	14285	125	14285.1	9	1.63971e+06	O14737;B4DE64;K7EQA1;K7ESJ4;Q3HM38	O14737;B4DE64;K7EQA1	Programmed cell death protein 5	PDCD5	PDCD5	Programmed cell death protein 5
1572800000		2.7548e-48	1572800000	14	8	8	8	257	26888	260.5	27222.8	13.5	1.63588e+06	Q86V81;E9PB61	Q86V81;E9PB61	THO complex subunit 4	ALYREF	ALYREF	THO complex subunit 4
1262500000		6.9947e-57	1295700000	13	7	7	6	195	22276	195	22276.6	8	1.62668e+06	Q92688-2;Q92688;Q5T6W8	Q92688-2;Q92688;Q5T6W8	Acidic leucine-rich nuclear phosphoprotein 32 family member B	ANP32B	ANP32B	Acidic leucine-rich nuclear phosphoprotein 32 family member B
15538000000		0	15600000000	180	117	117	117	2541	269760	2485	263924	132	1.61727e+06	Q9Y490;Q5TCU6;Q9Y4G6;H0YMT1	Q9Y490;Q5TCU6	Talin-1	TLN1	TLN1	Talin-1
4117400000		6.407e-166	4117400000	45	34	34	33	646	71354	658.5	73042.5	39.5	1.61377e+06	O00571-2;O00571;B4DXX7;O15523;B4E3C4;B4DLA0;C9J081;C9J8G5;D6RCM4;Q9NQI0-3;Q9NQI0-2;Q9NQI0-4;Q9NQI0;H0Y960	O00571-2;O00571;B4DXX7;O15523	ATP-dependent RNA helicase DDX3X;ATP-dependent RNA helicase DDX3Y	DDX3X;DDX3Y	DDX3X;DDX3Y	ATP-dependent RNA helicase DDX3X;Uncharacterized protein;ATP-dependent RNA helicase DDX3Y
3340300000		7.1087e-222	3373700000	42	27	27	27	543	59366	449.5	49729	25.5	1.5893e+06	Q99832;Q99832-3;F5GZK5;Q99832-4;B7Z1C9;Q99832-2;F8WAM2;F8WBP8	Q99832;Q99832-3;F5GZK5;Q99832-4;B7Z1C9;Q99832-2	T-complex protein 1 subunit eta	CCT7	CCT7	T-complex protein 1 subunit eta;Chaperonin containing TCP1, subunit 7 (Eta), isoform CRA_a
5062500000		2.7148e-215	5407800000	53	33	33	33	894	95337	706	76502.2	36	1.58634e+06	Q12906;Q12906-7;Q12906-5;Q12906-4;Q12906-2;Q12906-6;Q12906-3;K7EQR9;K7EKJ9;K7ERM6;K7ENK6;K7EM82;K7EJ09;K7ER69;K7EPG3;K7ELV3;K7EKY0;K7EQ75	Q12906;Q12906-7;Q12906-5;Q12906-4;Q12906-2;Q12906-6;Q12906-3	Interleukin enhancer-binding factor 3	ILF3	ILF3	Interleukin enhancer-binding factor 3
4294600000		5.6179e-148	4313400000	36	27	27	26	707	76149	688	74206.3	28.5	1.58413e+06	P23246;P23246-2;H0Y9K7;H0Y9U2	P23246;P23246-2	Splicing factor, proline- and glutamine-rich	SFPQ	SFPQ	Splicing factor, proline- and glutamine-rich
2158500000		2.1426e-103	2158500000	18	13	11	0	361	38150	363	38365.3	17	1.58232e+06	Q15366-6;Q15366	Q15366-6;Q15366	Poly(rC)-binding protein 2	PCBP2	PCBP2	Poly(rC)-binding protein 2
3312100000		3.4219e-148	3384500000	41	26	26	26	556	60343	417	45398	21.5	1.56857e+06	P17987;E7ERF2;E7EQR6;F5H282;F5H136;F5H676;F5GZ03;F5H726;F5GZI8;F5GYL4;F5H7Y1	P17987;E7ERF2;E7EQR6;F5H282	T-complex protein 1 subunit alpha	TCP1	TCP1	T-complex protein 1 subunit alpha
3277800000		2.1487e-208	3476900000	34	24	23	23	623	62064	623	62064.3	26	1.56671e+06	P35527;CON__P35527;K7EQQ3	P35527;CON__P35527	Keratin, type I cytoskeletal 9	KRT9	KRT9	Keratin, type I cytoskeletal 9
938520000		2.4422e-31	938520000	9	5	5	5	150	16762	151.5	16998.5	12	1.56586e+06	P20674;H3BNX8;H3BRM5;H3BRI0;H3BV69	P20674;H3BNX8	Cytochrome c oxidase subunit 5A, mitochondrial	COX5A	COX5A	Cytochrome c oxidase subunit 5A, mitochondrial
2395900000		9.8848e-88	2403200000	26	16	16	1	393	43135	400.5	44050.4	18	1.5581e+06	Q8NC51-3;Q8NC51	Q8NC51-3;Q8NC51	Plasminogen activator inhibitor 1 RNA-binding protein	SERBP1	SERBP1	Plasminogen activator inhibitor 1 RNA-binding protein
2582500000		2.6039e-131	2582500000	23	19	19	19	418	46440	295	32626.6	17	1.55519e+06	P50454;E9PR70;E9PPV6;E9PK86;E9PMI5;E9PKH2;E9PNX1;E9PIG2;E9PRS3;E9PQ34;E9PJH8;E9PLA6;H0YEP8	P50454;E9PR70;E9PPV6;E9PK86;E9PMI5	Serpin H1	SERPINH1	SERPINH1	Serpin H1
840830000		1.4736e-29	840830000	7	6	6	5	130	15156	171	19762	7.5	1.55153e+06	J3QL05;J3KP15;B4DN89;Q01130	J3QL05;J3KP15;B4DN89;Q01130	Serine/arginine-rich splicing factor 2	SRSF2;SFRS2	SRSF2;SFRS2	Serine/arginine-rich-splicing factor 2;Serine/arginine-rich splicing factor 2
3147000000		1.2728e-221	3298600000	49	27	27	27	541	59670	503	55348.9	30	1.546e+06	P48643;E7ENZ3;B7ZAR1;E9PCA1;P48643-2;H0Y914;D6RIZ7	P48643;E7ENZ3;B7ZAR1;E9PCA1;P48643-2	T-complex protein 1 subunit epsilon	CCT5	CCT5	T-complex protein 1 subunit epsilon
1297100000		3.3008e-47	1297100000	13	12	12	12	207	23489	150	17037.6	10	1.54435e+06	P51149;C9J592;C9J8S3;C9J4V0;C9IZZ0;C9J4S4;C9J7D1	P51149;C9J592;C9J8S3;C9J4V0;C9IZZ0	Ras-related protein Rab-7a	RAB7A	RAB7A	Ras-related protein Rab-7a
548930000		8.488e-25	548930000	9	5	5	5	89	9960.1	92.5	10396.3	6.5	1.54131e+06	E5RHG8;Q15369;R4GMY8;Q15369-2	E5RHG8;Q15369;R4GMY8;Q15369-2	Transcription elongation factor B polypeptide 1	TCEB1	TCEB1	Transcription elongation factor B polypeptide 1
2897900000		1.1063e-163	2928900000	39	26	26	25	483	53454	445.5	49035.6	25	1.53236e+06	P34897-3;P34897;P34897-2;B4DLV4;G3V2Y4;H0YIZ0;G3V5L0;G3V4W5;G3V540;G3V2W0;G3V241;G3V3Y8;G3V4T0;G3V4X0;G3V2E4;G3V2D2;G3V2Y1;G3V3C6	P34897-3;P34897;P34897-2;B4DLV4;G3V2Y4;H0YIZ0	Serine hydroxymethyltransferase, mitochondrial;Serine hydroxymethyltransferase	SHMT2	SHMT2	Serine hydroxymethyltransferase, mitochondrial;Serine hydroxymethyltransferase
2564000000		6.2164e-145	2592000000	31	18	18	18	418	47371	367	42004	18	1.53024e+06	P61158;B4DXW1;F5H3P5;Q9P1U1-2;Q9P1U1;Q9P1U1-3;F8WEW2;F8WE84;H7C4J1;Q9C0K3;C9IZN3	P61158;B4DXW1;F5H3P5	Actin-related protein 3	ACTR3	ACTR3	Actin-related protein 3
524100000		1.9656e-20	524100000	4	4	4	4	86	9725.1	106.5	11736.2	5.5	1.50715e+06	P62306;F8W0W6	P62306;F8W0W6	Small nuclear ribonucleoprotein F	SNRPF	SNRPF	Small nuclear ribonucleoprotein F
1791800000		3.5127e-57	1791800000	16	11	11	11	299	33296	264	29475	18.5	1.50499e+06	Q99623;J3KPX7;F5GY37;Q99623-2;F5H3X6;F5GWA7;F5H0C5;F5H2D2	Q99623;J3KPX7;F5GY37;Q99623-2;F5H3X6;F5GWA7	Prohibitin-2	PHB2	PHB2	Prohibitin-2
1409100000		2.6297e-104	1410700000	15	11	11	11	241	26489	241	26489.4	14	1.48938e+06	P20618	P20618	Proteasome subunit beta type-1	PSMB1	PSMB1	Proteasome subunit beta type-1
1428900000		4.5241e-71	1476500000	25	14	14	14	248	27744	248	27744.6	14	1.48833e+06	Q07955;J3KTL2;Q07955-3;Q07955-2;J3KSR8;J3QQV5;J3KSW7	Q07955;J3KTL2;Q07955-3;Q07955-2;J3KSR8	Serine/arginine-rich splicing factor 1	SRSF1	SRSF1	Serine/arginine-rich splicing factor 1;Serine/arginine-rich-splicing factor 1
416230000		4.4987e-19	416230000	6	5	5	5	69	7888	124.5	14068.9	8.5	1.47571e+06	P46779-4;P46779-5;H0YMF4;P46779;P46779-2;P46779-3;H0YKD8;H0YLP6	P46779-4;P46779-5;H0YMF4;P46779;P46779-2;P46779-3;H0YKD8;H0YLP6	60S ribosomal protein L28	RPL28	RPL28	60S ribosomal protein L28
1000700000		3.5075e-17	1000700000	6	3	3	3	173	18998	160.5	17622.1	6.5	1.4731e+06	P51571;A6NLM8	P51571;A6NLM8	Translocon-associated protein subunit delta	SSR4	SSR4	Translocon-associated protein subunit delta
3391200000		1.5368e-244	3439700000	52	31	31	24	589	65308	472	52403.9	28.5	1.47296e+06	P30153;F5H3X9;B3KQV6;C9J9C1;E9PH38;E9PNM7;E9PPI5;E9PHZ6	P30153;F5H3X9;B3KQV6;C9J9C1	Serine/threonine-protein phosphatase 2A 65 kDa regulatory subunit A alpha isoform	PPP2R1A	PPP2R1A	Serine/threonine-protein phosphatase 2A 65 kDa regulatory subunit A alpha isoform
2696200000		7.7677e-95	2696200000	26	25	20	18	469	51385	469	51385.7	29	1.46741e+06	P08729;CON__Q3KNV1;CON__P08729;CON__Q9DCV7;Q14CN4-3;Q14CN4-2;Q14CN4;CON__Q14CN4-1;CON__Q6IME9;B4DXK4	P08729;CON__Q3KNV1;CON__P08729	Keratin, type II cytoskeletal 7	KRT7	KRT7	Keratin, type II cytoskeletal 7
1238300000		1.4731e-28	1238300000	8	6	6	6	218	23662	230	24993.3	7	1.46356e+06	P09496-2;P09496-4;P09496-3;P09496;P09496-5;F8WF69;C9J8P9	P09496-2;P09496-4;P09496-3;P09496;P09496-5;F8WF69;C9J8P9	Clathrin light chain A	CLTA	CLTA	Clathrin light chain A
755150000		2.6857e-26	755150000	5	4	4	4	127	14478	117	13318.7	6	1.45868e+06	P61970;H3BRV9	P61970;H3BRV9	Nuclear transport factor 2	NUTF2	NUTF2	Nuclear transport factor 2
3170100000		5.4453e-118	3186600000	36	23	23	23	558	61397	491.5	53986.5	28.5	1.4515e+06	P00367;B4DGN5;B3KV55;P49448	P00367;B4DGN5;B3KV55;P49448	Glutamate dehydrogenase 1, mitochondrial;Glutamate dehydrogenase;Glutamate dehydrogenase 2, mitochondrial	GLUD1;GLUD2	GLUD1;GLUD2	Glutamate dehydrogenase 1, mitochondrial;Glutamate dehydrogenase;Glutamate dehydrogenase 2, mitochondrial
3069200000		2.2745e-75	3069200000	16	17	17	17	525	59177	528	59425.4	20	1.45047e+06	P14314-2;P14314;K7ELL7;K7EPW7;K7EKX1;K7EJ70	P14314-2;P14314;K7ELL7	Glucosidase 2 subunit beta	PRKCSH	PRKCSH	Glucosidase 2 subunit beta
2146000000		4.2125e-123	2146000000	21	15	15	15	361	41487	341	39213.9	20.5	1.44662e+06	Q15019;Q15019-2;B5MCX3;C9J2Q4;C9JB25;H7C2Y0;C9J938;C9IY94;C9IZU3;H7C310;C9JQJ4;B5MD47;C9JZI2;C9JTV8;C9JFT1;F8WB65;C9JT15;C9JSE7	Q15019;Q15019-2;B5MCX3;C9J2Q4	Septin-2	2002-09-01	2002-09-01	Septin-2
852880000		3.8441e-22	852880000	10	6	6	3	147	16495	170	19228	10	1.44601e+06	Q13404;Q13404-7;Q13404-2;Q13404-1;G3V2F7;Q13404-8;Q13404-6	Q13404;Q13404-7;Q13404-2;Q13404-1;G3V2F7;Q13404-8;Q13404-6	Ubiquitin-conjugating enzyme E2 variant 1	UBE2V1;TMEM189	UBE2V1;TMEM189	Ubiquitin-conjugating enzyme E2 variant 1;HCG2044781
4236600000		3.7222e-170	4256100000	45	33	33	32	723	83434	671	77751.7	38	1.42661e+06	P26639;P26639-2;E7ERI3;G3XAN9;D6R9F8;D6RCA5;D6RDJ6;D6RBR8;D6RJ97;D6RHV7;D6RCS6;A2RTX5-2;B7ZLP8;A2RTX5	P26639;P26639-2;E7ERI3;G3XAN9	Threonine--tRNA ligase, cytoplasmic	TARS	TARS	Threonine--tRNA ligase, cytoplasmic
2151200000		1.9508e-50	2151200000	23	13	13	3	391	42331	337	36521.8	22	1.42121e+06	P38159;P38159-2;H0Y6E7;H3BT71;B3KRG5;H3BUY5;H3BR27;P38159-3;H3BNC1;O75526;Q8N7X1	P38159;P38159-2;H0Y6E7;H3BT71	RNA-binding motif protein, X chromosome;RNA-binding motif protein, X chromosome, N-terminally processed	RBMX	RBMX	RNA-binding motif protein, X chromosome;RNA-binding motif protein, X chromosome, N-terminally processed
5831200000		2.496e-288	5889700000	68	45	45	45	1066	116720	1066	116722	75	1.41118e+06	P18206-2;P18206;Q5JQ13;P18206-3;B4DTM7	P18206-2;P18206;Q5JQ13	Vinculin	VCL	VCL	Vinculin
896110000		1.0889e-73	913160000	11	8	8	8	163	18243	145	16131.8	10	1.39987e+06	Q13526;K7EMU7;K7EN45	Q13526;K7EMU7;K7EN45	Peptidyl-prolyl cis-trans isomerase NIMA-interacting 1	PIN1	PIN1	Peptidyl-prolyl cis-trans isomerase NIMA-interacting 1
5218000000		5.7604e-233	5249200000	56	36	36	36	944	106870	898	101709	40	1.37364e+06	Q14697;Q14697-2;F5H6X6;E9PKU7;E9PNH1	Q14697;Q14697-2;F5H6X6;E9PKU7	Neutral alpha-glucosidase AB	GANAB	GANAB	Neutral alpha-glucosidase AB
13182000000		0	13421000000	154	93	93	93	2511	273420	2511	273427	125	1.37275e+06	P49327;J3KTF0	P49327	Fatty acid synthase;[Acyl-carrier-protein] S-acetyltransferase;[Acyl-carrier-protein] S-malonyltransferase;3-oxoacyl-[acyl-carrier-protein] synthase;3-oxoacyl-[acyl-carrier-protein] reductase;3-hydroxyacyl-[acyl-carrier-protein] dehydratase;Enoyl-[acyl-carrier-protein] reductase;Oleoyl-[acyl-carrier-protein] hydrolase	FASN	FASN	Fatty acid synthase
2323800000		1.4985e-123	2323800000	30	21	21	21	423	47352	354	39468.9	22	1.37245e+06	R4GNH3;P17980;E9PM69;E9PKD5;E9PMD8;E9PN50;E9PLG2	R4GNH3;P17980;E9PM69;E9PKD5;E9PMD8;E9PN50	26S protease regulatory subunit 6A	PSMC3	PSMC3	26S protease regulatory subunit 6A
1097600000		1.4475e-80	1097600000	13	10	10	8	198	22367	155	17500.1	7	1.37237e+06	Q9NR31;B4DQ19;H0Y5E8;Q5SQT8;X1WI22;D6RAA2	Q9NR31;B4DQ19;H0Y5E8	GTP-binding protein SAR1a	SAR1A	SAR1A	GTP-binding protein SAR1a
3505600000		1.253e-142	3566100000	35	24	24	23	711	73114	495	51230.2	26.5	1.36405e+06	Q92945;M0R0I5;M0QYH3;M0R3J3;M0QXW7;M0R0C6;M0R251;M0QYG1;M0R263	Q92945;M0R0I5	Far upstream element-binding protein 2	KHSRP	KHSRP	Far upstream element-binding protein 2
1656700000		2.5865e-79	1656700000	19	12	12	11	297	34095	240	27502.7	15	1.35891e+06	P06493;P06493-2;E5RIU6;K7ELV5;H0YAZ9;E7EUK8;Q96Q40-2;Q96Q40-4;Q96Q40-3;O94921-3;Q96Q40-5;Q96Q40;O94921-2;O94921;J3QSD7;Q9NYV4-3	P06493;P06493-2;E5RIU6	Cyclin-dependent kinase 1	CDK1	CDK1	Cyclin-dependent kinase 1
994650000		2.6404e-33	994650000	8	6	6	6	193	20567	156.5	16760.1	10.5	1.35249e+06	P21291;E9PS42;E9PND2;E9PP21	P21291;E9PS42;E9PND2;E9PP21	Cysteine and glycine-rich protein 1	CSRP1	CSRP1	Cysteine and glycine-rich protein 1
30026000000		0	30319000000	322	227	227	227	5890	629090	5890	629101	376	1.34784e+06	Q09666;E9PQE3;E9PJZ0;E9PKR9;E9PJC6;E9PLK4;Q09666-2	Q09666	Neuroblast differentiation-associated protein AHNAK	AHNAK	AHNAK	Neuroblast differentiation-associated protein AHNAK
732750000		1.5426e-30	761420000	11	5	5	5	143	15807	138.5	15322.4	6	1.34713e+06	P62266;D6RD47;D6RDJ2;D6RIX0;D6R9I7	P62266;D6RD47	40S ribosomal protein S23	RPS23	RPS23	40S ribosomal protein S23
2118900000		1.6033e-152	2198800000	27	14	12	12	415	45671	415	45671.9	15	1.34642e+06	P52597	P52597	Heterogeneous nuclear ribonucleoprotein F;Heterogeneous nuclear ribonucleoprotein F, N-terminally processed	HNRNPF	HNRNPF	Heterogeneous nuclear ribonucleoprotein F
2948000000		2.4245e-157	2948000000	39	29	29	29	562	61448	562	61449.1	34	1.3417e+06	P36871;P36871-2;P36871-3	P36871;P36871-2;P36871-3	Phosphoglucomutase-1	PGM1	PGM1	Phosphoglucomutase-1
698250000		1.7946e-16	698250000	7	4	4	4	136	14570	136	14569.9	7	1.34025e+06	P37108;H0YLW0;H0YLA2	P37108	Signal recognition particle 14 kDa protein	SRP14	SRP14	Signal recognition particle 14 kDa protein
976970000		3.8483e-32	976970000	14	10	10	10	178	20546	178	20546.7	10	1.32981e+06	O15145;C9JZD1;F8VR50	O15145	Actin-related protein 2/3 complex subunit 3	ARPC3	ARPC3	Actin-related protein 2/3 complex subunit 3
1044100000		7.4634e-79	1044100000	16	10	10	10	196	22222	169	18979	10	1.314e+06	P30085;P30085-2;Q5T0D2	P30085;P30085-2;Q5T0D2	UMP-CMP kinase	CMPK1	CMPK1	UMP-CMP kinase
2342100000		2.9797e-256	2342100000	34	27	18	13	446	49857	392	43619.3	18	1.31376e+06	Q9BUF5;K7ESM5;K7EL29;K7ES63;K7EN98;K7ESQ3;K7EQT3;K7EJ64;K7ERA8;K7EJZ4;K7EPE5	Q9BUF5;K7ESM5	Tubulin beta-6 chain	TUBB6	TUBB6	Tubulin beta-6 chain
961240000		2.2142e-38	961240000	10	8	8	4	184	20825	140.5	15890.1	8	1.29087e+06	P61224;P61224-3;A6NIZ1;F5H823;B7ZB78;F5GZG1;P61224-4;E7ESV4;F5H7Y6;P61224-2;F5GX62;F5H004;F5H6R7;F5H077;F5GWU8;F5H491;F5H0B7;F5H500;F5GYB5;F5H4H0;F5GYH7	P61224;P61224-3;A6NIZ1;F5H823;B7ZB78;F5GZG1;P61224-4;E7ESV4;F5H7Y6;P61224-2;F5GX62;F5H004	Ras-related protein Rap-1b;Ras-related protein Rap-1b-like protein	RAP1B	RAP1B	Ras-related protein Rap-1b;Ras-related protein Rap-1b-like protein
2632900000		9.5766e-134	2660500000	28	21	21	21	539	57924	496	53525.2	30	1.28452e+06	P50991;B7Z9L0;P50991-2;B7Z2F4	P50991;B7Z9L0;P50991-2;B7Z2F4	T-complex protein 1 subunit delta	CCT4	CCT4	T-complex protein 1 subunit delta
1654200000		1.7819e-141	1671900000	27	16	16	16	325	36501	325	36501.8	19	1.28098e+06	Q13347;Q5TFK1	Q13347	Eukaryotic translation initiation factor 3 subunit I	EIF3I	EIF3I	Eukaryotic translation initiation factor 3 subunit I
3671500000		2.3816e-282	3787600000	58	33	33	33	732	82704	732	82704.5	38	1.28078e+06	P13010;C9JZ81;H7C0H9	P13010	X-ray repair cross-complementing protein 5	XRCC5	XRCC5	X-ray repair cross-complementing protein 5
595970000		1.1545e-11	595970000	5	3	3	3	115	13015	115	13008.9	5	1.28061e+06	P62854;Q5JNZ5	P62854;Q5JNZ5	40S ribosomal protein S26;Putative 40S ribosomal protein S26-like 1	RPS26;RPS26P11	RPS26;RPS26P11	40S ribosomal protein S26;Putative 40S ribosomal protein S26-like 1
3778500000		8.9308e-195	3804800000	48	28	28	28	739	83165	739	83165.6	40	1.27946e+06	P41250;F8WCK4	P41250	Glycine--tRNA ligase	GARS	GARS	Glycine--tRNA ligase
935290000		4.5792e-82	935290000	10	11	7	7	180	20511	153	17699.4	10	1.27525e+06	P18085;C9JAK5;C9JPM4;U3KQF2	P18085;C9JAK5;C9JPM4	ADP-ribosylation factor 4	ARF4	ARF4	ADP-ribosylation factor 4
2327500000		1.515e-89	2327500000	22	15	15	15	472	51109	469	50826.6	21	1.27359e+06	P41091;Q2VIR3;Q2VIR3-2;F8W810;H7BZU1	P41091;Q2VIR3;Q2VIR3-2;F8W810	Eukaryotic translation initiation factor 2 subunit 3;Putative eukaryotic translation initiation factor 2 subunit 3-like protein	EIF2S3;EIF2S3L	EIF2S3;EIF2S3L	Eukaryotic translation initiation factor 2 subunit 3;Putative eukaryotic translation initiation factor 2 subunit 3-like protein;Uncharacterized protein
2005600000		2.7759e-122	2010200000	27	20	20	20	389	44172	325.5	36857	16.5	1.27271e+06	P62333;H0YJC0;H0YJS8;H0YJX2;H0YJT1;H0YJE9	P62333;H0YJC0	26S protease regulatory subunit 10B	PSMC6	PSMC6	26S protease regulatory subunit 10B
1629000000		1.2686e-66	1629000000	16	9	9	5	324	35924	349	38914.8	16	1.26816e+06	P67809;H0Y449;C9J5V9;Q9Y2T7	P67809;H0Y449	Nuclease-sensitive element-binding protein 1	YBX1	YBX1	Nuclease-sensitive element-binding protein 1
897760000		2.2451e-39	904770000	9	6	5	5	177	19997	213	24291.4	9	1.26535e+06	H0YN26;P39687;H7BZ09;O95626	H0YN26;P39687	Acidic leucine-rich nuclear phosphoprotein 32 family member A	ANP32A	ANP32A	Acidic leucine-rich nuclear phosphoprotein 32 family member A
1584900000		3.0351e-51	1584900000	11	9	7	7	331	35238	297	31525.3	12	1.25784e+06	P31942-2;P31942;B4DHY1;P31942-3;P31942-4;P31942-6;P31942-5	P31942-2;P31942;B4DHY1;P31942-3;P31942-4	Heterogeneous nuclear ribonucleoprotein H3	HNRNPH3	HNRNPH3	Heterogeneous nuclear ribonucleoprotein H3
815480000		2.9333e-23	815480000	9	6	6	6	166	18237	166	18236.8	8	1.25054e+06	Q9Y3C6	Q9Y3C6	Peptidyl-prolyl cis-trans isomerase-like 1	PPIL1	PPIL1	Peptidyl-prolyl cis-trans isomerase-like 1
2308300000		1.2167e-164	2308300000	30	23	23	23	470	51872	470	51872.4	24	1.2445e+06	B4DQJ8;P52209;F5H7U0;K7EM49;K7EMN2;K7EPF6;K7ELN9	B4DQJ8;P52209;F5H7U0	6-phosphogluconate dehydrogenase, decarboxylating	PGD	PGD	6-phosphogluconate dehydrogenase, decarboxylating;Uncharacterized protein
920680000		6.3693e-48	945750000	17	8	7	7	191	21258	191	21284.6	9	1.2442e+06	P60953;E7ETU3;Q5JYX0;P60953-1	P60953;E7ETU3;Q5JYX0;P60953-1	Cell division control protein 42 homolog	CDC42	CDC42	Cell division control protein 42 homolog
1594200000		2.936e-91	1594200000	24	17	17	17	326	36091	339.5	37544.1	17	1.23532e+06	Q15717;B4DVB8;M0QZR9;M0R055;B1AM48;Q12926-2;Q12926;P26378-4;P26378-2;P26378-5;B1APY9;P26378;P26378-3;B1APY8;B1AM49	Q15717;B4DVB8	ELAV-like protein 1	ELAVL1	ELAVL1	ELAV-like protein 1
1745400000		1.0103e-120	1892800000	34	15	15	15	390	43062	390	43062.1	19	1.22927e+06	Q12905	Q12905	Interleukin enhancer-binding factor 2	ILF2	ILF2	Interleukin enhancer-binding factor 2
3850500000		1.5504e-130	3877300000	33	20	20	20	798	88414	801	88883.8	34	1.22643e+06	P05556;P05556-2;P05556-5;P05556-4;P05556-3;E7EQW5;C9JPK5;Q5T3E6;E9PLR6;E7EUI6;E7ERX5;C9JJP8;Q5T3E5;E9PQJ2;H7C4N8;C9JNE0	P05556;P05556-2;P05556-5;P05556-4;P05556-3	Integrin beta-1	ITGB1	ITGB1	Integrin beta-1
1191500000		3.3112e-92	1203500000	23	11	11	11	258	27547	197.5	20954.2	10	1.22182e+06	O95336;M0R261;M0R1L2;M0R0U3	O95336;M0R261;M0R1L2;M0R0U3	6-phosphogluconolactonase	PGLS	PGLS	6-phosphogluconolactonase
603730000		2.4971e-12	603730000	6	4	4	4	123	13941	89	10184	5.5	1.21111e+06	Q9BRA2;I3L0K2;I3L3M7;I3L2R6	Q9BRA2;I3L0K2;I3L3M7;I3L2R6	Thioredoxin domain-containing protein 17	TXNDC17	TXNDC17	Thioredoxin domain-containing protein 17
605730000		0.00012107	605730000	1	1	1	1	128	13999	403.5	45395.3	23.5	1.21009e+06	K7EM02;K7EIJ8;Q8IYT4-2;Q8IYT4	K7EM02;K7EIJ8;Q8IYT4-2;Q8IYT4	Katanin p60 ATPase-containing subunit A-like 2	KATNAL2	KATNAL2	Katanin p60 ATPase-containing subunit A-like 2
752070000		1.7156e-54	752070000	7	4	4	4	159	17394	159	17393.7	6	1.20919e+06	P09234	P09234	U1 small nuclear ribonucleoprotein C	SNRPC	SNRPC	U1 small nuclear ribonucleoprotein C
1105100000		3.3621e-39	1105100000	11	6	6	6	229	25569	175	18356.8	6	1.20871e+06	P68402;P68402-3;P68402-2;J3KNE3;P68402-4	P68402;P68402-3;P68402-2;J3KNE3;P68402-4	Platelet-activating factor acetylhydrolase IB subunit beta	PAFAH1B2	PAFAH1B2	Platelet-activating factor acetylhydrolase IB subunit beta
506790000		2.634e-45	506790000	6	5	5	5	103	11826	103	11826.1	6	1.19847e+06	Q9NS25;Q9BXN6;Q8TAD1;Q9NY87;Q9NS26	Q9NS25	Sperm protein associated with the nucleus on the X chromosome B/F	SPANXB1	SPANXB1	Sperm protein associated with the nucleus on the X chromosome B/F
2840700000		1.2448e-110	2840700000	32	25	25	23	586	66408	486.5	55525.8	31.5	1.1963e+06	P20700;E9PBF6	P20700;E9PBF6	Lamin-B1	LMNB1	LMNB1	Lamin-B1
1912100000		3.0095e-77	1912100000	21	15	15	15	394	44760	394	44760.8	13	1.19469e+06	P61160;P61160-2;F5H6T1	P61160;P61160-2;F5H6T1	Actin-related protein 2	ACTR2	ACTR2	Actin-related protein 2
3641000000		0	3643800000	38	29	29	28	784	85595	780	85456	33	1.19053e+06	Q01813;Q01813-2;B1APP8;B1APP6;H0Y757;Q5VSR5;V9GYV7;H0Y3Y3;V9GY25	Q01813;Q01813-2	6-phosphofructokinase type C	PFKP	PFKP	6-phosphofructokinase type C
1185100000		2.2525e-74	1185100000	13	9	9	9	248	27887	182.5	20648.1	11.5	1.18847e+06	O14818;O14818-4;O14818-2;H0Y586;Q8TAA3-2;Q8TAA3-5;Q8TAA3;F5GY34	O14818;O14818-4;O14818-2;H0Y586	Proteasome subunit alpha type-7	PSMA7	PSMA7	Proteasome subunit alpha type-7
1312300000		2.2019e-119	1354100000	24	16	16	16	289	32118	255	28298.3	16.5	1.17907e+06	P00491;G3V5M2;G3V2H3;G3V393	P00491;G3V5M2	Purine nucleoside phosphorylase	PNP	PNP	Purine nucleoside phosphorylase
949200000		1.1577e-16	949200000	6	6	5	4	200	22541	200	22540.9	13	1.17766e+06	P61026	P61026	Ras-related protein Rab-10	RAB10	RAB10	Ras-related protein Rab-10
1173800000		9.578e-56	1296400000	14	10	10	10	305	30840	305	30840.6	13	1.1756e+06	Q13151	Q13151	Heterogeneous nuclear ribonucleoprotein A0	HNRNPA0	HNRNPA0	Heterogeneous nuclear ribonucleoprotein A0
2188300000		1.494e-68	2188300000	23	15	15	14	466	52164	375	41807.7	17.5	1.1732e+06	Q13283;F5H4D6;E5RIZ6;E5RI46;E5RIF8;E5RH42;Q5HYE9;E5RJU8;E5RH00;D6R9X5;D6R9A4	Q13283;F5H4D6	Ras GTPase-activating protein-binding protein 1	G3BP1	G3BP1	Ras GTPase-activating protein-binding protein 1
3425800000		2.9181e-164	3453000000	30	21	21	21	733	82682	739.5	83410.6	35	1.16794e+06	Q96TA1-2;Q96TA1	Q96TA1-2;Q96TA1	Niban-like protein 1	FAM129B	FAM129B	Niban-like protein 1
1109000000		5.4215e-55	1117100000	19	13	13	13	233	26870	249	28601.7	15	1.16268e+06	H0YNE3;Q06323;Q06323-2;H0YKK6;H0YLU2	H0YNE3;Q06323;Q06323-2	Proteasome activator complex subunit 1	PSME1	PSME1	Proteasome activator complex subunit 1
3118600000		4.1637e-181	3118600000	46	30	30	21	694	75491	694	75492.1	36	1.15532e+06	P42166	P42166	Lamina-associated polypeptide 2, isoform alpha;Thymopoietin;Thymopentin	TMPO	TMPO	Lamina-associated polypeptide 2, isoform alpha
1724300000		7.813e-65	1725400000	19	15	15	15	381	42026	381	42026.6	26	1.14817e+06	O00622	O00622	Protein CYR61	CYR61	CYR61	Protein CYR61
1132300000		1.7531e-61	1132300000	18	10	10	10	248	27647	251.5	28040.3	13	1.14538e+06	P25788-2;P25788;G3V4X5;G3V3W4;G3V5N4	P25788-2;P25788	Proteasome subunit alpha type-3	PSMA3	PSMA3	Proteasome subunit alpha type-3
1475300000		5.853e-123	1475300000	21	13	13	13	329	36071	329	36071.7	16	1.14382e+06	O00151	O00151	PDZ and LIM domain protein 1	PDLIM1	PDLIM1	PDZ and LIM domain protein 1
2351700000		4.7521e-95	2351700000	26	20	20	20	529	57944	614.5	66433.3	28	1.13504e+06	P08195-2;P08195-3;F5GZS6;P08195;J3KPF3;P08195-4;H0YFS2;F5H0E2;F5H867;F5GZI0;H0YFX4;F5GZR9	P08195-2;P08195-3;F5GZS6;P08195;J3KPF3;P08195-4	4F2 cell-surface antigen heavy chain	SLC3A2	SLC3A2	4F2 cell-surface antigen heavy chain
789920000		9.7446e-68	789920000	11	8	8	8	180	19608	153	16616.3	10	1.12664e+06	P07741;H3BQZ9;P07741-2;H3BQF1;H3BQB1;H3BSW3	P07741;H3BQZ9;P07741-2;H3BQF1;H3BQB1	Adenine phosphoribosyltransferase	APRT	APRT	Adenine phosphoribosyltransferase
698540000		9.7744e-27	720780000	8	4	4	4	159	17970	172.5	19548.8	8	1.12174e+06	O15260-2;Q5T8U5;O15260;O15260-3	O15260-2;Q5T8U5;O15260;O15260-3	Surfeit locus protein 4	SURF4	SURF4	Surfeit locus protein 4;Surfeit 4
1112000000		3.3232e-43	1112000000	11	7	7	7	240	27882	220	25743.7	11	1.11536e+06	Q01081-2;Q01081;Q01081-4;Q8WU68-3;Q8WU68;M0QYK5;Q01081-3;M0R2N4;Q8WU68-2;K7EPL9;K7EJH3;K7EJM7	Q01081-2;Q01081;Q01081-4;Q8WU68-3;Q8WU68	Splicing factor U2AF 35 kDa subunit;Splicing factor U2AF 26 kDa subunit	U2AF1;U2AF1L4	U2AF1;U2AF1L4	Splicing factor U2AF 35 kDa subunit;Splicing factor U2AF 26 kDa subunit
251740000		3.9375e-07	251740000	2	2	2	2	51	6322.5	51	6364.64	1	1.11352e+06	Q59GN2;P62891	Q59GN2;P62891	Putative 60S ribosomal protein L39-like 5;60S ribosomal protein L39	RPL39P5;RPL39	RPL39P5;RPL39	Putative 60S ribosomal protein L39-like 5;60S ribosomal protein L39
2544000000		4.7828e-80	2544000000	32	24	24	24	596	63944	487	53077.9	29	1.11264e+06	Q96HC4;Q96HC4-7;Q96HC4-4;Q96HC4-6;F5H7Y0;H0Y8Y3;Q96HC4-3;F5H0X8;Q96HC4-2;D3YTJ1;H0YBI4;H0Y929;D6RAA1;D6RGG6;Q96HC4-5	Q96HC4;Q96HC4-7;Q96HC4-4;Q96HC4-6;F5H7Y0	PDZ and LIM domain protein 5	PDLIM5	PDLIM5	PDZ and LIM domain protein 5
2893400000		6.0259e-153	2893400000	45	33	33	32	645	72932	645	72932.5	38	1.1095e+06	P13667	P13667	Protein disulfide-isomerase A4	PDIA4	PDIA4	Protein disulfide-isomerase A4
465880000		1.5273e-70	465880000	9	6	6	6	106	11776	106	11775.7	5	1.1064e+06	P35754	P35754	Glutaredoxin-1	GLRX	GLRX	Glutaredoxin-1
1155700000		8.9183e-43	1155700000	10	6	6	6	269	29221	190.5	21101.1	12	1.10608e+06	P35613-2;P35613;I3L192;P35613-3;P35613-4;R4GMX5;R4GN83	P35613-2;P35613;I3L192;P35613-3;P35613-4;R4GMX5	Basigin	BSG	BSG	Basigin
606790000		4.5815e-34	606790000	7	6	6	6	139	15480	141	15635.7	10	1.09623e+06	O60869-2;O60869-3;O60869	O60869-2;O60869-3;O60869	Endothelial differentiation-related factor 1	EDF1	EDF1	Endothelial differentiation-related factor 1
3753300000		7.9343e-167	3755100000	51	39	39	39	868	96022	870.5	96397.6	48	1.09367e+06	Q8WUM4;Q8WUM4-2;C9IZF9;F8WEQ7;F8WBR8;F8WDK9	Q8WUM4;Q8WUM4-2	Programmed cell death 6-interacting protein	PDCD6IP	PDCD6IP	Programmed cell death 6-interacting protein
824560000		1.0174e-63	845490000	13	9	9	9	194	21635	194	21634.8	11	1.09292e+06	P00568;Q5T9B7;H0Y4J6;H0YID2	P00568;Q5T9B7;H0Y4J6	Adenylate kinase isoenzyme 1	AK1	AK1	Adenylate kinase isoenzyme 1
1446200000		5.8412e-52	1446200000	14	11	11	11	315	37106	247	28924.4	12.5	1.08998e+06	O43852;O43852-3;O43852-5;O43852-6;O43852-10;O43852-13;O43852-14;O43852-11;O43852-2;O43852-4;O43852-9;O43852-15;O43852-8;O43852-12;H0Y875;O43852-7	O43852;O43852-3;O43852-5;O43852-6;O43852-10;O43852-13;O43852-14;O43852-11;O43852-2;O43852-4	Calumenin	CALU	CALU	Calumenin
995930000		5.2689e-78	995930000	17	11	11	11	232	25614	202	22265.1	14	1.0874e+06	P54819-2;F8W1A4;P54819;F8VY04;P54819-6;P54819-5;P54819-3;F8VZG5;P54819-4;G3V213;F8VPP1	P54819-2;F8W1A4;P54819;F8VY04;P54819-6;P54819-5;P54819-3;F8VZG5;P54819-4	Adenylate kinase 2, mitochondrial;Adenylate kinase 2, mitochondrial, N-terminally processed	AK2	AK2	Adenylate kinase 2, mitochondrial
1936200000		8.9484e-152	1944000000	27	18	18	18	467	50212	488.5	52424.9	24.5	1.08274e+06	P07954-2;P07954	P07954-2;P07954	Fumarate hydratase, mitochondrial	FH	FH	Fumarate hydratase, mitochondrial
947740000		6.4786e-71	947740000	11	11	11	10	218	24579	218	24579.4	13	1.07835e+06	P00492	P00492	Hypoxanthine-guanine phosphoribosyltransferase	HPRT1	HPRT1	Hypoxanthine-guanine phosphoribosyltransferase
1773700000		1.2718e-122	1773700000	26	19	19	19	413	46247	402.5	45197.3	21.5	1.07259e+06	P17174;B7Z7E9	P17174;B7Z7E9	Aspartate aminotransferase, cytoplasmic;Aspartate aminotransferase	GOT1	GOT1	Aspartate aminotransferase, cytoplasmic;Aspartate aminotransferase
1119900000		4.5815e-61	1119900000	12	8	8	8	264	29204	264	29204.2	11	1.07244e+06	P28070	P28070	Proteasome subunit beta type-4	PSMB4	PSMB4	Proteasome subunit beta type-4
1022900000		1.6305e-28	1069200000	13	7	7	1	249	27893	249	27893.2	14	1.07201e+06	Q9P0L0;J3QKM9	Q9P0L0	Vesicle-associated membrane protein-associated protein A	VAPA	VAPA	Vesicle-associated membrane protein-associated protein A
683020000		3.716e-58	683020000	13	9	9	9	154	17861	154	17861.6	7	1.06946e+06	P68036;P68036-3;P68036-2	P68036;P68036-3;P68036-2	Ubiquitin-conjugating enzyme E2 L3	UBE2L3	UBE2L3	Ubiquitin-conjugating enzyme E2 L3
4277600000		1.8032e-163	4312300000	49	29	29	29	1023	113000	1007.5	111223	44.5	1.06725e+06	P05023-4;P05023;P05023-3;P05023-2;M0R116;B1AKY9;P13637;P50993;P13637-2;P13637-3;H0Y7C1;Q13733;Q5TC01;E9PRA5;Q5TC02;Q5TC05;P20648;M0QXF2;P54707;P54707-2	P05023-4;P05023;P05023-3;P05023-2	Sodium/potassium-transporting ATPase subunit alpha-1	ATP1A1	ATP1A1	Sodium/potassium-transporting ATPase subunit alpha-1
939950000		1.9845e-51	939950000	17	9	9	9	228	24679	227.5	24657.9	12	1.06516e+06	P22061-2;H7BY58;P22061;B7Z972;C9J0F2;F8WDT3;F8WAV5;F8WAX2	P22061-2;H7BY58;P22061;B7Z972	Protein-L-isoaspartate(D-aspartate) O-methyltransferase;Protein-L-isoaspartate O-methyltransferase	PCMT1	PCMT1	Protein-L-isoaspartate(D-aspartate) O-methyltransferase;Protein-L-isoaspartate O-methyltransferase
1923000000		2.7532e-120	1923000000	27	21	21	21	436	50580	436	50566.8	23	1.06325e+06	Q16181-2;E7ES33;E7EPK1;Q16181;G3V1Q4;H0Y3Y4;H0YFF6;F5GZE5;Q5JXL7;Q6ZU15	Q16181-2;E7ES33;E7EPK1;Q16181;G3V1Q4;H0Y3Y4;H0YFF6	Septin-7	2007-09-01	2007-09-01	Septin-7;Septin 7, isoform CRA_a
1969200000		3.5047e-138	1995400000	29	18	18	18	471	53165	447.5	50672.5	22	1.04964e+06	P23381;P23381-2;G3V277;H0YJP3;G3V3H8;G3V3Y5;G3V423;G3V3P2;G3V227;G3V5U1;G3V456;G3V3X0;G3V2Y7;G3V5W1;G3V3S7;G3V2F2;G3V3R3;G3V4S4;G3V313;G3V339;G3V2C0;G3V4C7;G3V4N8;G3V5H5;P78534;G3V4A3;G3V4Q0;G3V4N0	P23381;P23381-2	Tryptophan--tRNA ligase, cytoplasmic;T1-TrpRS;T2-TrpRS	WARS	WARS	Tryptophan--tRNA ligase, cytoplasmic
505140000		2.699e-24	505140000	1	6	1	1	123	13519	123	13519.3	9	1.04497e+06	H7BZJ3	H7BZJ3	Thioredoxin	PDIA3	PDIA3	Thioredoxin
864270000		8.0157e-26	864270000	8	9	9	9	211	23181	220	24185.9	9	1.04269e+06	P09497-2;P09497;D6RJD1;H0Y9Q6	P09497-2;P09497	Clathrin light chain B	CLTB	CLTB	Clathrin light chain B
888690000		2.6584e-37	888690000	10	12	9	9	209	24033	171.5	19718.7	5	1.03414e+06	P26583;D6R9A6	P26583;D6R9A6	High mobility group protein B2	HMGB2	HMGB2	High mobility group protein B2
523600000		1.5208e-19	523600000	5	4	4	4	128	14173	130	14400.3	8	1.03317e+06	P55769;B1AHD1	P55769;B1AHD1	NHP2-like protein 1;NHP2-like protein 1, N-terminally processed	NHP2L1	NHP2L1	NHP2-like protein 1
1541600000		8.5388e-127	1566000000	20	16	16	16	380	42592	316	35673.1	16	1.02825e+06	P39748;P39748-2;I3L3E9;F5H1Y3	P39748;P39748-2;I3L3E9	Flap endonuclease 1	FEN1	FEN1	Flap endonuclease 1
624760000		7.6714e-79	636970000	13	8	8	8	154	17328	130.5	14713.1	7	1.02803e+06	Q99471;H3BPF6;Q99471-3;H3BMQ1;Q99471-2;F8VNW6;F8VQZ2	Q99471;H3BPF6;Q99471-3;H3BMQ1	Prefoldin subunit 5	PFDN5	PFDN5	Prefoldin subunit 5
1267800000		1.0732e-81	1267800000	19	12	12	12	309	34559	309	34559.4	18	1.02595e+06	Q15785	Q15785	Mitochondrial import receptor subunit TOM34	TOMM34	TOMM34	Mitochondrial import receptor subunit TOM34
928140000		1.0105e-24	928140000	10	6	6	6	239	25357	239	25357.7	11	1.02365e+06	P28072;I3L3X7	P28072	Proteasome subunit beta type-6	PSMB6	PSMB6	Proteasome subunit beta type-6
2358700000		2.5053e-181	2363700000	40	26	26	26	592	64615	591	64523.7	38	1.02305e+06	P31939;P31939-2;F5GWY2;H7C1S2;H7C084;C9JLK0;F8WEF0;H7BZU3	P31939;P31939-2;F5GWY2	Bifunctional purine biosynthesis protein PURH;Phosphoribosylaminoimidazolecarboxamide formyltransferase;IMP cyclohydrolase	ATIC	ATIC	Bifunctional purine biosynthesis protein PURH;Phosphoribosylaminoimidazolecarboxamide formyltransferase
464970000		1.5614e-76	464970000	10	8	8	5	113	12732	117	13170	5.5	1.02133e+06	P41567;K7EM18;K7EQP2	P41567;K7EM18	Eukaryotic translation initiation factor 1	EIF1	EIF1	Eukaryotic translation initiation factor 1
398520000		1.0241e-24	398520000	7	4	4	4	96	10921	121	13362.2	7	1.02053e+06	Q9NP97;B4DFR2;B1AKR6;Q8TF09;H3BQI1	Q9NP97;B4DFR2;B1AKR6;Q8TF09;H3BQI1	Dynein light chain roadblock-type 1;Dynein light chain roadblock-type 2	DYNLRB1;DYNLRB2	DYNLRB1;DYNLRB2	Dynein light chain roadblock-type 1;Dynein light chain roadblock-type 2
493120000		1.5222e-61	493120000	10	5	5	5	121	13569	101.5	11369.6	6.5	1.01634e+06	P35244;B5MC59	P35244;B5MC59	Replication protein A 14 kDa subunit	RPA3	RPA3	Replication protein A 14 kDa subunit
585500000		1.428e-32	585500000	10	7	7	7	145	16161	128.5	14385.5	8	1.0132e+06	J3QKR3;P49720;J3KSM3;J3KRR2	J3QKR3;P49720;J3KSM3;J3KRR2	Proteasome subunit beta type-3	PSMB3	PSMB3	Proteasome subunit beta type-3
1460200000		5.0992e-80	1460200000	20	14	14	14	359	40307	359	40307.5	16	1.01314e+06	Q9NR45;Q5TBR0;Q5TBR1	Q9NR45	Sialic acid synthase	NANS	NANS	Sialic acid synthase
909810000		1.788e-81	909810000	10	6	6	6	220	25125	165	19608.4	6	1.0127e+06	Q9BTT0-3;Q9BTT0;E9PPH5;Q5TB19;E9PLC4;Q9BTT0-2	Q9BTT0-3;Q9BTT0;E9PPH5;Q5TB19;E9PLC4	Acidic leucine-rich nuclear phosphoprotein 32 family member E	ANP32E	ANP32E	Acidic leucine-rich nuclear phosphoprotein 32 family member E;Acidic (Leucine-rich) nuclear phosphoprotein 32 family, member E
1374300000		1.3817e-55	1383000000	17	12	12	12	331	38242	331	38242.9	21	1.01139e+06	Q9Y266	Q9Y266	Nuclear migration protein nudC	NUDC	NUDC	Nuclear migration protein nudC
913770000		2.8973e-41	919530000	8	6	6	6	227	25565	227	25565	8	1.0059e+06	P00403	P00403	Cytochrome c oxidase subunit 2	MT-CO2	MT-CO2	Cytochrome c oxidase subunit 2
793360000		3.9008e-62	814780000	10	9	9	9	197	22658	194.5	22472.2	15	1.00567e+06	P61758;F5H2A7	P61758;F5H2A7	Prefoldin subunit 3	VBP1	VBP1	Prefoldin subunit 3
3835300000		1.6356e-228	3853200000	40	32	32	32	945	107780	930	105828	49.5	999814	P55060-3;P55060;P55060-4;B4DUC5;P55060-2	P55060-3;P55060;P55060-4;B4DUC5	Exportin-2	CSE1L	CSE1L	Exportin-2;Uncharacterized protein
2133000000		5.0936e-145	2133000000	32	24	24	24	553	59750	517	56020.3	29	998364	P25705;P25705-2;P25705-3;K7EK77;K7ERX7;K7EJP1;K7ENJ4;K7EQH4;K7ESA0	P25705;P25705-2;P25705-3;K7EK77	ATP synthase subunit alpha, mitochondrial	ATP5A1	ATP5A1	ATP synthase subunit alpha, mitochondrial
406480000		1.255e-39	406480000	13	8	8	8	98	11471	98	11471.2	6	991001	Q99584	Q99584	Protein S100-A13	S100A13	S100A13	Protein S100-A13
844550000		7.0791e-45	844550000	12	12	12	12	215	23897	215	23896.9	16	988366	P61106	P61106	Ras-related protein Rab-14	RAB14	RAB14	Ras-related protein Rab-14
1374200000		4.0677e-66	1374200000	15	10	10	10	331	38890	305.5	35958.1	14	988207	Q15293;B7Z1M1;E9PP27	Q15293;B7Z1M1	Reticulocalbin-1	RCN1	RCN1	Reticulocalbin-1
2019800000		2.0716e-138	2036700000	34	17	17	17	529	57861	529	57861.9	20	984413	P52292;J3QLL0;J3KS65	P52292	Importin subunit alpha-1	KPNA2	KPNA2	Importin subunit alpha-1
1916600000		1.2056e-175	2044800000	30	18	18	18	499	58140	499	58140.5	24	983585	B4DVY1;O15371;B0QYA5;B0QYA6;B0QYA7;B0QYA4;B0QYA8	B4DVY1;O15371;B0QYA5	Eukaryotic translation initiation factor 3 subunit D	EIF3D	EIF3D	Eukaryotic translation initiation factor 3 subunit D
1446300000		1.1772e-187	1449400000	24	17	17	17	366	41268	313	35278.5	16	982225	P52788;P52788-2;B4DE40;H7C2R7	P52788;P52788-2;B4DE40	Spermine synthase	SMS	SMS	Spermine synthase
1064900000		2.8664e-60	1064900000	18	12	10	10	277	30375	200	21760.3	13	980457	P16152;P16152-2;E9PQ63;A8MTM1	P16152;P16152-2;E9PQ63;A8MTM1	Carbonyl reductase [NADPH] 1	CBR1	CBR1	Carbonyl reductase [NADPH] 1
1297900000		6.4706e-71	1310700000	17	12	12	12	357	37563	357	37563.9	15	975841	O00303;B3KSH1;B4DEW9;H0YDT6;E9PQV8	O00303;B3KSH1;B4DEW9	Eukaryotic translation initiation factor 3 subunit F	EIF3F	EIF3F	Eukaryotic translation initiation factor 3 subunit F
1241500000		2.3545e-47	1241500000	17	13	13	13	320	35611	275.5	30798.6	16.5	974986	O75821;K7EL20;K7ENA8;K7ER90;K7EP16;K7ENH0;K7EL60	O75821;K7EL20;K7ENA8;K7ER90	Eukaryotic translation initiation factor 3 subunit G	EIF3G	EIF3G	Eukaryotic translation initiation factor 3 subunit G
2383900000		3.0516e-110	2389600000	30	24	24	24	607	68569	521	59245.3	33	974616	P04843;B7Z4L4;F8WF32	P04843;B7Z4L4	Dolichyl-diphosphooligosaccharide--protein glycosyltransferase subunit 1	RPN1	RPN1	Dolichyl-diphosphooligosaccharide--protein glycosyltransferase subunit 1
1486700000		3.3594e-37	1486700000	13	11	11	11	375	42674	344	39102.6	18.5	974307	P35659;B4DFG0;P35659-2;D6RDA2;D6R9L5;H0Y993;H0Y8X0	P35659;B4DFG0;P35659-2;D6RDA2	Protein DEK	DEK	DEK	Protein DEK
1686600000		1.2225e-83	1694000000	24	19	19	19	433	48633	364.5	40953.7	23.5	974133	P35998;B7Z5E2;C9JLS9	P35998;B7Z5E2	26S protease regulatory subunit 7	PSMC2	PSMC2	26S protease regulatory subunit 7
1853800000		7.585e-65	1853800000	17	12	12	10	525	53354	526	53425.8	13	971699	P35637-2;P35637;H3BPE7	P35637-2;P35637;H3BPE7	RNA-binding protein FUS	FUS	FUS	RNA-binding protein FUS
1143200000		2.3897e-50	1143200000	14	10	10	9	286	32922	286	32922.8	13	971118	P52907	P52907	F-actin-capping protein subunit alpha-1	CAPZA1	CAPZA1	F-actin-capping protein subunit alpha-1
628950000		1.4168e-72	650470000	9	11	6	6	166	18736	157.5	17826.6	10.5	970927	Q9Y281;Q9Y281-3;F8WDN3;G3V2U0	Q9Y281;Q9Y281-3	Cofilin-2	CFL2	CFL2	Cofilin-2
1537600000		7.455e-53	1537600000	9	12	2	2	381	44348	381	44348.9	20	969628	Q58FF8	Q58FF8	Putative heat shock protein HSP 90-beta 2	HSP90AB2P	HSP90AB2P	Putative heat shock protein HSP 90-beta 2
1477200000		7.7559e-91	1507200000	21	11	11	11	390	43476	300	33362.4	11	969521	Q6NZI2;Q6NZI2-2;Q6NZI2-3	Q6NZI2;Q6NZI2-2;Q6NZI2-3	Polymerase I and transcript release factor	PTRF	PTRF	Polymerase I and transcript release factor
4130500000		1.9365e-177	4149300000	55	38	38	38	1091	119770	1091	119772	59	968864	P53396-2;P53396;B4E3P0;K7ESG8;K7EIE7	P53396-2;P53396;B4E3P0	ATP-citrate synthase	ACLY	ACLY	ATP-citrate synthase
2033600000		1.9535e-93	2033600000	22	11	11	11	537	59058	427	47174.3	13	962992	Q99829;B0QZ18;F2Z2V0;A6PVH9;E7ENH5;Q5JX58;Q5JX59;Q5JX60;Q5JX44;Q5JX56;Q5JX45;Q5JX55;Q5JX61;Q5JX52;Q5JX54;H0Y524;Q5JX57;E7EV27;Q5JX53	Q99829;B0QZ18;F2Z2V0;A6PVH9;E7ENH5;Q5JX58;Q5JX59;Q5JX60;Q5JX44	Copine-1	CPNE1	CPNE1	Copine-1
719170000		1.6857e-16	719170000	5	4	4	4	183	20900	183	20900	11	962324	P61081;M0QX69	P61081	NEDD8-conjugating enzyme Ubc12	UBE2M	UBE2M	NEDD8-conjugating enzyme Ubc12
2007700000		8.0719e-180	2023700000	25	19	16	16	584	58826	584	58827.1	26	962084	P13645;CON__P13645;CON__P02535-1;Q7Z3Y7;CON__Q148H6;CON__Q7Z3Y7;Q7Z3Z0;CON__Q7Z3Z0;Q7Z3Y8;CON__Q7Z3Y8	P13645;CON__P13645	Keratin, type I cytoskeletal 10	KRT10	KRT10	Keratin, type I cytoskeletal 10
705140000		3.4663e-43	705140000	15	8	8	8	181	20555	181	20550.2	10	959387	Q9ULC4;Q9ULC4-2;Q9ULC4-3	Q9ULC4;Q9ULC4-2;Q9ULC4-3	Malignant T-cell-amplified sequence 1	MCTS1	MCTS1	Malignant T-cell-amplified sequence 1
634530000		1.7461e-43	634530000	9	7	7	5	163	18658	159	17987.3	9	951093	P63208;E5RJR5;E7ERH2;F8W8N3;P63208-2;E5RGM3	P63208;E5RJR5;E7ERH2;F8W8N3;P63208-2;E5RGM3	S-phase kinase-associated protein 1	SKP1	SKP1	S-phase kinase-associated protein 1
571140000		2.3198e-05	571140000	3	2	2	2	151	16815	194	21145.1	12	949908	P05976-2;P05976;P08590	P05976-2;P05976;P08590	Myosin light chain 1/3, skeletal muscle isoform;Myosin light chain 3	MYL1;MYL3	MYL1;MYL3	Myosin light chain 1/3, skeletal muscle isoform;Myosin light chain 3
940460000		1.1293e-25	940460000	9	8	8	8	246	27991	188	21340	10	939632	P51572;P51572-2;C9JSP1;C9JQ75;C9J0M4;C9JMD7	P51572;P51572-2;C9JSP1;C9JQ75;C9J0M4	B-cell receptor-associated protein 31	BCAP31	BCAP31	B-cell receptor-associated protein 31
3119200000		2.2829e-255	3178900000	41	28	28	28	847	94622	820.5	91491.1	36	939552	P43243;A8MXP9;D6REM6;D6R991;H0Y8T4;B3KM87;P43243-2;D6RBI2;D6RE02;D6RIA2;D6RAM9;D6RAY2;D6RCM3;D6REK4;D6R8Z5;D6RBK5;D6RB45;D6RGW7;D6R9F3;D6RBS2	P43243;A8MXP9;D6REM6;D6R991	Matrin-3	MATR3	MATR3	Matrin-3
604640000		9.615e-59	604640000	13	10	10	10	158	18007	147.5	16761.4	6.5	939056	P63279;H3BQQ9;B0QYN7;H3BPC4	P63279;H3BQQ9;B0QYN7;H3BPC4	SUMO-conjugating enzyme UBC9	UBE2I	UBE2I	SUMO-conjugating enzyme UBC9
3311000000		9.488e-187	3348400000	49	39	39	39	908	100200	778	85606.3	43	934557	Q13200;E7EW34;E9PCS3;H7C1H2;C9JPC0;H7C2Q3;F8WBS8	Q13200;E7EW34;E9PCS3	26S proteasome non-ATPase regulatory subunit 2	PSMD2	PSMD2	26S proteasome non-ATPase regulatory subunit 2
1350200000		1.8291e-119	1350200000	18	18	18	18	370	40422	347	37805.6	19	934149	Q9Y617;Q9Y617-2	Q9Y617;Q9Y617-2	Phosphoserine aminotransferase	PSAT1	PSAT1	Phosphoserine aminotransferase
541270000		2.2836e-08	541270000	3	3	3	3	151	16320	151	16320.4	10	927534	O15511;B1ALC0;O15511-2	O15511;B1ALC0;O15511-2	Actin-related protein 2/3 complex subunit 5	ARPC5	ARPC5	Actin-related protein 2/3 complex subunit 5
1385100000		7.6678e-37	1385100000	15	11	11	11	393	41920	325	34890	13	924051	Q99536;B4DPX4;K7ERT7;B0AZP7;K7ESA3;K7ENX2;K7EM19;K7EJM4	Q99536;B4DPX4;K7ERT7	Synaptic vesicle membrane protein VAT-1 homolog	VAT1	VAT1	Synaptic vesicle membrane protein VAT-1 homolog
1862700000		1.0435e-99	1914100000	34	18	18	18	524	57948	524	57948.6	25	923766	P21589-2;P21589;Q96B60;H0Y7R7;H0Y3X5	P21589-2;P21589;Q96B60	5-nucleotidase	NT5E	NT5E	5'-nucleotidase
811420000		8.2373e-74	811420000	16	10	10	10	215	24593	215	24593.3	14	922721	O75396	O75396	Vesicle-trafficking protein SEC22b	SEC22B	SEC22B	Vesicle-trafficking protein SEC22b
9283500000		0	9346700000	142	112	112	112	2472	284540	2474.5	284744	143	918652	Q13813;Q13813-2;Q13813-3;A6NG51	Q13813;Q13813-2;Q13813-3;A6NG51	Spectrin alpha chain, non-erythrocytic 1	SPTAN1	SPTAN1	Spectrin alpha chain, non-erythrocytic 1
469190000		0.013454	469190000	1	1	1	1	124	14295	139	16029.5	6	917911	O95399;Q5H8X8;O95399-2	O95399;Q5H8X8;O95399-2	Urotensin-2	UTS2	UTS2	Urotensin-2
7645900000		0	7659900000	119	92	92	91	2048	233470	2049	233381	123.5	917546	Q9NZM1-6;Q9NZM1;F8W8J4;Q9NZM1-2;Q9NZM1-3;C9JCN0;Q9NZM1-5;H0YD14;Q9NZM1-7;Q9NZM1-8;Q9NZM1-4	Q9NZM1-6;Q9NZM1;F8W8J4;Q9NZM1-2;Q9NZM1-3;C9JCN0;Q9NZM1-5;H0YD14	Myoferlin	MYOF	MYOF	Myoferlin
4589500000		5.1916e-177	4623500000	48	34	34	34	1270	140960	1270	140958	61	917299	Q08211;Q08211-2	Q08211	ATP-dependent RNA helicase A	DHX9	DHX9	ATP-dependent RNA helicase A
825350000		1.7188e-33	825350000	15	10	10	10	224	25177	224	25176.8	10	916791	Q00688;G3V5F2	Q00688	Peptidyl-prolyl cis-trans isomerase FKBP3	FKBP3	FKBP3	Peptidyl-prolyl cis-trans isomerase FKBP3
621290000		1.5042e-102	621290000	4	4	4	4	169	18974	NaN	NaN	NaN	915739	CON__P02668	CON__P02668
1209100000		2.4231e-116	1218100000	19	13	13	9	340	37377	252.5	27901.4	11	911412	P62873;F6UT28;B1AKQ8;F6X3N5	P62873;F6UT28	Guanine nucleotide-binding protein G(I)/G(S)/G(T) subunit beta-1	GNB1	GNB1	Guanine nucleotide-binding protein G(I)/G(S)/G(T) subunit beta-1
8947000000		0	8947000000	127	105	105	8	2364	274610	2266	263850	137	911165	Q01082;Q01082-2;F8W6C1;P11277-3;P11277;P11277-2;O15020-2;O15020	Q01082;Q01082-2	Spectrin beta chain, non-erythrocytic 1	SPTBN1	SPTBN1	Spectrin beta chain, non-erythrocytic 1
1496400000		1.3189e-63	1511100000	20	16	14	2	420	46437	420	46437.5	20	910050	O14979	O14979	Heterogeneous nuclear ribonucleoprotein D-like	HNRPDL	HNRNPDL	Heterogeneous nuclear ribonucleoprotein D-like
418670000		2.8521e-32	440120000	7	5	5	5	118	13527	113	12962.7	7	909925	P62316;P62316-2;K7ERG4;K7EJB5	P62316;P62316-2	Small nuclear ribonucleoprotein Sm D2	SNRPD2	SNRPD2	Small nuclear ribonucleoprotein Sm D2
423840000		2.1364e-10	423840000	2	3	3	3	113	13057	174.5	20362.8	9.5	907809	F8WDD7;H7C0A3;P59998;F8WCF6;P59998-3;P59998-2;F8WE39	F8WDD7;H7C0A3;P59998;F8WCF6;P59998-3;P59998-2	Actin-related protein 2/3 complex subunit 4	ARPC4;ARPC4-TTLL3	ARPC4;ARPC4-TTLL3	Actin-related protein 2/3 complex subunit 4;Protein ARPC4-TTLL3
1286800000		1.8122e-67	1286800000	18	12	12	12	372	40949	130	14981	9	878828	O15143;C9JBJ7;C9K057;C9J4Z7;F8VXW2;C9JEY1;C9JQM8;C9JFG9;C9J6C8;C9JTT6;C9JM51;F8WEB3	O15143;C9JBJ7;C9K057;C9J4Z7;F8VXW2;C9JEY1;C9JQM8;C9JFG9;C9J6C8	Actin-related protein 2/3 complex subunit 1B	ARPC1B	ARPC1B	Actin-related protein 2/3 complex subunit 1B
458080000		9.094e-27	472040000	9	5	5	5	130	15069	132	15325.1	6	876053	P62847-2;E7ETK0;P62847-3;P62847;P62847-4	P62847-2;E7ETK0;P62847-3;P62847;P62847-4	40S ribosomal protein S24	RPS24	RPS24	40S ribosomal protein S24
712870000		2.1083e-54	712870000	13	11	11	11	201	22836	201	22836.3	10	873024	P49721	P49721	Proteasome subunit beta type-2	PSMB2	PSMB2	Proteasome subunit beta type-2
337220000		4.1542e-20	337220000	5	4	4	4	92	10803	72	8364.23	3	872981	P62304;A6NHK2	P62304;A6NHK2	Small nuclear ribonucleoprotein E	SNRPE	SNRPE	Small nuclear ribonucleoprotein E
938340000		1.0346e-74	953050000	12	12	9	9	271	30540	216	24377.3	13.5	872736	Q13162;H7C3T4;A6NJJ0;A6NG45	Q13162;H7C3T4	Peroxiredoxin-4	PRDX4	PRDX4	Peroxiredoxin-4
624480000		2.3636e-52	624480000	12	8	8	8	175	20082	175	20082.2	8	869656	P62330	P62330	ADP-ribosylation factor 6	ARF6	ARF6	ADP-ribosylation factor 6
327770000		2.6312e-06	327770000	2	2	1	1	96	10679	96	10678.9	5	858370	P17096-2	P17096-2	High mobility group protein HMG-I/HMG-Y	HMGA1	HMGA1	High mobility group protein HMG-I/HMG-Y
1155700000		5.636e-50	1155700000	16	16	16	16	325	37709	345	39765.6	21	857109	E9PKG1;Q99873-3;Q99873-2;Q99873-4;Q99873;H7C2I1;E9PIX6;E9PQ98;E9PNR9;H0YDE4;E9PMW9;E9PI83;Q9NR22-2;Q9NR22	E9PKG1;Q99873-3;Q99873-2;Q99873-4;Q99873;H7C2I1;E9PIX6;E9PQ98	Protein arginine N-methyltransferase 1	PRMT1	PRMT1	Protein arginine N-methyltransferase 1
419620000		1.2663e-13	419620000	4	2	2	2	119	13714	119	13714.6	6	855713	P61769;F5H6I0;H0YLF3	P61769;F5H6I0;H0YLF3	Beta-2-microglobulin;Beta-2-microglobulin form pI 5.3	B2M	B2M	Beta-2-microglobulin;Beta-2-microglobulin form pI 5.3
1229100000		5.6547e-93	1264200000	22	11	11	11	397	41350	411.5	42996.7	18	855020	Q9BWD1;B7Z233	Q9BWD1;B7Z233	Acetyl-CoA acetyltransferase, cytosolic	ACAT2	ACAT2	Acetyl-CoA acetyltransferase, cytosolic
356400000		3.244e-23	363420000	5	2	2	2	107	11896	138	15361.9	6.5	854366	B1AH87;P30536	B1AH87;P30536	Translocator protein	TSPO	TSPO	Putative peripheral benzodiazepine receptor-related protein;Translocator protein
509560000		0.00020831	509560000	1	1	1	1	152	16691	152	16690.7	5	853786	Q04941	Q04941	Proteolipid protein 2	PLP2	PLP2	Proteolipid protein 2
1486600000		2.6259e-69	1486600000	17	15	15	15	452	48879	455.5	49238.5	23.5	850566	P55084-2;P55084;B5MD38;F5GZQ3;C9JEY0;C9JE81;C9K0M0	P55084-2;P55084;B5MD38;F5GZQ3	Trifunctional enzyme subunit beta, mitochondrial;3-ketoacyl-CoA thiolase	HADHB	HADHB	Trifunctional enzyme subunit beta, mitochondrial;3-ketoacyl-CoA thiolase
288940000		0.0016951	288940000	3	2	2	2	84	9559.4	173	18795.2	7	845304	M0QXF7;Q969H8;M0QYN0	M0QXF7;Q969H8;M0QYN0	UPF0556 protein C19orf10	C19orf10	C19orf10	UPF0556 protein C19orf10
530940000		3.9294e-24	530940000	8	6	6	6	155	17605	180	20006.5	12	843423	C9J0K6;P30626-2;P30626;P30626-3;B4DHQ6	C9J0K6;P30626-2;P30626;P30626-3;B4DHQ6	Sorcin	SRI	SRI	Sorcin
2662000000		1.2884e-153	2662000000	36	29	29	29	835	88549	794	84011.6	31.5	840737	Q13263;Q13263-2;M0R0K9;M0R3C0;M0R2I3	Q13263;Q13263-2	Transcription intermediary factor 1-beta	TRIM28	TRIM28	Transcription intermediary factor 1-beta
1151100000		3.0601e-91	1155100000	23	16	16	16	350	38438	350	38438.3	21	840417	Q9Y3F4;B4DNJ6;B0AZV0;H0YH33	Q9Y3F4;B4DNJ6;B0AZV0	Serine-threonine kinase receptor-associated protein	STRAP	STRAP	Serine-threonine kinase receptor-associated protein
431330000		8.9636e-67	431330000	9	8	8	8	127	14395	127	14395.3	5	837981	P53999;D6RC37;D6R970	P53999	Activated RNA polymerase II transcriptional coactivator p15	SUB1	SUB1	Activated RNA polymerase II transcriptional coactivator p15
288850000		1.7491e-18	288850000	6	3	3	3	79	9660.1	67	8027.05	4	836232	P61024;Q9BZU3;Q5T179	P61024;Q9BZU3;Q5T179	Cyclin-dependent kinases regulatory subunit 1	CKS1B	CKS1B	Cyclin-dependent kinases regulatory subunit 1;Cyclin-dependent kinases regulatory subunit
362200000		4.9492e-23	362200000	9	6	6	6	107	12122	102.5	11539.1	7.5	835623	Q9GZT3-2;Q9GZT3;H0YJW7;H0YJ40;G3V4X6;G3V2S9;H0YJ07;H0YJU7	Q9GZT3-2;Q9GZT3;H0YJW7;H0YJ40;G3V4X6;G3V2S9	SRA stem-loop-interacting RNA-binding protein, mitochondrial	SLIRP	SLIRP	SRA stem-loop-interacting RNA-binding protein, mitochondrial
1561100000		5.3326e-135	1561100000	24	21	21	21	488	52771	503.5	54468.8	28	827316	P28838-2;P28838;H0Y9Q1;H0Y983	P28838-2;P28838	Cytosol aminopeptidase	LAP3	LAP3	Cytosol aminopeptidase
1191800000		8.8472e-62	1191800000	12	10	10	10	353	40532	386	44403.9	16	822321	P14324-2;P14324	P14324-2;P14324	Farnesyl pyrophosphate synthase	FDPS	FDPS	Farnesyl pyrophosphate synthase
1242100000		6.2725e-69	1254500000	18	13	13	13	379	42741	303.5	34407.4	15	820847	P30740;B4DNT0	P30740;B4DNT0	Leukocyte elastase inhibitor	SERPINB1	SERPINB1	Leukocyte elastase inhibitor
1506900000		4.4786e-95	1532000000	28	20	20	20	445	52220	352	41357.3	21	820461	P60228;E5RGA2;H0YBR5;E5RIT4;E5RHS5;H0YAW4;E5RII3;E5RIP5;E5RJ25;H0YBP5	P60228;E5RGA2;H0YBR5	Eukaryotic translation initiation factor 3 subunit E	EIF3E	EIF3E	Eukaryotic translation initiation factor 3 subunit E
1000300000		6.762e-94	1000300000	19	14	14	14	300	34333	300	34333	20	814807	O15144;H7C3F9;G5E9S7;C9JTV5;G5E9J0	O15144	Actin-related protein 2/3 complex subunit 2	ARPC2	ARPC2	Actin-related protein 2/3 complex subunit 2
621570000	+	1.531e-54	621570000	3	17	3	3	213	21364	213	21364.8	9	813661	P16403;P22492;P16401	P16403	Histone H1.2	HIST1H1C	HIST1H1C	Histone H1.2
790360000		1.3611e-55	790360000	11	8	8	7	235	27277	235	27277.4	14	810335	Q9BVK6;F8W7F7	Q9BVK6	Transmembrane emp24 domain-containing protein 9	TMED9	TMED9	Transmembrane emp24 domain-containing protein 9
2602800000		9.1911e-206	2662800000	43	28	25	24	814	92115	817	92254.5	47	808433	Q92598-2;Q92598;Q92598-3;B4DYH1;B4DY72;R4GN69;Q5TBM3	Q92598-2;Q92598;Q92598-3;B4DYH1;B4DY72	Heat shock protein 105 kDa	HSPH1	HSPH1	Heat shock protein 105 kDa;Heat shock 105kDa/110kDa protein 1, isoform CRA_b
1376900000		8.4333e-158	1376900000	17	12	12	6	425	47820	420.5	47379.1	15.5	805246	Q16576;Q16576-2;E9PC52;Q5JP01;Q5JP02;Q5JNZ6	Q16576;Q16576-2;E9PC52;Q5JP01	Histone-binding protein RBBP7	RBBP7	RBBP7	Histone-binding protein RBBP7
561420000		1.2351e-17	561420000	8	7	7	7	169	19576	132.5	15046.9	9.5	802047	P13073;H3BN72;H3BNV9;Q86WV2;H3BPG0;H3BNI5	P13073;H3BN72;H3BNV9;Q86WV2	Cytochrome c oxidase subunit 4 isoform 1, mitochondrial	COX4I1	COX4I1	Cytochrome c oxidase subunit 4 isoform 1, mitochondrial;COX4I1 protein
749400000		1.7905e-26	749400000	10	7	7	7	250	26152	241.5	25119.2	8.5	801392	P17931;G3V3R6	P17931;G3V3R6	Galectin-3	LGALS3	LGALS3	Galectin-3;Galectin
478190000		2.4913e-42	478190000	9	8	8	8	142	16713	146	17112.6	9.5	800170	P60983;G3V4P8;G3V3X4;M0QYG8;M0R1D2;M0R0C1;M0QYJ8;O60234	P60983;G3V4P8	Glia maturation factor beta	GMFB	GMFB	Glia maturation factor beta
1682200000		5.3042e-123	1682200000	32	26	26	26	528	59143	528	59143.5	37	795445	P54577	P54577	Tyrosine--tRNA ligase, cytoplasmic;Tyrosine--tRNA ligase, cytoplasmic, N-terminally processed	YARS	YARS	Tyrosine--tRNA ligase, cytoplasmic
453330000		7.8516e-25	465790000	6	5	5	3	141	16387	141	16387.7	6	794926	P01037	P01037	Cystatin-SN	CST1	CST1	Cystatin-SN
5359900000		0	5375200000	69	59	59	57	1657	189250	1371	157022	68	794319	P46940;H0YLE8;E9PDT6	P46940;H0YLE8	Ras GTPase-activating-like protein IQGAP1	IQGAP1	IQGAP1	Ras GTPase-activating-like protein IQGAP1
1219400000		1.4227e-68	1219400000	19	17	17	17	376	42945	349	39829.9	24	794090	Q9UNM6;Q9UNM6-2;J3KNQ3;E9PL38;H0YD73;E9PQG3;E9PPD2;F8W8J6	Q9UNM6;Q9UNM6-2;J3KNQ3;E9PL38;H0YD73	26S proteasome non-ATPase regulatory subunit 13	PSMD13	PSMD13	26S proteasome non-ATPase regulatory subunit 13
728110000		3.5114e-43	728110000	11	10	10	10	231	25734	202	22516.5	13	791272	Q15102;M0R389;M0R1K3;M0QXS6;M0R323;M0QZT2	Q15102;M0R389;M0R1K3	Platelet-activating factor acetylhydrolase IB subunit gamma	PAFAH1B3	PAFAH1B3	Platelet-activating factor acetylhydrolase IB subunit gamma
343810000		1.5804e-19	369850000	5	4	4	4	122	13078	162	17833.6	10	790898	G3V2V8;B4DQV7;J3KMY5;P61916;G3V3E8;E7EMS2;G3V3D1;H0YIZ1	G3V2V8;B4DQV7;J3KMY5;P61916;G3V3E8;E7EMS2;G3V3D1;H0YIZ1	Epididymal secretory protein E1	NPC2	NPC2	Epididymal secretory protein E1
884490000		5.8074e-56	884490000	13	10	10	10	290	31387	290	31387.4	18	788096	P30084	P30084	Enoyl-CoA hydratase, mitochondrial	ECHS1	ECHS1	Enoyl-CoA hydratase, mitochondrial
1159400000		1.4521e-99	1277400000	26	21	21	20	406	45626	263	29347	17	782980	P62195;P62195-2;J3QQM1;J3QSA9;J3KRP2;J3QLH6;J3QRW1;J3QSE0;J3QRR3;J3KTQ9	P62195;P62195-2;J3QQM1;J3QSA9;J3KRP2	26S protease regulatory subunit 8	PSMC5	PSMC5	26S protease regulatory subunit 8
1046300000		6.5917e-47	1046300000	13	12	12	12	338	37419	306	33772.5	16	781988	O00154-4;O00154-6;O00154-7;O00154;O00154-2;O00154-3;O00154-5;K7EKP8;B4DUX0;F5GWE2;Q6ZUV0	O00154-4;O00154-6;O00154-7;O00154;O00154-2;O00154-3;O00154-5;K7EKP8;B4DUX0;F5GWE2	Cytosolic acyl coenzyme A thioester hydrolase	ACOT7	ACOT7	Cytosolic acyl coenzyme A thioester hydrolase
4607000000		2.4038e-232	4648200000	62	48	48	48	1382	166570	1365	164603	56.5	780412	Q14152;F5H335	Q14152;F5H335	Eukaryotic translation initiation factor 3 subunit A	EIF3A	EIF3A	Eukaryotic translation initiation factor 3 subunit A
443950000		1.8234e-42	443950000	11	10	10	10	142	15945	107.5	12084.7	7	778656	Q14019;H3BT58	Q14019;H3BT58	Coactosin-like protein	COTL1	COTL1	Coactosin-like protein
992890000		1.6656e-34	1000800000	19	10	10	10	308	36034	308	36034.4	13	776731	Q9NZ01;B3KSQ1;Q9NZ01-2;M0R3C3;M0R329;B4DR74;M0QXM3	Q9NZ01;B3KSQ1;Q9NZ01-2	Very-long-chain enoyl-CoA reductase	TECR	TECR	Very-long-chain enoyl-CoA reductase
2185400000		6.8027e-111	2212300000	28	20	20	18	715	79656	749	83500.6	38.5	776715	Q9NR30-2;Q9NR30	Q9NR30-2;Q9NR30	Nucleolar RNA helicase 2	DDX21	DDX21	Nucleolar RNA helicase 2
2084700000		1.0308e-140	2084700000	37	30	30	30	660	75378	588	67140.5	33	773455	P54136;P54136-2;F5H3T8;E5RJM9;E5RH09;E5RI24	P54136;P54136-2;F5H3T8	Arginine--tRNA ligase, cytoplasmic	RARS	RARS	Arginine--tRNA ligase, cytoplasmic
1185800000		6.7603e-70	1190600000	20	14	14	12	409	43171	277.5	29192.2	9	771276	P54727;Q5W0S5;P54727-2;Q5W0S4;H0Y579	P54727;Q5W0S5	UV excision repair protein RAD23 homolog B	RAD23B	RAD23B	UV excision repair protein RAD23 homolog B
957090000		2.8898e-62	957090000	16	10	10	10	301	34893	298	34528.8	11.5	767097	P05026-2;P05026;B7Z9S8;A6NGH2;V9GYR2	P05026-2;P05026;B7Z9S8;A6NGH2	Sodium/potassium-transporting ATPase subunit beta-1	ATP1B1	ATP1B1	Sodium/potassium-transporting ATPase subunit beta-1
349900000		1.871e-51	349900000	9	8	8	8	114	12774	114	12774.3	8	766043	O75368	O75368	SH3 domain-binding glutamic acid-rich-like protein	SH3BGRL	SH3BGRL	SH3 domain-binding glutamic acid-rich-like protein
479490000		1.0581e-18	479490000	3	4	4	4	153	17522	190.5	21767.4	6	765300	E9PES6;E7ES08;E7EQU1;O15347	E9PES6;E7ES08;E7EQU1;O15347	High mobility group protein B3	HMGB3	HMGB3	High mobility group protein B3
467800000		1.6139e-26	467800000	8	6	6	6	146	17163	111	12955.9	7	762260	P61326;F5H6N1;B1ARP8;Q96A72;A6NEC0;F5H3U9;F5H6P7	P61326;F5H6N1;B1ARP8;Q96A72;A6NEC0	Protein mago nashi homolog;Protein mago nashi homolog 2	MAGOH;MAGOHB	MAGOH;MAGOHB	Protein mago nashi homolog;Protein mago nashi homolog 2;Mago-nashi homolog, proliferation-associated (Drosophila), isoform CRA_a
1600600000		6.9938e-101	1600600000	19	16	16	16	514	58777	525	60045.2	28	761573	P49591;Q5T5C7	P49591;Q5T5C7	Serine--tRNA ligase, cytoplasmic	SARS	SARS	Serine--tRNA ligase, cytoplasmic
1406600000		6.3787e-67	1406600000	25	22	22	22	459	51804	459	51804.6	31	759352	Q02790;F5H1U3;H0YFG2;F5H120	Q02790	Peptidyl-prolyl cis-trans isomerase FKBP4;Peptidyl-prolyl cis-trans isomerase FKBP4, N-terminally processed	FKBP4	FKBP4	Peptidyl-prolyl cis-trans isomerase FKBP4
1707300000		7.2591e-82	1707300000	26	19	19	19	548	62942	423.5	48932.3	18	758587	O43776;B4DN60;K7EIU7;B4DG16;K7EJ19;K7EPK2;K7EQ35;K7EMQ6	O43776;B4DN60	Asparagine--tRNA ligase, cytoplasmic	NARS	NARS	Asparagine--tRNA ligase, cytoplasmic
571360000		6.4999e-55	571360000	13	12	12	12	189	21097	161	17908.4	10	757400	Q9NRV9;F5GWX2;H0YG71	Q9NRV9;F5GWX2	Heme-binding protein 1	HEBP1	HEBP1	Heme-binding protein 1
1205800000		4.4916e-87	1205800000	19	12	12	12	396	44743	337	38091.9	22.5	753679	Q9NTK5;J3KQ32;Q9NTK5-3;Q9NTK5-2;C9JTK6;C9JCJ9	Q9NTK5;J3KQ32;Q9NTK5-3;Q9NTK5-2	Obg-like ATPase 1	OLA1	OLA1	Obg-like ATPase 1
215210000		7.075e-11	215210000	2	2	2	2	74	8001.9	74	8002.03	3	752152	Q96B49	Q96B49	Mitochondrial import receptor subunit TOM6 homolog	TOMM6	TOMM6	Mitochondrial import receptor subunit TOM6 homolog
970330000		1.4467e-50	970330000	15	11	11	11	315	36112	273	31320.1	20	751457	P05198;G3V4T5;H0YJS4	P05198;G3V4T5;H0YJS4	Eukaryotic translation initiation factor 2 subunit 1	EIF2S1	EIF2S1	Eukaryotic translation initiation factor 2 subunit 1
694320000		7.7455e-26	719640000	8	6	6	6	240	26788	236.5	26163	16	751296	P51858;A8K8G0;P51858-2;P51858-3	P51858;A8K8G0;P51858-2;P51858-3	Hepatoma-derived growth factor	HDGF	HDGF	Hepatoma-derived growth factor
1482100000		4.7105e-58	1482100000	17	11	11	11	504	55180	504	55180.8	19	751159	Q9UMS4;F5GY56;H0YGZ5;H0YGF3	Q9UMS4	Pre-mRNA-processing factor 19	PRPF19	PRPF19	Pre-mRNA-processing factor 19
1410500000		3.3246e-96	1426600000	17	11	11	11	471	53120	471	53120.5	15	751070	P26368-2;P26368;K7ENG2;K7ELP8	P26368-2;P26368;K7ENG2	Splicing factor U2AF 65 kDa subunit	U2AF2	U2AF2	Splicing factor U2AF 65 kDa subunit
1011400000		3.7725e-57	1020300000	19	12	12	11	340	38044	240	27016.1	14	750028	P25685;B4DX52;M0R080;M0QYT3;M0QXK0;M0R1D6;M0QZD0;M0R128;M0R2Y8	P25685;B4DX52;M0R080	DnaJ homolog subfamily B member 1	DNAJB1	DNAJB1	DnaJ homolog subfamily B member 1
289930000		3.5022e-27	289930000	6	4	4	4	95	10834	95	10834.5	6	748411	Q9Y333	Q9Y333	U6 snRNA-associated Sm-like protein LSm2	LSM2	LSM2	U6 snRNA-associated Sm-like protein LSm2
631090000		8.3794e-32	631090000	10	9	9	9	231	23656	235.5	24133	15.5	746081	P14678-2;P14678;P14678-3;J3QLE5;P63162;B3KVR1;J3KRY3;S4R3P3;A8MT02	P14678-2;P14678;P14678-3;J3QLE5;P63162;B3KVR1;J3KRY3;S4R3P3	Small nuclear ribonucleoprotein-associated proteins B and B;Small nuclear ribonucleoprotein-associated protein N;Small nuclear ribonucleoprotein-associated protein	SNRPB;SNRPN	SNRPB;SNRPN	Small nuclear ribonucleoprotein-associated proteins B and B';Small nuclear ribonucleoprotein-associated protein N;Small nuclear ribonucleoprotein-associated protein
296140000		1.6823e-15	296140000	3	4	4	4	98	11139	98	11139.6	6	743510	P04080	P04080	Cystatin-B	CSTB	CSTB	Cystatin-B
2686200000		3.7718e-156	2698400000	41	33	33	33	910	102000	910	101997	53	739847	Q7KZF4;H7C597	Q7KZF4	Staphylococcal nuclease domain-containing protein 1	SND1	SND1	Staphylococcal nuclease domain-containing protein 1
527990000		8.8524e-38	527990000	9	8	8	8	179	19971	179	19971.4	13	739370	B4DMK0;Q15907;P62491-2;J3KQP6;H3BMH2;H3BSC1;P62491;M0R2D0;B4DQU5;M0R377;H3BN38	B4DMK0;Q15907;P62491-2;J3KQP6;H3BMH2;H3BSC1;P62491	Ras-related protein Rab-11B;Ras-related protein Rab-11A	RAB11B;RAB11A	RAB11B;RAB11A	Ras-related protein Rab-11B;Ras-related protein Rab-11A
417460000		3.1877e-69	417460000	8	5	5	5	140	15805	140	15805.4	8	738680	Q6GMV3	Q6GMV3	Putative peptidyl-tRNA hydrolase PTRHD1	PTRHD1	PTRHD1	Putative peptidyl-tRNA hydrolase PTRHD1
321280000		5.3116e-07	321280000	4	1	1	1	109	12187	109	12170.9	6	737264	Q5T8I0;P12074	Q5T8I0;P12074	Cytochrome c oxidase subunit 6A1, mitochondrial	COX6A1P2;COX6A1	COX6A1P2;COX6A1	Cytochrome c oxidase subunit 6A, mitochondrial;Cytochrome c oxidase subunit 6A1, mitochondrial
623530000		2.1676e-21	623530000	8	5	5	5	210	23671	211.5	23888	12.5	736676	P82979;F8VZQ9;H0YHG0;Q567R9;F8VS12	P82979;F8VZQ9;H0YHG0;Q567R9	SAP domain-containing ribonucleoprotein	SARNP;CIP29	SARNP;CIP29	SAP domain-containing ribonucleoprotein;Uncharacterized protein;CIP29 protein
1209300000		3.4197e-75	1245000000	24	21	21	21	422	47463	422.5	47499.3	27	733585	O00231;O00231-2;J3QRY4;J3QS13	O00231;O00231-2	26S proteasome non-ATPase regulatory subunit 11	PSMD11	PSMD11	26S proteasome non-ATPase regulatory subunit 11
643910000		2.9234e-19	643910000	8	5	5	5	222	24553	208	22672.3	11	733427	J3KN29;O00233;F5H5V4;F5GX23;F8W7V8;O00233-2;F5H7X1;O00233-3;F5H169	J3KN29;O00233;F5H5V4;F5GX23;F8W7V8;O00233-2	26S proteasome non-ATPase regulatory subunit 9	PSMD9	PSMD9	26S proteasome non-ATPase regulatory subunit 9
618430000		1.3986e-50	636870000	15	9	9	9	219	24327	202.5	22478.5	9.5	732147	Q9UKK9;A6NFX8;A6NJU6;A6NCQ0;H0YEY4;C9JYY9	Q9UKK9;A6NFX8;A6NJU6;A6NCQ0	ADP-sugar pyrophosphatase	NUDT5	NUDT5	ADP-sugar pyrophosphatase
581660000		6.0344e-18	581660000	8	5	5	5	193	22313	193	22313.2	15	729033	P37235;E9PC71;P84074;P61601	P37235;E9PC71;P84074	Hippocalcin-like protein 1;Neuron-specific calcium-binding protein hippocalcin	HPCAL1;HPCA	HPCAL1;HPCA	Hippocalcin-like protein 1;Neuron-specific calcium-binding protein hippocalcin
642430000		2.3159e-29	642430000	11	9	9	9	237	24665	237	24665.2	16	728418	Q5QPL9;Q9UKM9-2;Q9UKM9;Q5QPM0;Q5QPM1;Q5QPM2	Q5QPL9;Q9UKM9-2;Q9UKM9;Q5QPM0;Q5QPM1	RNA-binding protein Raly	RALY	RALY	RNA-binding protein Raly
462070000		4.5051e-32	462070000	8	6	6	6	164	17748	167	17827.2	10	728106	P33316-2;H0YNW5;P33316;H0YKC5;H0YMM5;H0YNJ9;H0YKI0;H0YMP1	P33316-2;H0YNW5;P33316;H0YKC5;H0YMM5;H0YNJ9;H0YKI0	Deoxyuridine 5-triphosphate nucleotidohydrolase, mitochondrial	DUT	DUT	Deoxyuridine 5'-triphosphate nucleotidohydrolase, mitochondrial
235730000		9.2596e-36	235730000	6	5	5	5	81	9056.4	81	9056.5	3	727939	Q9P1F3;Q5SZC9	Q9P1F3	Costars family protein ABRACL	ABRACL	ABRACL	Costars family protein ABRACL
461920000		9.7273e-25	461920000	3	3	3	3	159	17752	159	17752.1	4	727705	P47914	P47914	60S ribosomal protein L29	RPL29	RPL29	60S ribosomal protein L29
1642200000		9.695e-21	1642200000	5	5	5	5	571	63310	571	63310.7	26	725420	F6Y097;Q92542-2;Q92542;E7ENA9;H0Y6T7;Q5T205;Q5T209;H0Y3Z4;Q5T210	F6Y097;Q92542-2;Q92542;E7ENA9;H0Y6T7	Nicastrin	NCSTN	NCSTN	Nicastrin
861810000		1.9831e-74	861810000	15	13	13	13	298	33232	293.5	32639.7	19	725256	Q9HC38-2;Q9HC38;B7Z403;I3L3Q4;Q9HC38-3;I3L1I0;I3L1F4;I3NI27;I3NI24;I3L2C2;I3L277	Q9HC38-2;Q9HC38;B7Z403;I3L3Q4	Glyoxalase domain-containing protein 4	GLOD4	GLOD4	Glyoxalase domain-containing protein 4
2379300000		5.1907e-138	2379300000	41	28	28	28	814	92480	843.5	95755.5	37.5	719511	P55884;P55884-2;C9JZG1;C9JQN7	P55884;P55884-2	Eukaryotic translation initiation factor 3 subunit B	EIF3B	EIF3B	Eukaryotic translation initiation factor 3 subunit B
557110000		2.7685e-40	563940000	14	9	9	8	188	21935	188	21935.2	9	719004	P62995-3;P62995;H7BXF3;H7C2L4	P62995-3;P62995;H7BXF3	Transformer-2 protein homolog beta	TRA2B	TRA2B	Transformer-2 protein homolog beta
1727400000		1.9378e-112	1727400000	28	22	22	22	599	67314	510	57175.7	25.5	717668	P61221;D6R9I9;D6RGF4;H0Y990	P61221;D6R9I9	ATP-binding cassette sub-family E member 1	ABCE1	ABCE1	ATP-binding cassette sub-family E member 1
1538700000		3.6701e-191	1538700000	27	19	19	19	547	60021	549	60145.5	27	716946	B7Z2S5;Q16881-4;Q16881-3;Q16881;B2R5P6;Q16881-5;E2QRB9;Q16881-2;E9PNQ6;E7ESI6;E7EW10;Q16881-6;E9PIR7;Q16881-7;E9PKD3;E9PIZ5;E9PLT3;E9PKI4;E9PQI3;E9PRI8;E9PJU2;E7EWK1;F5H1L4;E7ENA2;Q9NNW7-2;D3YTF8;F5H2V0;D3YTF9;Q9NNW7	B7Z2S5;Q16881-4;Q16881-3;Q16881;B2R5P6;Q16881-5;E2QRB9;Q16881-2;E9PNQ6;E7ESI6;E7EW10;Q16881-6;E9PIR7;Q16881-7	Thioredoxin reductase 1, cytoplasmic	TXNRD1	TXNRD1	Thioredoxin reductase 1, cytoplasmic
951500000		2.3034e-49	951500000	16	12	12	12	341	37200	341	37514.4	19	715322	P11177-2;P11177;P11177-3;C9J634;F8WF02	P11177-2;P11177;P11177-3;C9J634;F8WF02	Pyruvate dehydrogenase E1 component subunit beta, mitochondrial	PDHB	PDHB	Pyruvate dehydrogenase E1 component subunit beta, mitochondrial
1175700000		1.3705e-80	1175700000	20	14	14	14	416	46103	NaN	NaN	NaN	713187	CON__P34955	CON__P34955
1454100000		3.6128e-72	1454100000	23	19	19	19	501	57136	451	51453.7	34	711738	P14868;Q68CR9;H7BZ35;C9J7S3;C9JLC1;H7C278;C9JQM9	P14868;Q68CR9	Aspartate--tRNA ligase, cytoplasmic	DARS;DKFZp781B11202	DARS;DKFZp781B11202	Aspartate--tRNA ligase, cytoplasmic
2578100000		5.1728e-178	2658900000	48	28	28	28	937	104780	796.5	88877.9	41	709675	E9PL22;Q9Y4L1;E9PJ21;B7Z909;J3KTF1;J3QL06;J3QQH7;J3QLE9;J3KT27;J3KSJ2	E9PL22;Q9Y4L1;E9PJ21;B7Z909	Hypoxia up-regulated protein 1	HYOU1	HYOU1	Hypoxia up-regulated protein 1
237910000		1.5034e-10	237910000	5	3	3	3	90	9392.6	90	9392.67	2	708374	P05204;Q15651-2;Q15651	P05204	Non-histone chromosomal protein HMG-17	HMGN2	HMGN2	Non-histone chromosomal protein HMG-17
419280000		7.197e-26	419280000	8	6	6	6	154	16648	154	16647.8	10	704333	Q9UHV9	Q9UHV9	Prefoldin subunit 2	PFDN2	PFDN2	Prefoldin subunit 2
2758500000		5.133e-230	2758500000	45	35	35	35	963	109680	963	109685	60	703366	P33176;E9PET8;O60282;O60282-2;J3KNA1;Q12840	P33176	Kinesin-1 heavy chain	KIF5B	KIF5B	Kinesin-1 heavy chain
710540000		2.16e-81	710540000	11	8	8	8	263	28480	181.5	19813.3	10.5	697725	P28074;P28074-3;H0YJM8;P28074-2	P28074;P28074-3;H0YJM8;P28074-2	Proteasome subunit beta type-5	PSMB5	PSMB5	Proteasome subunit beta type-5
1181200000		6.5011e-69	1181200000	21	17	17	17	430	47517	408.5	45273.6	24.5	695201	P00505;P00505-2	P00505;P00505-2	Aspartate aminotransferase, mitochondrial	GOT2	GOT2	Aspartate aminotransferase, mitochondrial
2553300000		1.5614e-185	2553300000	43	34	34	34	915	102990	915	102988	47	693334	E9PLK3;P55786;B7Z463;A6NEC2;E5RJ24;E7EWZ2;I3L083;H0YAQ6;F5GZY4;E9PP11;A6NEC2-2;H0YDG0;E9PJY4;E9PJ74;E9PPD4;A6NEC2-3;E9PRQ5;H0YCQ5;E9PJF9;E9PPZ2;E9PI82	E9PLK3;P55786;B7Z463	Puromycin-sensitive aminopeptidase	NPEPPS	NPEPPS	Puromycin-sensitive aminopeptidase;Uncharacterized protein
1233600000		3.3062e-70	1233600000	19	16	16	16	456	50097	456	50097.4	20	688650	P30520;G3V5D8;G3V232;Q8N142;Q8N142-2	P30520	Adenylosuccinate synthetase isozyme 2	ADSS	ADSS	Adenylosuccinate synthetase isozyme 2
369190000		1.1763e-55	369190000	9	9	9	9	135	15164	118	13210.6	6.5	680882	Q01469;I6L8B7;A8MUU1	Q01469;I6L8B7	Fatty acid-binding protein, epidermal	FABP5	FABP5	Fatty acid-binding protein, epidermal
357230000		4.8739e-38	357230000	2	6	1	1	128	14728	149	16841.4	9	678329	P62987;J3QS39;J3QTR3;F5H6Q2;F5GYU3;F5H2Z3;F5H265;B4DV12;F5H388;F5H747;F5GXK7;J3QKN0;P0CG47;Q96C32;F5H041;P0CG48;M0R2S1;J3QLP7;J3QRK5;J3QSA3;F5GZ39;M0R1V7;M0R1M6;K7EMA8;J3KSM4	P62987;J3QS39;J3QTR3;F5H6Q2;F5GYU3;F5H2Z3;F5H265;B4DV12;F5H388;F5H747;F5GXK7;J3QKN0;P0CG47;Q96C32;F5H041;P0CG48;M0R2S1;J3QLP7;J3QRK5;J3QSA3;F5GZ39;M0R1V7;M0R1M6	Ubiquitin-60S ribosomal protein L40;Ubiquitin;60S ribosomal protein L40;Polyubiquitin-B;Ubiquitin;Polyubiquitin-C;Ubiquitin	UBA52;UBB;RPS27A;UBC;UBBP4	UBA52;UBB;RPS27A;UBC;UBBP4	Ubiquitin-60S ribosomal protein L40;Ubiquitin;Polyubiquitin-C;Polyubiquitin-B;Protein UBBP4
587470000		8.4347e-25	587470000	6	4	4	4	230	24241	NaN	NaN	NaN	677753	CON__P02777	CON__P02777
1106500000		1.383e-53	1106500000	14	11	11	11	408	45807	408	45807.9	20	675547	Q6PIU2;Q6PIU2-2;J3KN69;Q6PIU2-3;H7C046	Q6PIU2;Q6PIU2-2;J3KN69;Q6PIU2-3;H7C046	Neutral cholesterol ester hydrolase 1	NCEH1	NCEH1	Neutral cholesterol ester hydrolase 1;Arylacetamide deacetylase-like 1
1316200000		3.5909e-104	1316200000	20	17	17	17	493	54529	482.5	53396.2	27.5	675041	Q16658;J3KNT0;C9JFC0;C9JPH9	Q16658;J3KNT0	Fascin	FSCN1	FSCN1	Fascin
1377600000		6.4535e-71	1377600000	23	15	15	15	511	57210	511	57210.4	27	673422	P48444;B0YIW6;P48444-2;E9PK34	P48444;B0YIW6;P48444-2	Coatomer subunit delta	ARCN1	ARCN1	Coatomer subunit delta;Archain 1, isoform CRA_a
1184000000		3.4101e-112	1184000000	18	15	15	15	440	49184	403.5	45175.8	23	673231	P62191;B4DR63;G3V4X1	P62191;B4DR63	26S protease regulatory subunit 4	PSMC1	PSMC1	26S protease regulatory subunit 4
830340000		8.516e-60	837670000	18	13	13	5	318	34834	251	27526	14	672521	P60891;B1ALA9;B4DNL6;P21108;B1ALA7	P60891;B1ALA9;B4DNL6	Ribose-phosphate pyrophosphokinase 1;Ribose-phosphate pyrophosphokinase	PRPS1	PRPS1	Ribose-phosphate pyrophosphokinase 1
325320000		8.755e-19	325320000	5	5	5	5	111	13530	140	16266.7	8	672433	P14927;P14927-2;B7Z2R2	P14927;P14927-2;B7Z2R2	Cytochrome b-c1 complex subunit 7	UQCRB	UQCRB	Cytochrome b-c1 complex subunit 7
719900000		8.5514e-73	719900000	17	10	10	10	277	29965	277	29965.4	11	671883	Q99436;B4E0P1;Q5TBG5	Q99436	Proteasome subunit beta type-7	PSMB7	PSMB7	Proteasome subunit beta type-7
1422400000		6.614e-73	1422400000	23	18	18	18	515	59256	426.5	48853.8	30	671314	P11413;P11413-3;P11413-2;E9PD92;E7EUI8;E7EM57	P11413;P11413-3;P11413-2;E9PD92;E7EUI8;E7EM57	Glucose-6-phosphate 1-dehydrogenase	G6PD	G6PD	Glucose-6-phosphate 1-dehydrogenase
1379100000		6.679e-35	1388600000	15	11	11	11	524	58112	526	58355.9	31	668263	P07602;B1AVU8;P07602-2;C9JIZ6;P07602-3	P07602;B1AVU8;P07602-2;C9JIZ6;P07602-3	Proactivator polypeptide;Saposin-A;Saposin-B-Val;Saposin-B;Saposin-C;Saposin-D	PSAP	PSAP	Prosaposin;Saposin-D
775960000		1.2567e-45	775960000	16	12	11	11	298	32616	284	31058.5	12.5	665342	B4DDF4;Q99439;B4DUT8;Q99439-2;K7ES69;H3BVI6;H3BQH0;U3KPS3	B4DDF4;Q99439;B4DUT8;Q99439-2;K7ES69;H3BVI6	Calponin-2	CNN2	CNN2	Calponin-2
2131000000		6.5701e-126	2151700000	40	31	31	30	795	90932	795	90932.8	39	661761	O43143	O43143	Putative pre-mRNA-splicing factor ATP-dependent RNA helicase DHX15	DHX15	DHX15	Putative pre-mRNA-splicing factor ATP-dependent RNA helicase DHX15
1373000000		1.3209e-97	1373000000	22	19	19	19	524	58042	524	58042.6	26	661552	Q13177;H7C1X3;E9PM17;B3KNX7;O75914-2;Q13153;Q13153-2;O75914;O75914-4;O75914-3;H0YCG5;B1AKS5	Q13177	Serine/threonine-protein kinase PAK 2;PAK-2p27;PAK-2p34	PAK2	PAK2	Serine/threonine-protein kinase PAK 2
2379500000		1.8532e-137	2395800000	40	31	31	31	935	101560	977.5	106086	54	659726	P11586;F5H2F4;V9GYY3	P11586;F5H2F4	C-1-tetrahydrofolate synthase, cytoplasmic;Methylenetetrahydrofolate dehydrogenase;Methenyltetrahydrofolate cyclohydrolase;Formyltetrahydrofolate synthetase;C-1-tetrahydrofolate synthase, cytoplasmic, N-terminally processed	MTHFD1	MTHFD1	C-1-tetrahydrofolate synthase, cytoplasmic
2470000000		9.7041e-141	2470000000	31	25	25	25	913	105340	913	105344	42	655752	Q99613;B5ME19;H3BRV0;H3BPE4;H3BTY8;H3BPE3	Q99613;B5ME19;H3BRV0	Eukaryotic translation initiation factor 3 subunit C;Eukaryotic translation initiation factor 3 subunit C-like protein	EIF3C;EIF3CL	EIF3C;EIF3CL	Eukaryotic translation initiation factor 3 subunit C;Eukaryotic translation initiation factor 3 subunit C-like protein
1232600000		8.8463e-80	1232600000	20	17	17	17	475	52878	433	48355.9	25	651903	Q96KP4;Q96KP4-2;J3QKT2;J3KSV5;J3QQN6;J3QR27;J3QLU1;J3QKQ0;J3QRD0;J3QL02;J3KRD5;J3QRA8;J3QRH4;J3KSS4;J3QRP4	Q96KP4;Q96KP4-2	Cytosolic non-specific dipeptidase	CNDP2	CNDP2	Cytosolic non-specific dipeptidase
1145300000		1.5e-97	1145300000	18	13	13	13	452	49541	452	49541.5	30	646533	P49411;H3BNU3	P49411	Elongation factor Tu, mitochondrial	TUFM	TUFM	Elongation factor Tu, mitochondrial
210750000		4.2711e-35	210750000	5	2	2	2	85	9117.5	85	9117.58	5	646439	P61960;H0Y614;P61960-2	P61960;H0Y614;P61960-2	Ubiquitin-fold modifier 1	UFM1	UFM1	Ubiquitin-fold modifier 1
1770400000		5.6808e-71	1770400000	23	14	14	14	694	76861	661	73607.4	19	644171	Q14444-2;Q14444;G3V153;E9PLA9;E9PP31	Q14444-2;Q14444;G3V153;E9PLA9	Caprin-1	CAPRIN1	CAPRIN1	Caprin-1
974450000		2.4015e-104	979950000	20	14	14	14	376	42621	376	42621.9	21	643008	P35237	P35237	Serpin B6	SERPINB6	SERPINB6	Serpin B6
1080200000		1.7779e-98	1080200000	18	14	14	14	418	47366	402.5	45437.1	24	637784	P43686;P43686-2	P43686;P43686-2	26S protease regulatory subunit 6B	PSMC4	PSMC4	26S protease regulatory subunit 6B
534890000		4.9276e-22	534890000	7	5	5	3	216	23482	216	23482.6	11	637038	P51148;P51148-2;K7ENY4;K7ERI8;K7ERQ8;F8VVZ0;F8VUA5;F8VVK3;F8VWU4	P51148;P51148-2;K7ENY4;K7ERI8;K7ERQ8	Ras-related protein Rab-5C	RAB5C	RAB5C	Ras-related protein Rab-5C;Uncharacterized protein
1238500000		8.9609e-107	1255700000	22	17	17	17	505	55210	505	55210.3	24	636069	Q9Y3I0;E7EQS9	Q9Y3I0	tRNA-splicing ligase RtcB homolog	C22orf28	RTCB	tRNA-splicing ligase RtcB homolog
1039300000		5.951e-49	1039300000	13	9	9	9	418	45860	418	45860.8	9	633786	Q07666-2;Q07666;Q07666-3;Q5VWX1	Q07666-2;Q07666;Q07666-3	KH domain-containing, RNA-binding, signal transduction-associated protein 1	KHDRBS1	KHDRBS1	KH domain-containing, RNA-binding, signal transduction-associated protein 1
962440000		6.7338e-75	962440000	19	12	12	12	374	42502	231	26478.6	11	633287	Q7L2H7;J3KNJ2;B4E2Q4;H0YCQ8;E9PN86;E9PRY0;E9PRI2;E7ESM3	Q7L2H7;J3KNJ2;B4E2Q4;H0YCQ8	Eukaryotic translation initiation factor 3 subunit M	EIF3M	EIF3M	Eukaryotic translation initiation factor 3 subunit M
1055800000		6.2089e-63	1055800000	22	18	18	17	414	46659	414	46659.3	25	632823	O75874;C9J4N6;C9JLU6;C9JJE5	O75874	Isocitrate dehydrogenase [NADP] cytoplasmic	IDH1	IDH1	Isocitrate dehydrogenase [NADP] cytoplasmic
1434500000		7.4036e-115	1434500000	20	19	19	19	567	63502	520.5	58207.8	33	631756	Q9UHD8-7;Q9UHD8-2;Q9UHD8-5;Q9UHD8;Q9UHD8-3;Q9UHD8-4;Q9UHD8-9;Q9UHD8-8;K7EK18;K7EL40;K7ER52;K7EIE4;K7ER14;K7EQD7;K7EJL9;K7EJZ2;K7ELJ9;K7EQ08;K7EIR4;K7EKN4;K7EN52;K7ENQ5;K7EJ51;K7ENL0;K7EJV0;K7EPY1;K7ER34	Q9UHD8-7;Q9UHD8-2;Q9UHD8-5;Q9UHD8;Q9UHD8-3;Q9UHD8-4;Q9UHD8-9;Q9UHD8-8	Septin-9	2009-09-01	2009-09-01	Septin-9
712190000		1.0533e-80	712190000	11	12	12	12	271	31540	235	27205.9	16	631495	P22676;H3BN14;A6NER6;H3BMN5;B7Z9J4;P05937	P22676;H3BN14;A6NER6	Calretinin	CALB2	CALB2	Calretinin;Calbindin 2, 29kDa (Calretinin), isoform CRA_b
541360000		6.8129e-21	563790000	6	5	5	5	219	24976	186	20940.2	10	631292	P49755;G3V2K7	P49755;G3V2K7	Transmembrane emp24 domain-containing protein 10	TMED10	TMED10	Transmembrane emp24 domain-containing protein 10
236700000		1.5224e-12	236700000	4	3	3	3	95	10500	95	10500	6	630442	Q9Y5L4;K7EIT2	Q9Y5L4	Mitochondrial import inner membrane translocase subunit Tim13	TIMM13	TIMM13	Mitochondrial import inner membrane translocase subunit Tim13
378980000		5.7073e-05	378980000	1	1	1	1	149	16829	160	18000.2	7	629787	Q9NRP0;Q9NRP0-2	Q9NRP0;Q9NRP0-2	Oligosaccharyltransferase complex subunit OSTC	OSTC	OSTC	Oligosaccharyltransferase complex subunit OSTC
445510000		4.1947e-31	445510000	8	6	6	6	175	19979	181.5	20685.5	8.5	623620	O95994;Q4JM47;B5MC07;C9J3E2;H7C3Z9;H7C040;B5MC62;Q8TD06	O95994;Q4JM47;B5MC07;C9J3E2	Anterior gradient protein 2 homolog	AGR2	AGR2	Anterior gradient protein 2 homolog;AGR2
354220000		7.1016e-43	354220000	8	6	6	6	147	15911	147	15910.9	6	622604	Q96C90;F5GXC4;F5H2U0;B5MC51;P53671-3	Q96C90	Protein phosphatase 1 regulatory subunit 14B	PPP1R14B	PPP1R14B	Protein phosphatase 1 regulatory subunit 14B
684950000		1.3291e-55	684950000	14	13	13	11	277	30850	277	30850.3	16	620926	O75828	O75828	Carbonyl reductase [NADPH] 3	CBR3	CBR3	Carbonyl reductase [NADPH] 3
1194500000		3.4851e-70	1194500000	15	15	15	15	494	53801	459	50128.3	22.5	620915	P49189;B4DXY7	P49189;B4DXY7	4-trimethylaminobutyraldehyde dehydrogenase	ALDH9A1	ALDH9A1	4-trimethylaminobutyraldehyde dehydrogenase
457990000		2.5524e-39	457990000	10	9	9	9	182	20700	182	20700.1	10	618759	P55145;H7C2D6	P55145	Mesencephalic astrocyte-derived neurotrophic factor	MANF	MANF	Mesencephalic astrocyte-derived neurotrophic factor
177080000		7.3769e-15	177080000	5	3	3	3	72	8006.1	72	8006.22	4	618564	Q9UBI6	Q9UBI6	Guanine nucleotide-binding protein G(I)/G(S)/G(O) subunit gamma-12	GNG12	GNG12	Guanine nucleotide-binding protein G(I)/G(S)/G(O) subunit gamma-12
897760000		1.0769e-43	897760000	14	12	12	12	377	40736	322.5	34674.6	13.5	616336	P55036;Q5VWC4;P55036-2;A6PVX3;H0Y3Y9;A2A3N6;H0Y561	P55036;Q5VWC4;P55036-2;A6PVX3	26S proteasome non-ATPase regulatory subunit 4	PSMD4	PSMD4	26S proteasome non-ATPase regulatory subunit 4
2554100000		2.7278e-98	2554100000	28	22	22	22	1051	116610	1058.5	117684	41	612545	P26006;P26006-1;D6R9X8;B4DDT0;K7EMU3;H0YA49;H0YA32	P26006;P26006-1	Integrin alpha-3;Integrin alpha-3 heavy chain;Integrin alpha-3 light chain	ITGA3	ITGA3	Integrin alpha-3
1311300000		7.5861e-126	1311300000	26	18	18	17	537	60130	262	29335.3	14	609883	O75131;E5RG68;H0YB26;E5RHZ0;E5RJ85;E5RG97;E5RFT7;Q7Z6C8;Q719H8;Q96FN4;Q8IYJ1;Q96A23;O95741;Q9UBL6-2;Q96A23-2;Q9HCH3;O95741-2;Q9UBL6	O75131;E5RG68;H0YB26	Copine-3	CPNE3	CPNE3	Copine-3
1324200000		9.6283e-73	1324200000	19	13	13	13	534	60977	445	51080.6	29	607328	O43242;B4DT72;H0YGV8	O43242;B4DT72	26S proteasome non-ATPase regulatory subunit 3	PSMD3	PSMD3	26S proteasome non-ATPase regulatory subunit 3
529630000		0.0053963	529630000	1	1	1	1	231	24409	NaN	NaN	NaN	606818	CON__P00761	CON__P00761
3011100000		1.148e-204	3046200000	55	33	33	33	1264	140470	1264	140476	59	606472	P26640;B4DZ61;A2ABF4;H0Y426	P26640	Valine--tRNA ligase	VARS	VARS	Valine--tRNA ligase
1319300000		1.3653e-103	1319300000	23	17	17	17	516	61013	540	63870.3	29	604724	Q9Y262-2;Q9Y262;B0QY89;B0QY90;C9JHP4;C9K0Q7;H7C3A0;H0Y7E6	Q9Y262-2;Q9Y262;B0QY89;B0QY90	Eukaryotic translation initiation factor 3 subunit L	EIF3L	EIF3L	Eukaryotic translation initiation factor 3 subunit L
1089700000		7.6948e-36	1089700000	12	12	12	12	428	50617	297	35204	13.5	602069	P08621-2;P08621;P08621-3;M0QYR1;P08621-4;M0QX04	P08621-2;P08621;P08621-3;M0QYR1	U1 small nuclear ribonucleoprotein 70 kDa	SNRNP70	SNRNP70	U1 small nuclear ribonucleoprotein 70 kDa
256410000		6.5378e-20	256410000	6	4	4	4	106	11972	120	13575.6	7	598969	F5GX77;Q9UI30;Q9UI30-2;F5GYQ2;M0R242	F5GX77;Q9UI30;Q9UI30-2;F5GYQ2;M0R242	tRNA methyltransferase 112 homolog	TRMT112	TRMT112	tRNA methyltransferase 112 homolog;Uncharacterized protein
2039400000		4.1363e-183	2157500000	32	21	21	15	890	101310	890	101310	41	595572	Q92973-2;Q92973;Q92973-3;S4R398;B4DSC0;E7EW37;K7ESG1	Q92973-2;Q92973;Q92973-3	Transportin-1	TNPO1	TNPO1	Transportin-1
571720000		1.4609e-73	571720000	12	9	9	9	261	26923	252	25983.9	13	593876	Q99714;Q99714-2;Q5H928	Q99714;Q99714-2;Q5H928	3-hydroxyacyl-CoA dehydrogenase type-2	HSD17B10	HSD17B10	3-hydroxyacyl-CoA dehydrogenase type-2
1702800000		1.441e-157	1711000000	30	19	19	11	731	80640	740.5	81712.9	32	593384	P06396-2;P06396-4;P06396-3;P06396;Q5T0H9;Q5T0I0;Q5T0H7;Q5T0H8;Q5T0I1	P06396-2;P06396-4;P06396-3;P06396	Gelsolin	GSN	GSN	Gelsolin
594730000		7.4562e-33	594730000	10	7	7	7	241	28050	280	32301.2	15	592957	F5GYN4;Q96FW1;J3KR44;F5H6Q1;F5GYJ8;F5H3F0;Q96FW1-2	F5GYN4;Q96FW1;J3KR44;F5H6Q1;F5GYJ8	Ubiquitin thioesterase OTUB1	OTUB1	OTUB1	Ubiquitin thioesterase OTUB1
180270000		1.2889e-09	180270000	1	1	1	1	85	8511.5	95.5	9704.36	5.5	592316	Q9GZP8-2;Q9GZP8	Q9GZP8-2;Q9GZP8	Immortalization up-regulated protein	IMUP	IMUP	Immortalization up-regulated protein
166060000		5.8609e-23	166060000	3	2	2	2	76	7854.7	76	7854.75	3	591250	Q15847	Q15847	Adipogenesis regulatory factor	ADIRF	ADIRF	Adipogenesis regulatory factor
585000000		9.7528e-147	585000000	1	18	1	1	244	27850	244	27850.1	14	587444	P31946-2	P31946-2	14-3-3 protein beta/alpha;14-3-3 protein beta/alpha, N-terminally processed	YWHAB	YWHAB	14-3-3 protein beta/alpha
459020000		2.261e-74	459020000	12	8	8	8	191	21868	190	21766.4	11	587028	O75340;O75340-2;O75340-3;E7EPW6;H0Y9X3;D6RA21;Q86W51	O75340;O75340-2	Programmed cell death protein 6	PDCD6	PDCD6	Programmed cell death protein 6
2400200000		6.684e-119	2400200000	31	25	25	25	1042	114760	998	109814	45	584915	P16615;P16615-5;P16615-2;P16615-3;P16615-4;H7C5W9;O14983-2;Q93084-4;Q93084-2;O14983;Q93084-3;Q93084-7;Q93084;Q93084-6;Q93084-5;O14983-3;J3QSY6;H3BVB2;H3BTW4	P16615;P16615-5;P16615-2;P16615-3;P16615-4;H7C5W9	Sarcoplasmic/endoplasmic reticulum calcium ATPase 2	ATP2A2	ATP2A2	Sarcoplasmic/endoplasmic reticulum calcium ATPase 2
2224300000		3.1274e-138	2238100000	33	28	28	28	953	107140	719	81290.6	37.5	584203	P53618;E9PP73;E9PP63;E9PKQ1	P53618;E9PP73	Coatomer subunit beta	COPB1	COPB1	Coatomer subunit beta
654020000		9.5232e-59	746170000	15	10	10	9	325	35978	251	27792.1	16	580012	Q9BWM7;S4R3N9	Q9BWM7;S4R3N9	Sideroflexin-3	SFXN3	SFXN3	Sideroflexin-3
795590000		9.8363e-69	795590000	13	10	10	10	333	38388	333	38388.4	20	579602	P20042	P20042	Eukaryotic translation initiation factor 2 subunit 2	EIF2S2	EIF2S2	Eukaryotic translation initiation factor 2 subunit 2
1755800000		6.7524e-92	1755800000	23	19	19	19	760	84870	679	75964.3	36	578571	P02786;G3V0E5;F5H6B1;F8WBE5;H7C3V5	P02786;G3V0E5;F5H6B1	Transferrin receptor protein 1;Transferrin receptor protein 1, serum form	TFRC	TFRC	Transferrin receptor protein 1;Transferrin receptor (P90, CD71), isoform CRA_c;Transferrin receptor protein 1, serum form
989620000		6.4731e-80	1002800000	20	17	17	17	439	48534	370	40693.9	17	577836	P04181;P04181-2	P04181;P04181-2	Ornithine aminotransferase, mitochondrial;Ornithine aminotransferase, hepatic form;Ornithine aminotransferase, renal form	OAT	OAT	Ornithine aminotransferase, mitochondrial
416660000		7.7226e-34	416660000	4	4	4	4	177	20198	149	17111.2	5	576912	P61923;F8VVA7;F8VXB1;F8VUC5;F8W156;F8W651;F8VS17;F8VYZ4;F8VWL5;F8VXR1;F8VYK5;P61923-2;B4DDX8	P61923;F8VVA7;F8VXB1;F8VUC5;F8W156;F8W651;F8VS17;F8VYZ4;F8VWL5;F8VXR1	Coatomer subunit zeta-1	COPZ1	COPZ1	Coatomer subunit zeta-1
1109400000		4.4895e-41	1109400000	12	9	9	9	492	54083	370.5	40634.1	10.5	573672	P11166;C9JIM8	P11166;C9JIM8	Solute carrier family 2, facilitated glucose transporter member 1	SLC2A1	SLC2A1	Solute carrier family 2, facilitated glucose transporter member 1
1022700000		2.9516e-66	1033700000	15	14	14	13	453	50431	459.5	51072.1	18.5	573235	B4DJV2;O75390;F8VRI6;F8VPF9;F8VPA1;F8W1S4;H0YH82;F8VRP1;F8VX68;H0YIC4;F8W4S1;F8VZK9;F8VX07;F8VWQ5;F8VR34;F8VTT8;F8W642;F8W0J2;F8VU34	B4DJV2;O75390	Citrate synthase;Citrate synthase, mitochondrial	CS	CS	Citrate synthase;Citrate synthase, mitochondrial
280570000		1.4995e-10	280570000	3	3	3	3	129	13696	129	13695.7	8	572906	P10606	P10606	Cytochrome c oxidase subunit 5B, mitochondrial	COX5B	COX5B	Cytochrome c oxidase subunit 5B, mitochondrial
181810000	+	1.8446e-67	315190000	9	7	1	1	136	15388	136	15388	4	572831	Q71DI3	Q71DI3	Histone H3.2	HIST2H3A	HIST2H3A	Histone H3.2
528910000		1.6348e-35	536940000	10	10	10	10	227	26227	188	21678.6	11.5	572550	O43809;H3BND3;H3BV41	O43809;H3BND3	Cleavage and polyadenylation specificity factor subunit 5	NUDT21	NUDT21	Cleavage and polyadenylation specificity factor subunit 5;Cleavage and polyadenylation-specificity factor subunit 5
219400000		1.1658e-28	219400000	4	3	3	3	91	10739	91	10738.8	6	571359	P07919	P07919	Cytochrome b-c1 complex subunit 6, mitochondrial	UQCRH	UQCRH	Cytochrome b-c1 complex subunit 6, mitochondrial
264910000		6.8734e-22	267850000	10	8	8	8	118	13133	129	14367.3	9.5	570379	Q15370;B8ZZU8;Q15370-2;I3L0M9	Q15370;B8ZZU8;Q15370-2;I3L0M9	Transcription elongation factor B polypeptide 2	TCEB2	TCEB2	Transcription elongation factor B polypeptide 2;Transcription elongation factor B (SIII), polypeptide 2 (18kDa, elongin B), isoform CRA_b
328070000		1.5488e-52	407650000	11	5	5	5	177	20006	178	20134	7	569853	I3L3Q7;I3L3B0;Q07021	I3L3Q7;I3L3B0;Q07021	Complement component 1 Q subcomponent-binding protein, mitochondrial	C1QBP	C1QBP	Complement component 1 Q subcomponent-binding protein, mitochondrial
687240000		6.5972e-34	698160000	10	7	7	7	314	34293	324.5	35644	16.5	569358	Q16836;E9PF18;Q16836-3;Q16836-2	Q16836;E9PF18;Q16836-3;Q16836-2	Hydroxyacyl-coenzyme A dehydrogenase, mitochondrial	HADH	HADH	Hydroxyacyl-coenzyme A dehydrogenase, mitochondrial
494160000		5.3035e-44	494160000	9	5	5	5	207	24348	NaN	NaN	NaN	567597	CON__P02663	CON__P02663
1975800000		2.3141e-214	1981600000	42	26	26	24	874	97717	874	97718.2	49	567129	Q9Y678;H0Y8X7;H0Y8G2	Q9Y678	Coatomer subunit gamma-1	COPG1	COPG1	Coatomer subunit gamma-1
908170000		1.8166e-89	908170000	23	13	13	13	397	44868	364	40956.5	19	566065	P31689;P31689-2;B7Z5C0	P31689;P31689-2	DnaJ homolog subfamily A member 1	DNAJA1	DNAJA1	DnaJ homolog subfamily A member 1
10738000000		0	10769000000	204	154	154	154	4646	532400	4646	532408	257	565683	Q14204;H0YJ21	Q14204	Cytoplasmic dynein 1 heavy chain 1	DYNC1H1	DYNC1H1	Cytoplasmic dynein 1 heavy chain 1
147300000		1.0673e-09	147300000	3	2	2	2	65	7288.3	85	9554.23	5	565213	F5H895;F5GXX5;P61803	F5H895;F5GXX5;P61803	Dolichyl-diphosphooligosaccharide--protein glycosyltransferase subunit DAD1	DAD1	DAD1	Dolichyl-diphosphooligosaccharide--protein glycosyltransferase subunit DAD1
363020000		1.4963e-43	363020000	7	7	7	7	158	18042	118	13286.2	7.5	562706	P24666;G5E9R5;P24666-4;F2Z2Q9;P24666-3;P24666-2;D3YTI2	P24666;G5E9R5;P24666-4;F2Z2Q9;P24666-3;P24666-2	Low molecular weight phosphotyrosine protein phosphatase	ACP1	ACP1	Low molecular weight phosphotyrosine protein phosphatase;Acid phosphatase 1, soluble, isoform CRA_d
2781600000		4.5477e-227	2781600000	53	42	42	42	1224	138340	1228.5	138835	70	562319	P53621;P53621-2	P53621;P53621-2	Coatomer subunit alpha;Xenin;Proxenin	COPA	COPA	Coatomer subunit alpha
690530000		3.2784e-42	690530000	14	10	10	10	312	34352	324	35695.9	17.5	562169	Q12904;Q12904-2;D6R937	Q12904;Q12904-2	Aminoacyl tRNA synthase complex-interacting multifunctional protein 1;Endothelial monocyte-activating polypeptide 2	AIMP1	AIMP1	Aminoacyl tRNA synthase complex-interacting multifunctional protein 1
1389700000		2.6809e-122	1389700000	23	20	20	20	611	69284	559.5	63292.4	30.5	560950	P09960;P09960-2;P09960-4;P09960-3;B4DEH5	P09960;P09960-2;P09960-4;P09960-3	Leukotriene A-4 hydrolase	LTA4H	LTA4H	Leukotriene A-4 hydrolase
1473500000		1.6379e-109	1473500000	30	23	23	5	690	73612	549	58626.5	32	559806	O15231-3;O15231;O15231-6;O15231-4;H0Y704;O15231-2;J3KNL4;O15231-5;O15231-9	O15231-3;O15231;O15231-6;O15231-4;H0Y704;O15231-2;J3KNL4;O15231-5	Zinc finger protein 185	ZNF185	ZNF185	Zinc finger protein 185
643360000		2.7312e-60	643360000	11	9	9	9	289	32161	409	45295	23	559449	Q9HDC9-2;Q9HDC9;H0Y512	Q9HDC9-2;Q9HDC9;H0Y512	Adipocyte plasma membrane-associated protein	APMAP	APMAP	Adipocyte plasma membrane-associated protein
785760000		3.9478e-54	790180000	15	11	11	11	352	39594	213	23812.1	14	558127	Q9NYL9;H0YKU1;H0YNJ8;H0YNU8	Q9NYL9;H0YKU1;H0YNJ8	Tropomodulin-3	TMOD3	TMOD3	Tropomodulin-3
1001400000		1.5296e-115	1001400000	24	16	16	16	456	50227	386	42126.8	19	557579	Q9Y265;Q9Y265-2;E7ETR0;H7C4G5;J3QLR1;H7C4I3	Q9Y265;Q9Y265-2;E7ETR0	RuvB-like 1	RUVBL1	RUVBL1	RuvB-like 1
562360000		8.2632e-92	581050000	12	6	6	6	270	29247	274	29701.4	10	555608	P15927;P15927-2;P15927-3;Q5TEJ7;Q5TEJ0	P15927;P15927-2;P15927-3;Q5TEJ7	Replication protein A 32 kDa subunit	RPA2	RPA2	Replication protein A 32 kDa subunit
273580000		1.0149e-12	273580000	4	3	3	3	131	13810	143.5	15209.1	9	554022	Q9Y237;Q9Y237-2;H0Y4T6;J3KMW3;H0Y8P6;H0Y610;Q9Y237-3	Q9Y237;Q9Y237-2	Peptidyl-prolyl cis-trans isomerase NIMA-interacting 4	PIN4	PIN4	Peptidyl-prolyl cis-trans isomerase NIMA-interacting 4
417150000		8.204e-45	417150000	12	11	11	11	188	21064	188	21064.1	15	553844	P23919-2;P23919;H7C312;G5E9E9;H7BZ20;H7C3A4	P23919-2;P23919;H7C312	Thymidylate kinase	DTYMK	DTYMK	Thymidylate kinase
139930000		4.5457e-06	139930000	2	2	2	2	64	7066.2	64	7066.3	2	553810	Q9Y2S6	Q9Y2S6	Translation machinery-associated protein 7	TMA7	TMA7	Translation machinery-associated protein 7
465240000		3.4479e-34	465240000	10	8	8	5	212	23545	184.5	20813.4	12.5	552604	P61019;P61019-2;H7C125;E9PKL7;E9PE37;H0YDL5;H0YD31	P61019;P61019-2;H7C125;E9PKL7	Ras-related protein Rab-2A	RAB2A	RAB2A	Ras-related protein Rab-2A
1587500000		7.7754e-142	1587500000	28	25	25	25	702	80473	681.5	78216.9	33	551696	Q04446;E9PGM4	Q04446;E9PGM4	1,4-alpha-glucan-branching enzyme	GBE1	GBE1	1,4-alpha-glucan-branching enzyme
620230000		2.7679e-76	620230000	14	11	11	11	282	31462	230	25368.8	12	551318	P10768;H7BZT7;U3KQT1	P10768;H7BZT7;U3KQT1	S-formylglutathione hydrolase	ESD	ESD	S-formylglutathione hydrolase
1577200000		1.9911e-135	1596900000	30	23	23	23	709	81074	709	81074.8	30	550848	Q08945;E9PPZ7;E9PMD4	Q08945	FACT complex subunit SSRP1	SSRP1	SSRP1	FACT complex subunit SSRP1
380080000		7.5226e-49	380080000	8	5	5	5	173	19344	189.5	21143.3	7.5	549496	E9PGT6;Q99627;Q99627-2;B8ZZP3;H7C3S9	E9PGT6;Q99627;Q99627-2;B8ZZP3	COP9 signalosome complex subunit 8	COPS8	COPS8	COP9 signalosome complex subunit 8
348440000		1.0491e-33	348440000	3	2	2	2	159	17764	228	25407.8	6	548559	A6NNI4;P21926;G8JLH6	A6NNI4;P21926;G8JLH6	CD9 antigen	CD9	CD9	CD9 antigen
1208800000		2.5708e-132	1218800000	26	19	19	19	540	62168	509	58493.1	26.5	548279	P08243-2;P08243;P08243-3;F8WEJ5;C9J057;C9JT45;C9JLN6;C9JM09	P08243-2;P08243;P08243-3;F8WEJ5	Asparagine synthetase [glutamine-hydrolyzing]	ASNS	ASNS	Asparagine synthetase [glutamine-hydrolyzing]
1076400000		6.0352e-79	1082600000	16	14	14	14	511	55366	502	53987	22	546841	P49419-2;P49419;F8VS02;P49419-4;P49419-3;H0YHM6;F8VVF2	P49419-2;P49419;F8VS02;P49419-4;P49419-3	Alpha-aminoadipic semialdehyde dehydrogenase	ALDH7A1	ALDH7A1	Alpha-aminoadipic semialdehyde dehydrogenase
567770000		6.3381e-45	769870000	10	5	2	2	364	39455	364	39455.9	23	545697	P09972;K7EKH5;C9J8F3;J3KSV6;J3QKP5;A8MVZ9	P09972	Fructose-bisphosphate aldolase C	ALDOC	ALDOC	Fructose-bisphosphate aldolase C
630540000		3.9169e-66	630540000	10	8	8	8	288	32339	216	23697	11	545283	B4DUR9;O95433;G3V438;H0YJ63;H0YJG7;G3V3W9	B4DUR9;O95433;G3V438;H0YJ63;H0YJG7	Activator of 90 kDa heat shock protein ATPase homolog 1	AHSA1	AHSA1	Activator of 90 kDa heat shock protein ATPase homolog 1
365610000		1.8309e-22	365610000	8	7	7	7	162	18762	135	15540.7	8	544973	O60493;O60493-2;O60493-4;O60493-3	O60493;O60493-2;O60493-4;O60493-3	Sorting nexin-3	SNX3	SNX3	Sorting nexin-3
350540000		4.3585e-14	350540000	6	4	4	4	163	18057	173.5	19403	9.5	542910	G3V4W4;Q96EK6;G3V5E4	G3V4W4;Q96EK6	Glucosamine 6-phosphate N-acetyltransferase	GNPNAT1	GNPNAT1	Glucosamine 6-phosphate N-acetyltransferase
251710000		8.583e-35	251710000	4	4	4	4	112	12988	116	13458.7	5	541994	H7BYD0;Q5H9R2;Q16718;F8WAS3;C9IZN5	H7BYD0;Q5H9R2;Q16718	NADH dehydrogenase [ubiquinone] 1 alpha subcomplex subunit 5	NDUFA5;DKFZp781K1356	NDUFA5;DKFZp781K1356	NADH dehydrogenase [ubiquinone] 1 alpha subcomplex subunit 5
865890000		4.1183e-67	865890000	12	10	10	10	385	45310	388	45181.6	19	534447	E7EU96;P68400;Q8NEV1;P68400-2;V9GYW6;V9GYA2;V9GY80	E7EU96;P68400;Q8NEV1;P68400-2	Casein kinase II subunit alpha;Casein kinase II subunit alpha 3	CSNK2A1;CSNK2A3	CSNK2A1;CSNK2A3	Casein kinase II subunit alpha;Casein kinase II subunit alpha 3
1676700000		3.7817e-109	1676700000	33	26	26	26	775	87798	769.5	87189	44.5	534081	P47897;B4DWJ2;H7C0R3;B7Z840;C9J165;C9JSG9;F2Z2V6	P47897;B4DWJ2	Glutamine--tRNA ligase	QARS	QARS	Glutamine--tRNA ligase;Uncharacterized protein
2909800000		9.9225e-187	2909800000	52	39	39	39	1410	152470	1192	130410	74	533722	Q9P2E9;Q9P2E9-2;Q9P2E9-3;F8W7S5;A2A2S5;V9GY78;Q8N4C6-6;F8W6D3;Q8N4C6-11;H0YDJ4;H9KV85;E9PN67;Q8N4C6-4;C9J066;Q8N4C6-9;Q8N4C6-2;Q8N4C6;Q8N4C6-5;Q8N4C6-10;Q8N4C6-7	Q9P2E9;Q9P2E9-2;Q9P2E9-3;F8W7S5	Ribosome-binding protein 1	RRBP1	RRBP1	Ribosome-binding protein 1
193830000		1.1364e-24	209570000	7	4	4	4	97	10998	97	10998.4	5	532907	O60220	O60220	Mitochondrial import inner membrane translocase subunit Tim8 A	TIMM8A	TIMM8A	Mitochondrial import inner membrane translocase subunit Tim8 A
286420000		2.6911e-22	286420000	8	5	5	5	130	15040	130	15040.1	7	532588	Q15121;B1AKZ3;B1AKZ5	Q15121;B1AKZ3;B1AKZ5	Astrocytic phosphoprotein PEA-15	PEA15	PEA15	Astrocytic phosphoprotein PEA-15
603890000		8.0447e-56	603890000	10	8	8	8	279	31760	290	32997.4	13.5	531757	P00387-2;P00387;P00387-3;B1AHF3	P00387-2;P00387;P00387-3;B1AHF3	NADH-cytochrome b5 reductase 3;NADH-cytochrome b5 reductase 3 membrane-bound form;NADH-cytochrome b5 reductase 3 soluble form	CYB5R3	CYB5R3	NADH-cytochrome b5 reductase 3;NADH-cytochrome b5 reductase 3 membrane-bound form
190730000		2.7793e-07	190730000	3	3	3	3	87	10044	104	11793.4	5	531066	P07108;P07108-3;P07108-2;P07108-4;P07108-5	P07108;P07108-3;P07108-2;P07108-4;P07108-5	Acyl-CoA-binding protein	DBI	DBI	Acyl-CoA-binding protein
408080000		3.3128e-78	408080000	4	10	2	2	188	21523	188	21522.7	8	530247	Q5JR08;P08134;E9PQH6	Q5JR08;P08134;E9PQH6	Rho-related GTP-binding protein RhoC	RHOC	RHOC	Rho-related GTP-binding protein RhoC
2117500000		2.6493e-73	2460200000	21	12	12	12	1192	129930	960	106360	38	529538	Q9NQC3;Q9NQC3-2;Q9NQC3-5;Q9NQC3-4;F8WAM4;F8W914;Q9NQC3-6;Q9NQC3-3;H7C106	Q9NQC3;Q9NQC3-2;Q9NQC3-5;Q9NQC3-4;F8WAM4;F8W914;Q9NQC3-6	Reticulon-4	RTN4	RTN4	Reticulon-4;Reticulon
381410000		1.411e-05	381410000	4	2	2	2	174	20161	179.5	20620.9	5	529074	C9JA28;Q9UNL2;B4E2P2;C9J365	C9JA28;Q9UNL2;B4E2P2;C9J365	Translocon-associated protein subunit gamma	SSR3	SSR3	Translocon-associated protein subunit gamma
627910000		5.8141e-71	627910000	15	13	13	13	295	33232	268	29831.9	16	528417	P54920;M0R0Y2;M0R2M1;M0R0I4;M0R058;M0R213;M0R027;Q4G0M0;B4DK44;Q9H115;M0QZM9;M0QZN5;M0R031	P54920;M0R0Y2;M0R2M1	Alpha-soluble NSF attachment protein	NAPA	NAPA	Alpha-soluble NSF attachment protein
177400000		1.615e-09	177400000	2	2	2	2	83	9395.9	97	10887.8	4.5	528021	P14406;D6RIE3;D6RGV5;H0UI06	P14406;D6RIE3;D6RGV5;H0UI06	Cytochrome c oxidase subunit 7A2, mitochondrial	COX7A2	COX7A2	Cytochrome c oxidase subunit 7A2, mitochondrial;Uncharacterized protein
2134600000		7.5637e-171	2134600000	35	26	26	26	1014	113080	1014	113084	51	527918	P09874;Q5VX84;Q5VX85	P09874	Poly [ADP-ribose] polymerase 1	PARP1	PARP1	Poly [ADP-ribose] polymerase 1
317800000		7.1571e-09	317800000	2	2	2	2	155	16842	172	18688.9	12	527711	Q9BU76-3;Q9BU76-4;Q9BU76;Q9BU76-2	Q9BU76-3;Q9BU76-4;Q9BU76;Q9BU76-2	Multiple myeloma tumor-associated protein 2	MMTAG2	MMTAG2	Multiple myeloma tumor-associated protein 2
476820000		4.5477e-36	476820000	10	8	8	7	229	25308	228.5	24926	14	526905	M0R299;M0QXL5;P22087;M0R0P1;M0R2Q4;M0R2U2;M0R1H0;M0R2B0	M0R299;M0QXL5;P22087;M0R0P1;M0R2Q4;M0R2U2;M0R1H0;M0R2B0	rRNA 2-O-methyltransferase fibrillarin	FBL	FBL	rRNA 2'-O-methyltransferase fibrillarin
454220000		2.4941e-23	454220000	6	5	5	5	211	24145	211	24145	11	526108	P35625	P35625	Metalloproteinase inhibitor 3	TIMP3	TIMP3	Metalloproteinase inhibitor 3
1979500000		3.4652e-150	1979500000	33	27	27	20	955	105360	966	106454	53	525431	O95782-2;O95782	O95782-2;O95782	AP-2 complex subunit alpha-1	AP2A1	AP2A1	AP-2 complex subunit alpha-1
690690000		5.0099e-42	720960000	10	8	8	6	335	38418	335	38418.6	15	524822	Q13247-3;Q13247;Q13247-2	Q13247-3;Q13247;Q13247-2	Serine/arginine-rich splicing factor 6	SRSF6	SRSF6	Serine/arginine-rich splicing factor 6
723040000		2.4319e-132	723040000	18	13	13	13	356	38534	333.5	35935.6	16.5	524752	Q9UJZ1;Q9UJZ1-2;F2Z2I8	Q9UJZ1;Q9UJZ1-2	Stomatin-like protein 2, mitochondrial	STOML2	STOML2	Stomatin-like protein 2, mitochondrial
312480000		9.1684e-45	342840000	9	6	6	6	162	18281	NaN	NaN	NaN	524478	CON__P02754	CON__P02754
2950600000		0	2953900000	67	53	53	53	1394	157900	1394	157905	90	523178	P42704;B8ZZ38;C9JCA9;H7C3W8;Q9NP80-3;Q9NP80-2;J3KPL1;Q9NP80	P42704	Leucine-rich PPR motif-containing protein, mitochondrial	LRPPRC	LRPPRC	Leucine-rich PPR motif-containing protein, mitochondrial
346870000		1.606e-24	346870000	5	5	5	5	164	18565	172.5	19491.5	8.5	522526	B4DWW1;P40616;B4DZG7;F8VYN9;F8VP99;F8W1Z8;F8VP63	B4DWW1;P40616;B4DZG7;F8VYN9	ADP-ribosylation factor-like protein 1	ARL1	ARL1	ADP-ribosylation factor-like protein 1
630990000		2.8731e-60	630990000	15	10	10	10	302	33824	302	33824.7	15	521715	P19623;K7EQ47;K7EL89;K7EKM4;K7ESL0	P19623	Spermidine synthase	SRM	SRM	Spermidine synthase
1310500000		2.9239e-38	1310500000	13	10	10	10	643	70294	625	68259.4	23	521380	Q14677-3;Q14677;Q14677-2	Q14677-3;Q14677;Q14677-2	Clathrin interactor 1	CLINT1	CLINT1	Clathrin interactor 1
1183100000		8.3216e-123	1183100000	27	21	21	21	587	63541	559.5	60658.1	24.5	520719	P46060;F8W7I9;B0QYT5;B0QYT4;H0Y4Q3;B0QYT6	P46060;F8W7I9	Ran GTPase-activating protein 1	RANGAP1	RANGAP1	Ran GTPase-activating protein 1
5378800000		0	5417000000	81	69	58	58	2725	291020	2708.5	289152	150	520561	Q14315;Q14315-2	Q14315;Q14315-2	Filamin-C	FLNC	FLNC	Filamin-C
441800000		4.016e-25	441800000	5	5	5	5	223	23818	235	24994.3	9	518748	O15173;O15173-2;U3KQM0;D3DNX8	O15173;O15173-2	Membrane-associated progesterone receptor component 2	PGRMC2	PGRMC2	Membrane-associated progesterone receptor component 2
320100000		2.7759e-25	320100000	8	6	6	6	148	17259	135	15712.9	8	518688	Q04837;E7EUY5;C9K0U8	Q04837;E7EUY5;C9K0U8	Single-stranded DNA-binding protein, mitochondrial	SSBP1	SSBP1	Single-stranded DNA-binding protein, mitochondrial;Single-stranded DNA-binding protein
797330000		3.6613e-36	808580000	17	12	12	12	395	43660	347	38312.7	16	517935	P31153;B4DN45;Q00266	P31153;B4DN45	S-adenosylmethionine synthase isoform type-2;S-adenosylmethionine synthase	MAT2A	MAT2A	S-adenosylmethionine synthase isoform type-2;S-adenosylmethionine synthase
3157600000		7.2378e-217	3157600000	58	52	52	52	1512	170590	1240	139816	67.5	517654	P07814;V9GYZ6;V9GZ76	P07814;V9GYZ6	Bifunctional glutamate/proline--tRNA ligase;Glutamate--tRNA ligase;Proline--tRNA ligase	EPRS	EPRS	Bifunctional glutamate/proline--tRNA ligase
792600000		6.5074e-54	792600000	13	9	9	9	394	42835	326	35409	11	517477	Q92597;E9PDL6;Q92597-3;Q92597-2;E7ESM1;E5RJY1;E5RIR1;E5RGM5;E5RIV1;E5RIM2;E5RI76;E5RH82;E5RK17;E5RJ98;E5RG99	Q92597;E9PDL6;Q92597-3;Q92597-2	Protein NDRG1	NDRG1	NDRG1	Protein NDRG1
1985700000		4.1359e-150	1985700000	31	22	22	22	1010	107770	721.5	76900.2	36	515290	P22102;P22102-2;F8WD69;B4DJ93;C9JBJ1;C9JTV6;C9JZG2;C9JKQ7;H7C366	P22102;P22102-2	Trifunctional purine biosynthetic protein adenosine-3;Phosphoribosylamine--glycine ligase;Phosphoribosylformylglycinamidine cyclo-ligase;Phosphoribosylglycinamide formyltransferase	GART	GART	Trifunctional purine biosynthetic protein adenosine-3
359770000		1.9644e-21	359770000	5	4	4	0	170	19536	75.5	8708.63	3.5	515021	E9PL57;F8VSA6;E9PS38;S4R3E9;Q86V88-3;Q86V88-2	E9PL57;F8VSA6;E9PS38;S4R3E9		NEDD8-MDP1;NEDD8	NEDD8-MDP1;NEDD8	Protein NEDD8-MDP1;NEDD8
1244200000		4.6443e-125	1244200000	10	19	10	10	615	67970	631	69578.6	32	511928	B1ANR0;Q13310-2;Q13310;Q13310-3;H0Y5F5;H0YEU6;B1ANR1;H0YCC8;H0Y6X6;H0YER0	B1ANR0;Q13310-2;Q13310;Q13310-3;H0Y5F5	Polyadenylate-binding protein 4	PABPC4	PABPC4	Poly(A) binding protein, cytoplasmic 4 (Inducible form), isoform CRA_e;Polyadenylate-binding protein 4
672240000		3.4404e-47	672240000	12	8	8	8	324	36748	251	28470.6	14.5	511595	Q9NUQ9;Q9NW21;E5RI16;E5RJE1;E5RIR8;E5RJL8;E5RK61;E5RFS4;E5RHU5;E5RGI7;Q9H0Q0	Q9NUQ9;Q9NW21	Protein FAM49B	FAM49B	FAM49B	Protein FAM49B
610980000		1.1164e-54	610980000	12	14	14	14	296	33428	296	33428.5	16	511155	P53004;C9J1E1	P53004	Biliverdin reductase A	BLVRA	BLVRA	Biliverdin reductase A
434450000		8.2537e-43	434450000	11	10	10	10	211	23772	194.5	21980.4	13.5	511105	O95816;B4DXE2;A2A296	O95816;B4DXE2	BAG family molecular chaperone regulator 2	BAG2	BAG2	BAG family molecular chaperone regulator 2
252730000		3.48e-31	252730000	8	5	5	5	125	13832	125	13832.5	8	510985	Q9NRX4;Q9NRX4-2	Q9NRX4	14 kDa phosphohistidine phosphatase	PHPT1	PHPT1	14 kDa phosphohistidine phosphatase
475630000		8.562e-30	475630000	10	9	9	9	230	26182	229	25848.1	12.5	508045	P15374;Q5TBK7	P15374;Q5TBK7	Ubiquitin carboxyl-terminal hydrolase isozyme L3	UCHL3	UCHL3	Ubiquitin carboxyl-terminal hydrolase isozyme L3
169350000		0.0040527	169350000	1	1	1	1	81	9369.7	81	9369.86	6	505470	O00483	O00483	NADH dehydrogenase [ubiquinone] 1 alpha subcomplex subunit 4	NDUFA4	NDUFA4	NADH dehydrogenase [ubiquinone] 1 alpha subcomplex subunit 4
547850000		1.9259e-78	550860000	13	12	12	12	276	30608	270.5	29620.8	17.5	503318	Q9NQR4;H7C579;F8WF70	Q9NQR4;H7C579	Omega-amidase NIT2	NIT2	NIT2	Omega-amidase NIT2
585560000		4.2391e-19	585560000	11	7	7	7	287	32551	287	32551.5	17	503087	R4GMR5;P48556;K7EJR3;K7EJC1;K7ENY6	R4GMR5;P48556;K7EJR3	26S proteasome non-ATPase regulatory subunit 8	PSMD8	PSMD8	26S proteasome non-ATPase regulatory subunit 8
824110000		6.0695e-104	839600000	25	20	18	18	411	46871	411	46871	23	500961	P38919;I3L3H2	P38919	Eukaryotic initiation factor 4A-III;Eukaryotic initiation factor 4A-III, N-terminally processed	EIF4A3	EIF4A3	Eukaryotic initiation factor 4A-III
742730000		2.4832e-66	742730000	12	10	10	10	360	41493	307	35453.4	16	500601	Q16539-2;Q16539;B4E0K5;Q16539-3;Q16539-4;B5TY33;E7EX54;H7C4E2	Q16539-2;Q16539;B4E0K5;Q16539-3;Q16539-4	Mitogen-activated protein kinase 14	MAPK14	MAPK14	Mitogen-activated protein kinase 14
675420000		1.1358e-81	723740000	17	14	14	10	355	40450	339	38472.5	16	500380	P04899;P04899-6;P04899-3;P04899-5;P04899-2;P04899-4;F5GZL8;P63096;P63096-2;P11488;P19087;A8MTJ3;A2A2R6;Q5JWD1;H0Y7E8;P09471-2;P09471	P04899;P04899-6;P04899-3;P04899-5;P04899-2;P04899-4;F5GZL8	Guanine nucleotide-binding protein G(i) subunit alpha-2	GNAI2	GNAI2	Guanine nucleotide-binding protein G(i) subunit alpha-2
375640000		5.9645e-42	375640000	9	7	7	7	186	21000	179.5	20196.9	9.5	500252	O75884;O75884-2	O75884;O75884-2	Putative hydrolase RBBP9	RBBP9	RBBP9	Putative hydrolase RBBP9
794210000		2.0033e-70	804320000	15	12	12	12	421	44969	283	30299.6	14	500209	P18754;P18754-2;C9JW69;C9JRH2;C9JMJ4;C9J3R0;C9JQZ4	P18754;P18754-2;C9JW69;C9JRH2;C9JMJ4;C9J3R0;C9JQZ4	Regulator of chromosome condensation	RCC1	RCC1	Regulator of chromosome condensation;chromosome condensation
903840000		4.8164e-147	903840000	17	24	14	14	447	50582	447	50582.7	25	499726	P31150;G5E9U5	P31150	Rab GDP dissociation inhibitor alpha	GDI1	GDI1	Rab GDP dissociation inhibitor alpha
2206800000		6.0465e-239	2206800000	40	33	33	2	1097	123630	1098	123689	56	499201	O00410;H0Y8C6;O00410-3;B4E0R6;C9JMV5;E7ETV3;H0Y3V4;E7EQT5;E7EV12;E7EWK4;E7EX05;C9JZD8;C9JQT6;E7ESA1;E7ESZ1;E7ETV8;C9J875;O60518	O00410;H0Y8C6;O00410-3;B4E0R6	Importin-5	IPO5	IPO5	Importin-5
1472900000		0.011322	1472900000	1	1	1	1	780	82523	NaN	NaN	NaN	499154	REV__E9PHF0;REV__Q5HY54;REV__P21333-2;REV__P21333	REV__E9PHF0;REV__Q5HY54;REV__P21333-2;REV__P21333
948010000		6.0256e-86	962890000	17	14	14	14	489	54234	489	54234.7	20	496525	Q9BR76;F5H390;E7EW44;F5H0D2;A9Z1Z3-3;A9Z1Z3	Q9BR76	Coronin-1B	CORO1B	CORO1B	Coronin-1B
279960000		2.5773e-18	279960000	6	5	5	5	146	15799	146	15799.2	7	495567	P01034	P01034	Cystatin-C	CST3	CST3	Cystatin-C
1187300000		7.8944e-94	1187300000	22	19	19	19	608	67454	608	67454.8	31	492253	O94826	O94826	Mitochondrial import receptor subunit TOM70	TOMM70A	TOMM70A	Mitochondrial import receptor subunit TOM70
567580000		2.2227e-37	567580000	10	9	9	9	289	32251	285	31803.3	15	492175	O43396;K7ER96;K7EML9;G3V1K0;K7EKG2;K7EPB7	O43396;K7ER96	Thioredoxin-like protein 1	TXNL1	TXNL1	Thioredoxin-like protein 1
480440000		1.0057e-26	480440000	7	8	8	8	244	27325	192	21548.5	13.5	491717	Q99426;Q6FGY5;K7EP07;K7EK42;K7EL99;K7EQH0;K7ER04	Q99426;Q6FGY5;K7EP07;K7EK42	Tubulin-folding cofactor B	TBCB;CKAP1	TBCB;CKAP1	Tubulin-folding cofactor B;CKAP1 protein
373370000		8.5721e-48	373370000	8	7	6	6	191	21308	191	21308.5	11	490041	P84095	P84095	Rho-related GTP-binding protein RhoG	RHOG	RHOG	Rho-related GTP-binding protein RhoG
240360000		1.8061e-13	240360000	4	4	4	2	120	13781	188	21846.9	14.5	487773	B3KYB6;P48739;P48739-2;B7Z7Q0;I3L4C0;I3L459;B3KYB7;I3L4H1;I3L3W1;I3L2X8	B3KYB6;P48739;P48739-2;B7Z7Q0;I3L4C0;I3L459;B3KYB7;I3L4H1	Phosphatidylinositol transfer protein beta isoform	PITPNB;PITPNA	PITPNB;PITPNA	Phosphatidylinositol transfer protein beta isoform;Phosphatidylinositol transfer protein alpha isoform
858070000		1.6755e-58	858070000	13	12	12	12	431	49222	200	22391.4	12	487528	P55010;H0YLZ1;H0YN40;H0YMJ8;H0YM54;H0YK11;H0YK29	P55010;H0YLZ1;H0YN40	Eukaryotic translation initiation factor 5	EIF5	EIF5	Eukaryotic translation initiation factor 5
284830000		2.539e-16	284830000	4	4	4	4	144	16460	144	16451.4	7	483940	P47813;O14602;A6NJH9	P47813;O14602	Eukaryotic translation initiation factor 1A, X-chromosomal;Eukaryotic translation initiation factor 1A, Y-chromosomal	EIF1AX;EIF1AY	EIF1AX;EIF1AY	Eukaryotic translation initiation factor 1A, X-chromosomal;Eukaryotic translation initiation factor 1A, Y-chromosomal
781790000		2.386e-80	781790000	20	15	15	15	427	45199	427	45199.6	23	483724	P24752;H0YEL7;G3XAB4;E9PRQ6;E9PKF3	P24752	Acetyl-CoA acetyltransferase, mitochondrial	ACAT1	ACAT1	Acetyl-CoA acetyltransferase, mitochondrial
304040000		2.596e-37	304040000	6	6	6	6	157	17676	144.5	16210.6	6.5	481042	Q8WVJ2;E5RFP0	Q8WVJ2;E5RFP0	NudC domain-containing protein 2	NUDCD2	NUDCD2	NudC domain-containing protein 2
740180000		1.3895e-104	740180000	19	17	17	15	382	43066	382	43066.6	22	480661	Q9BUB1;P13861;H7C1L0;H7C330;H7C4A9;C9J830	Q9BUB1;P13861;H7C1L0	cAMP-dependent protein kinase type II-alpha regulatory subunit	PRKAR2A	PRKAR2A	PRKAR2A protein;cAMP-dependent protein kinase type II-alpha regulatory subunit
612800000		1.6446e-66	612800000	12	10	10	10	328	35668	358	38695.5	16	480481	Q9UBQ7;U3KQ56;Q5T946	Q9UBQ7;U3KQ56;Q5T946	Glyoxylate reductase/hydroxypyruvate reductase	GRHPR	GRHPR	Glyoxylate reductase/hydroxypyruvate reductase
803360000		1.7461e-73	803360000	17	13	13	13	408	46836	408	46837.1	22	479696	P05455;E7ERC4;E9PFL9;E9PGX9	P05455	Lupus La protein	SSB	SSB	Lupus La protein
465580000		8.9803e-36	465580000	7	5	5	5	238	27145	266.5	30106.5	12.5	479668	P13726-2;P13726	P13726-2;P13726	Tissue factor	F3	F3	Tissue factor
234430000		2.2869e-15	234430000	3	3	3	3	124	13735	124	13734.7	5	477332	O14907	O14907	Tax1-binding protein 3	TAX1BP3	TAX1BP3	Tax1-binding protein 3
522290000		8.2365e-26	522290000	7	7	7	7	283	30658	161.5	17678.5	7.5	476435	Q9Y277;Q9Y277-2;F5H740;E5RFP6;E5RJN6;E5RHZ6;E5RHE1;E5RK27;E5RFL1	Q9Y277;Q9Y277-2;F5H740;E5RFP6;E5RJN6;E5RHZ6;E5RHE1;E5RK27	Voltage-dependent anion-selective channel protein 3	VDAC3	VDAC3	Voltage-dependent anion-selective channel protein 3
377180000		1.4634e-22	390220000	5	4	4	4	201	22988	158	17837.3	10	474727	P52566;F5H6Q0;F5H3P3;H0YGX7;F5H2R5	P52566;F5H6Q0;F5H3P3;H0YGX7;F5H2R5	Rho GDP-dissociation inhibitor 2	ARHGDIB	ARHGDIB	Rho GDP-dissociation inhibitor 2
338630000		7.9772e-37	338630000	7	5	5	5	165	20117	182	22135.4	9	470759	O75494-5;Q5JRI1;O75494-4;O75494-6;O75494-3;O75494-2;O75494;Q8WXF0;Q6IQ42	O75494-5;Q5JRI1;O75494-4;O75494-6;O75494-3;O75494-2;O75494	Serine/arginine-rich splicing factor 10	SRSF10	SRSF10	Serine/arginine-rich splicing factor 10;Serine/arginine-rich-splicing factor 10
1251100000		2.0115e-89	1251100000	22	19	19	17	670	74435	690.5	76812.1	35	470057	O60488-2;O60488;H0Y9A0;D6RD96;D6RF95;D6RFW9;D6RDA8	O60488-2;O60488	Long-chain-fatty-acid--CoA ligase 4	ACSL4	ACSL4	Long-chain-fatty-acid--CoA ligase 4
360150000		1.8031e-16	360150000	5	5	5	5	189	21493	189	21493.1	6	468622	Q00765;B7Z332;B7Z510;B7Z681;H0Y8J8;E2QRG8	Q00765	Receptor expression-enhancing protein 5	REEP5	REEP5	Receptor expression-enhancing protein 5
1158000000		3.011e-227	1158000000	21	15	15	15	631	69283	615	67723.4	23	467431	P04844;P04844-2;Q5JYR7;Q5JYR4;F2Z3K5;Q5JYR3;H0Y5M1	P04844;P04844-2;Q5JYR7	Dolichyl-diphosphooligosaccharide--protein glycosyltransferase subunit 2	RPN2	RPN2	Dolichyl-diphosphooligosaccharide--protein glycosyltransferase subunit 2
305050000		6.6781e-35	305050000	8	5	5	5	167	18259	191	21045.9	7	467229	E9PMI6;J3KN38;P54105;E9PJF4;E9PQ83	E9PMI6;J3KN38;P54105;E9PJF4	Methylosome subunit pICln	CLNS1A	CLNS1A	Methylosome subunit pICln
168980000		1.284e-05	168980000	2	2	2	2	86	10116	72	8479.18	4	467157	Q9H3K6;Q9H3K6-2	Q9H3K6;Q9H3K6-2	BolA-like protein 2	BOLA2	BOLA2	BolA-like protein 2
95687000		4.8118e-08	95687000	2	2	2	2	49	5740.7	88	10392.8	4	466148	P56134-4;C9JJT5;P56134-3;P56134-2;F5H4H2;P56134;C9JU26;G3V325	P56134-4;C9JJT5;P56134-3;P56134-2;F5H4H2;P56134;C9JU26;G3V325	ATP synthase subunit f, mitochondrial	ATP5J2;PTCD1;ATP5J2-PTCD1	ATP5J2;ATP5J2-PTCD1	ATP synthase subunit f, mitochondrial;Protein ATP5J2-PTCD1;Pentatricopeptide repeat-containing protein 1, mitochondrial
317840000		5.459e-56	332000000	6	6	5	5	173	20030	168	19325.7	7	463546	J3KS05;P83916;B5MD17;K7ELA4;C9JWS9	J3KS05;P83916;B5MD17;K7ELA4;C9JWS9	Chromobox protein homolog 1	CBX1	CBX1	Chromobox protein homolog 1
472720000		2.638e-36	472720000	11	10	10	10	259	28522	354.5	38949.1	20.5	463511	Q9UNZ2-6;Q9UNZ2;Q9UNZ2-5;J3QK90;F2Z2K0;Q9UNZ2-4	Q9UNZ2-6;Q9UNZ2;Q9UNZ2-5;J3QK90;F2Z2K0;Q9UNZ2-4	NSFL1 cofactor p47	NSFL1C	NSFL1C	NSFL1 cofactor p47
363630000		2.7732e-15	363630000	6	6	6	6	192	22006	194.5	22395.6	10	462120	H0YGR4;H0YG54;Q9Y3B8-2;F5GYG5;Q9Y3B8;H0YH58;F5GX07;H0YG83;H0YF66;F5H784	H0YGR4;H0YG54;Q9Y3B8-2;F5GYG5;Q9Y3B8;H0YH58;F5GX07;H0YG83	Oligoribonuclease, mitochondrial	REXO2	REXO2	Oligoribonuclease, mitochondrial
236640000		1.2712e-08	236640000	2	1	1	1	129	14379	152	16516.3	7	460252	Q5VV87;O14880;Q5VV89	Q5VV87;O14880;Q5VV89	Microsomal glutathione S-transferase 3	MGST3	MGST3	Microsomal glutathione S-transferase 3
664770000		1.4006e-98	670560000	15	12	12	12	367	40786	297.5	33050.5	14	459793	P06132;H0Y5R6;Q5T446	P06132;H0Y5R6	Uroporphyrinogen decarboxylase	UROD	UROD	Uroporphyrinogen decarboxylase
388950000		2.7258e-22	388950000	5	5	4	4	207	23668	207	23616	12.5	459588	P61006;B4DEK7	P61006;B4DEK7	Ras-related protein Rab-8A	RAB8A	RAB8A	Ras-related protein Rab-8A
403220000		2.4627e-20	403220000	8	7	7	7	211	24561	275	31027.3	11	459126	H3BV80;H3BMM9;H3BTC0;Q15287;Q15287-3;Q15287-2;H3BPG5;H3BMS0;H3BRK4;H3BTV0;H3BNI3;H3BP82;H3BTR6;H3BUG0;H3BTY0;H3BNU7;H3BUL0	H3BV80;H3BMM9;H3BTC0;Q15287;Q15287-3;Q15287-2;H3BPG5;H3BMS0	RNA-binding protein with serine-rich domain 1	RNPS1	RNPS1	RNA-binding protein with serine-rich domain 1;RNA binding protein S1, serine-rich domain, isoform CRA_c
408970000		1.8215e-34	408970000	6	7	7	7	215	24942	228	26673.4	11	458560	P67870;Q5SRQ6;Q5SRQ3	P67870;Q5SRQ6;Q5SRQ3	Casein kinase II subunit beta	CSNK2B;CSNK2B-LY6G5B-1181	CSNK2B;CSNK2B-LY6G5B-1181	Casein kinase II subunit beta;Casein kinase 2, beta polypeptide, isoform CRA_d;Chimera CSNK2B-LY6G5B splicing isoform 1181
2113300000		5.3218e-179	2113300000	40	34	34	34	1130	129210	1139.5	130342	60.5	457405	F5H698;B4DER1;Q9P2J5;B4DJ10	F5H698;B4DER1;Q9P2J5;B4DJ10	Leucine--tRNA ligase, cytoplasmic	LARS	LARS	Leucine--tRNA ligase, cytoplasmic
1021400000		1.1337e-29	1021400000	8	6	6	6	600	62507	609	63718.6	17	456986	Q01844-6;B0QYK0;Q01844-3;Q01844;Q01844-5;Q01844-2;C9JGE3;H7BY36;Q01844-4	Q01844-6;B0QYK0;Q01844-3;Q01844;Q01844-5;Q01844-2;C9JGE3;H7BY36	RNA-binding protein EWS	EWSR1	EWSR1	RNA-binding protein EWS;Ewing sarcoma breakpoint region 1, isoform CRA_e
458360000		2.3575e-88	458360000	9	10	10	10	244	28068	218.5	25385.6	14.5	456700	Q9Y224;G3V4C6;H0YJB9;G3V4E7	Q9Y224;G3V4C6	UPF0568 protein C14orf166	C14orf166	C14orf166	UPF0568 protein C14orf166
460680000		5.0976e-35	460680000	6	9	7	7	246	28218	204	23447	13.5	456572	Q04917;A2IDB2;F8WEB6;A2IDB1	Q04917;A2IDB2	14-3-3 protein eta	YWHAH	YWHAH	14-3-3 protein eta
673280000		1.1623e-82	695300000	14	7	7	4	376	42613	330.5	37457.3	17.5	456316	P61163;R4GMT0;F5H3I4;B4DXP9	P61163;R4GMT0;F5H3I4;B4DXP9	Alpha-centractin	ACTR1A	ACTR1A	Alpha-centractin
893190000		3.2373e-84	893190000	17	16	16	11	489	54846	440	49623.4	25	455444	P12081-4;P12081;B4DDD8;B3KWE1;P12081-3;P12081-2;B4E1C5;E7ETE2;C9JWK3;C9JV49;B4DQ67;C9JHI8;D6RF05	P12081-4;P12081;B4DDD8;B3KWE1;P12081-3;P12081-2;B4E1C5;E7ETE2;C9JWK3	Histidine--tRNA ligase, cytoplasmic	HARS	HARS	Histidine--tRNA ligase, cytoplasmic
578460000		4.8014e-77	578460000	6	5	5	5	322	35540	315	34776.2	13	455189	P55735;A8MXL6;P55735-2;P55735-3;E7ERC8	P55735;A8MXL6;P55735-2;P55735-3	Protein SEC13 homolog	SEC13	SEC13	Protein SEC13 homolog
1022000000		2.0876e-136	1048800000	25	20	20	20	591	64505	573	62599.8	27.5	454711	P49023;F5GZ78;P49023-2;P49023-3;P49023-4;E7EMK8;H0YIE4;F5H836	P49023;F5GZ78;P49023-2;P49023-3;P49023-4;E7EMK8	Paxillin	PXN	PXN	Paxillin
1152400000		4.6786e-70	1152400000	16	18	13	13	633	70942	565	63466.3	29.5	454293	O43390;O43390-2;O43390-3;O43390-4;B4DT28;E7ETM7	O43390;O43390-2;O43390-3;O43390-4;B4DT28;E7ETM7	Heterogeneous nuclear ribonucleoprotein R	HNRNPR;HNRPR	HNRNPR;HNRPR	Heterogeneous nuclear ribonucleoprotein R
850550000		2.6484e-109	850550000	20	16	16	16	480	52645	480	52645.8	24	451834	P31930	P31930	Cytochrome b-c1 complex subunit 1, mitochondrial	UQCRC1	UQCRC1	Cytochrome b-c1 complex subunit 1, mitochondrial
875250000		8.7607e-98	875250000	22	18	18	18	468	54392	468	54392.7	25	450021	Q96HE7;G3V3E6;G3V5B3;G3V2H0;G3V503;Q5TAE8;Q86YB8	Q96HE7	ERO1-like protein alpha	ERO1L	ERO1L	ERO1-like protein alpha
331220000		9.5886e-21	331220000	8	7	7	7	181	20630	181	20630	7	449007	Q13442;F8WBW6	Q13442	28 kDa heat- and acid-stable phosphoprotein	PDAP1	PDAP1	28 kDa heat- and acid-stable phosphoprotein
802550000		3.0133e-59	802550000	19	14	14	14	454	50151	454	50152	27	447537	P36551;H0YA22;D6RER6	P36551	Coproporphyrinogen-III oxidase, mitochondrial	CPOX	CPOX	Oxygen-dependent coproporphyrinogen-III oxidase, mitochondrial
864300000		3.8569e-68	864300000	14	12	12	12	499	54024	514.5	55564.1	25	447418	Q9UHX1-4;Q9UHX1-6;Q9UHX1-3;Q9UHX1-5;Q9UHX1-2;Q9UHX1;E9PQ56;H0YEM1;E9PN18;H0YCP8;E9PMU7;E9PL19	Q9UHX1-4;Q9UHX1-6;Q9UHX1-3;Q9UHX1-5;Q9UHX1-2;Q9UHX1;E9PQ56;H0YEM1	Poly(U)-binding-splicing factor PUF60	PUF60	PUF60	Poly(U)-binding-splicing factor PUF60
762140000		2.2254e-48	762140000	16	11	11	11	440	47687	378	41013.5	20	446962	Q13501;Q13501-2;E7EMC7;E9PFW8;E3W990;C9JRJ8;D6RBF1;C9J6J8	Q13501;Q13501-2;E7EMC7	Sequestosome-1	SQSTM1	SQSTM1	Sequestosome-1
1551600000		1.1496e-150	1562100000	30	26	26	14	880	98117	925	102943	43	445247	P63010-3;P63010;P63010-2;K7EJT8;K7ERB2;K7EN71;K7EJX1;K7EJ01;H7C034	P63010-3;P63010;P63010-2;K7EJT8	AP-2 complex subunit beta	AP2B1	AP2B1	AP-2 complex subunit beta
961650000		7.7323e-147	961650000	17	16	16	16	541	60541	541	60542	25	444225	Q6DD88;F5H6I7;C9JUU1;F5GWF8	Q6DD88;F5H6I7;C9JUU1	Atlastin-3	ATL3	ATL3	Atlastin-3
2626700000		1.3917e-115	2635300000	34	28	28	23	1512	166620	1513	166747	66	442322	Q04637-4;E9PGM1;Q04637-5;E7EX73;Q04637-3;E7EUU4;Q04637;Q04637-8;Q04637-9;Q04637-6;Q04637-7;C9JF13;C9J6B6;C9J2Z7;C9K073;H7C044;H7C0V6;F8WCF2;C9J987;C9JWH7;C9J556;C9JHW9;C9JSU8;C9JWW9	Q04637-4;E9PGM1;Q04637-5;E7EX73;Q04637-3;E7EUU4;Q04637;Q04637-8;Q04637-9;Q04637-6;Q04637-7	Eukaryotic translation initiation factor 4 gamma 1	EIF4G1	EIF4G1	Eukaryotic translation initiation factor 4 gamma 1
597320000		2.1444e-26	597320000	9	9	9	9	336	37805	466	50315.7	21	441869	B4DT77;P20073-2;P20073	B4DT77;P20073-2;P20073	Annexin;Annexin A7	ANXA7	ANXA7	Annexin;Annexin A7
270650000		1.0706e-26	270650000	5	4	4	4	163	17162	163	17161.8	11	441038	Q9BX68	Q9BX68	Histidine triad nucleotide-binding protein 2, mitochondrial	HINT2	HINT2	Histidine triad nucleotide-binding protein 2, mitochondrial
1065500000		7.3013e-132	1065500000	22	17	17	17	633	68058	655	70390.1	41	437835	P49748-2;P49748;P49748-3;G3V1M7;J3QRJ8;K7EQP4;K7EJW8;J3KSR4;K7EMF8;J3QKU9	P49748-2;P49748;P49748-3	Very long-chain specific acyl-CoA dehydrogenase, mitochondrial	ACADVL	ACADVL	Very long-chain specific acyl-CoA dehydrogenase, mitochondrial
488180000		4.7797e-35	488180000	8	8	8	8	278	31703	278	31703.8	14	430641	J3QT28;O43684-2;O43684;J3QSX4;B4DDM6	J3QT28;O43684-2;O43684;J3QSX4;B4DDM6	Mitotic checkpoint protein BUB3	BUB3	BUB3	Mitotic checkpoint protein BUB3
193220000		2.9032e-23	193220000	4	3	3	3	115	12552	173	19186.7	11	430502	Q9UHY7-2;D6RA00;Q9UHY7	Q9UHY7-2;D6RA00;Q9UHY7	Enolase-phosphatase E1	ENOPH1	ENOPH1	Enolase-phosphatase E1
289220000		1.3178e-38	289220000	6	4	4	2	170	18827	170	18826.9	10	429619	O60828-4;O60828-2;O60828;H7C053;O60828-5	O60828-4;O60828-2;O60828;H7C053;O60828-5	Polyglutamine-binding protein 1	PQBP1	PQBP1	Polyglutamine-binding protein 1
1826500000		3.6937e-128	1826500000	33	25	25	24	1038	119520	1038	119517	42	427381	O95373;E9PLJ0;E9PLB2	O95373	Importin-7	IPO7	IPO7	Importin-7
328830000		5.1016e-16	328830000	3	4	4	2	186	21539	186	21539	11	426955	Q9NVJ2;B4DI85	Q9NVJ2	ADP-ribosylation factor-like protein 8B	ARL8B	ARL8B	ADP-ribosylation factor-like protein 8B
279670000		3.9535e-18	279670000	6	3	3	3	159	18331	169.5	19327.6	5.5	426674	A8MXQ1;P53801;A8MZH8	A8MXQ1;P53801	Pituitary tumor-transforming gene 1 protein-interacting protein	PTTG1IP	PTTG1IP	Pituitary tumor-transforming gene 1 protein-interacting protein
204430000		2.1119e-25	204430000	3	3	3	3	117	13466	119.5	13838.1	8	424563	E5RGS4;O60925;D6RGG5	E5RGS4;O60925	Prefoldin subunit 1	PFDN1	PFDN1	Prefoldin subunit 1
677360000		1.8222e-67	677360000	9	8	8	8	414	44739	296.5	32635.2	11.5	423418	Q13148;B1AKP7;G3V162;K7EJM5;K7EN94;B4DJ45;K7EJ99;K7EL26	Q13148;B1AKP7;G3V162;K7EJM5;K7EN94;B4DJ45	TAR DNA-binding protein 43	TARDBP	TARDBP	TAR DNA-binding protein 43;TAR DNA binding protein, isoform CRA_d
444090000		1.813e-30	452710000	9	8	8	8	260	29909	260	29909.7	13	423306	Q8WXX5	Q8WXX5	DnaJ homolog subfamily C member 9	DNAJC9	DNAJC9	DnaJ homolog subfamily C member 9
332920000		4.1486e-11	332920000	5	4	4	4	213	22079	172	19092	8	421693	Q9UKY7-2;Q9UKY7;D6RFH2;Q9UKY7-3;D6R9V8;H0Y8K3;D6RAV0;D6RDN0	Q9UKY7-2;Q9UKY7;D6RFH2;Q9UKY7-3;D6R9V8;H0Y8K3	Protein CDV3 homolog	CDV3	CDV3	Protein CDV3 homolog
170400000		8.5371e-18	170400000	2	4	1	1	100	11309	100	11309.1	5	421387	Q15836	Q15836	Vesicle-associated membrane protein 3	VAMP3	VAMP3	Vesicle-associated membrane protein 3
282140000		3.0528e-12	282140000	4	4	4	4	178	18906	170.5	18010	10	417351	A6NGP5;Q9H910;H3BMV3;B4DLH4;H3BMT0;H3BTV5;H3BU16;Q9H910-2;H3BMM8;B4E1P3	A6NGP5;Q9H910;H3BMV3;B4DLH4;H3BMT0;H3BTV5;H3BU16;Q9H910-2;H3BMM8;B4E1P3	Hematological and neurological expressed 1-like protein	HN1L	HN1L	Hematological and neurological-expressed 1-like protein;Hematological and neurological expressed 1-like protein
233200000		6.4162e-19	233200000	4	4	4	4	142	15649	122	13469.7	6	416752	P26885;F5H0N4	P26885;F5H0N4	Peptidyl-prolyl cis-trans isomerase FKBP2;Peptidyl-prolyl cis-trans isomerase	FKBP2	FKBP2	Peptidyl-prolyl cis-trans isomerase FKBP2;Peptidyl-prolyl cis-trans isomerase
443820000		3.7669e-39	443820000	10	5	5	5	253	29881	421	48884.6	16.5	415382	Q5TB53;Q9HD45	Q5TB53;Q9HD45	Transmembrane 9 superfamily member 3	TM9SF3	TM9SF3	Transmembrane 9 superfamily member 3
1125700000		4.1999e-93	1125700000	29	24	24	24	685	75829	NaN	NaN	NaN	415167	CON__Q29443;CON__Q0IIK2;P02788-2;E7EQB2;E7ER44;P02788	CON__Q29443;CON__Q0IIK2
339570000		7.7484e-51	339570000	11	10	10	10	204	22905	223	25503.8	15	414605	P46108-2;P46108;I3L297	P46108-2;P46108;I3L297	Adapter molecule crk	CRK	CRK	Adapter molecule crk
876420000		1.9434e-44	876420000	13	11	11	11	546	59271	546	59271.6	25	413529	O15355	O15355	Protein phosphatase 1G	PPM1G	PPM1G	Protein phosphatase 1G
368450000		8.4411e-31	368450000	6	5	5	5	224	24950	224	24950.2	14	412994	Q9H444;Q96CF2	Q9H444	Charged multivesicular body protein 4b	CHMP4B	CHMP4B	Charged multivesicular body protein 4b
165250000		0.00013248	165250000	1	1	1	1	99	11191	99.5	11314.9	6	412961	B8ZZT4;Q9BV40	B8ZZT4;Q9BV40	Vesicle-associated membrane protein 8	VAMP8	VAMP8	Vesicle-associated membrane protein 8
548890000		3.9397e-124	548890000	9	18	6	6	327	37186	248	28387.3	14	412802	P62140;E7ETD8;C9JP48;C9J9S3	P62140;E7ETD8	Serine/threonine-protein phosphatase PP1-beta catalytic subunit;Serine/threonine-protein phosphatase	PPP1CB	PPP1CB	Serine/threonine-protein phosphatase PP1-beta catalytic subunit;Serine/threonine-protein phosphatase
325300000		8.5451e-28	325300000	6	5	5	4	207	22040	207	22040.2	11	412770	P30405;R4GN99;Q2YDB7;H0Y548	P30405	Peptidyl-prolyl cis-trans isomerase F, mitochondrial	PPIF	PPIF	Peptidyl-prolyl cis-trans isomerase F, mitochondrial
226020000		4.0918e-22	226020000	4	3	3	3	134	15314	135	15456.4	3	412757	Q9NQP4;E9PQY2	Q9NQP4;E9PQY2	Prefoldin subunit 4	PFDN4	PFDN4	Prefoldin subunit 4
1575600000		5.2831e-182	1575600000	28	23	23	23	968	106810	968	106810	51	412544	P49588;H3BPK7	P49588	Alanine--tRNA ligase, cytoplasmic	AARS	AARS	Alanine--tRNA ligase, cytoplasmic
1550100000		2.0231e-165	1553900000	31	29	29	29	937	105380	962	108283	51	412383	Q15029-2;Q15029;K7EJ81;K7EP67;K7EJ74;K7EIV5;K7EIT3	Q15029-2;Q15029;K7EJ81	116 kDa U5 small nuclear ribonucleoprotein component	EFTUD2	EFTUD2	116 kDa U5 small nuclear ribonucleoprotein component
301300000		5.3307e-56	301300000	6	7	7	7	183	20504	183	20559.9	11.5	410957	P61225;F6U784;Q9Y3L5;P10114	P61225;F6U784;Q9Y3L5;P10114	Ras-related protein Rap-2b;Ras-related protein Rap-2c;Ras-related protein Rap-2a	RAP2B;RAP2A;RAP2C	RAP2B;RAP2A;RAP2C	Ras-related protein Rap-2b;Ras-related protein Rap-2a;Ras-related protein Rap-2c
214180000		8.3704e-12	214180000	5	4	4	4	129	14582	116	13072	8	410769	O15212;A2AB88	O15212;A2AB88	Prefoldin subunit 6	PFDN6	PFDN6	Prefoldin subunit 6
239000000	+	1.2821e-09	281020000	5	3	3	3	177	19167	185.5	20015	4.5	410033	P07305-2;P07305	P07305-2;P07305	Histone H1.0;Histone H1.0, N-terminally processed	H1F0	H1F0	Histone H1.0
902030000		5.9923e-82	912950000	18	8	8	4	589	62518	561	59220.1	13	408393	Q9UMX0;Q9UMX0-2;H0YDS0;H0YEZ9	Q9UMX0;Q9UMX0-2;H0YDS0	Ubiquilin-1	UBQLN1	UBQLN1	Ubiquilin-1
438040000		3.3794e-60	438040000	10	8	8	8	284	30025	284	30025.8	18	408006	P13804-2;H0YLU7;P13804;H0YL12;H0YNX6;H0YKF0;H0YK49;H0YL83	P13804-2;H0YLU7;P13804;H0YL12;H0YNX6;H0YKF0;H0YK49	Electron transfer flavoprotein subunit alpha, mitochondrial	ETFA	ETFA	Electron transfer flavoprotein subunit alpha, mitochondrial
218800000		2.4449e-27	223830000	9	6	6	6	139	15350	132	14577.3	8	407799	Q9Y4Z0;V9GZ56;M0QXB0;U3KQK1;U3KQS7	Q9Y4Z0;V9GZ56;M0QXB0;U3KQK1	U6 snRNA-associated Sm-like protein LSm4	LSM4	LSM4	U6 snRNA-associated Sm-like protein LSm4
762480000		1.032e-84	762480000	16	14	14	14	474	52384	363	40349	21	407067	P48637;B7Z514;P48637-2	P48637;B7Z514;P48637-2	Glutathione synthetase	GSS	GSS	Glutathione synthetase
147050000		1.9017e-07	147050000	1	2	2	2	87	10163	191.5	21015	10.5	404650	E9PRB9;E9PL01;Q15005;E9PI68	E9PRB9;E9PL01;Q15005;E9PI68	Signal peptidase complex subunit 2	SPCS2	SPCS2	Signal peptidase complex subunit 2
317180000		2.4487e-26	317180000	7	5	5	5	198	22092	179	19931.2	8.5	401520	O43583;F8VVL1	O43583;F8VVL1	Density-regulated protein	DENR	DENR	Density-regulated protein
1217100000		1.3662e-88	1217100000	19	19	19	19	756	84793	756	84793.7	33	401423	Q9BUJ2-4;B7Z4B8;Q9BUJ2-2;Q9BUJ2;M0R3F1;Q9BUJ2-3;M0QYZ0;M0QYI8;M0R203;M0QZV6;M0R0K8;Q9BUJ2-5	Q9BUJ2-4;B7Z4B8;Q9BUJ2-2;Q9BUJ2;M0R3F1;Q9BUJ2-3;M0QYZ0	Heterogeneous nuclear ribonucleoprotein U-like protein 1	HNRNPUL1	HNRNPUL1	Heterogeneous nuclear ribonucleoprotein U-like protein 1
662900000		3.4721e-39	662900000	14	9	9	6	389	46228	391.5	46469.4	18	401032	Q9Y383-3;Q9Y383-2;Q9Y383;Q96HJ9-2;B8ZZ09	Q9Y383-3;Q9Y383-2;Q9Y383;Q96HJ9-2	Putative RNA-binding protein Luc7-like 2	LUC7L2	LUC7L2;C7orf55	Putative RNA-binding protein Luc7-like 2;UPF0562 protein C7orf55
970240000		1.2911e-131	970240000	20	19	17	17	600	67688	610	68818.6	36.5	400870	Q03252;J9JID7	Q03252;J9JID7	Lamin-B2	LMNB2	LMNB2	Lamin-B2;Lamin B2, isoform CRA_a
615040000		1.0248e-29	615040000	12	12	12	12	381	42981	337	38002.8	16	400187	P10644;P10644-2;K7EPB2;K7EM13;K7EQK3;K7EMU2;K7EMZ6;K7EIE5;K7EID3;K7EJ40;K7EK41;K7EPR5;H7BYW5;C9JSK5;P31321;K7EKR1	P10644;P10644-2;K7EPB2	cAMP-dependent protein kinase type I-alpha regulatory subunit;cAMP-dependent protein kinase type I-alpha regulatory subunit, N-terminally processed	PRKAR1A	PRKAR1A	cAMP-dependent protein kinase type I-alpha regulatory subunit
967240000		2.4965e-127	978630000	27	23	23	23	597	68436	593	68010.8	38	399917	Q06124;Q06124-2;Q06124-3;H0YF12	Q06124;Q06124-2;Q06124-3	Tyrosine-protein phosphatase non-receptor type 11	PTPN11	PTPN11	Tyrosine-protein phosphatase non-receptor type 11
286790000		3.0582e-40	286790000	5	5	5	5	177	20064	198	22345.5	11	399744	H3BNT7;H3BTM8;P51665;H3BQV2;B4DXI8	H3BNT7;H3BTM8;P51665	26S proteasome non-ATPase regulatory subunit 7	PSMD7	PSMD7	26S proteasome non-ATPase regulatory subunit 7
413630000		4.004e-27	413630000	9	7	7	7	246	29096	219	25566.8	15	397571	Q00059;Q00059-2;H7BYN3	Q00059;Q00059-2;H7BYN3	Transcription factor A, mitochondrial	TFAM	TFAM	Transcription factor A, mitochondrial
592390000		1.5993e-59	592390000	13	10	10	10	378	41703	389.5	42967.2	20	397261	F5H223;Q13561;Q13561-3;Q13561-2;F5H2S7;H0YI98;F8W1I6;F8VW18;H0YHL1;F8VX93;F8VRV7	F5H223;Q13561;Q13561-3;Q13561-2;F5H2S7;H0YI98;F8W1I6;F8VW18	Dynactin subunit 2	DCTN2	DCTN2	Dynactin subunit 2
709430000		2.4745e-70	709430000	13	12	12	12	435	49966	398.5	45613.5	26.5	397074	P18031;B4DSN5	P18031;B4DSN5	Tyrosine-protein phosphatase non-receptor type 1;Tyrosine-protein phosphatase non-receptor type	PTPN1	PTPN1	Tyrosine-protein phosphatase non-receptor type 1;Tyrosine-protein phosphatase non-receptor type
586640000		1.6482e-31	586640000	13	8	8	8	369	41331	304.5	34369.2	10	396946	P50502;Q8NFI4;H7C3I1;Q8IZP2;F6VDH7;F8WAQ7	P50502;Q8NFI4;H7C3I1;Q8IZP2	Hsc70-interacting protein;Putative protein FAM10A5;Putative protein FAM10A4	ST13;ST13P5;ST13P4	ST13;ST13P5;ST13P4	Hsc70-interacting protein;Putative protein FAM10A5;Putative protein FAM10A4
887300000		1.6504e-133	887300000	18	20	20	11	551	62825	596.5	67533.4	36	394979	Q07866-8;G3V2E7;Q07866-2;Q07866-3;Q07866;F8W6L3;Q07866-7;G3V3H3;Q07866-5;Q07866-10;Q07866-6;G3V5R9;Q07866-4;Q07866-9;E7EVH7;G5E9S8;H0YJU9;H0YJL0;G3V2P7;H0YJT3;H0YG16;H0YGB8	Q07866-8;G3V2E7;Q07866-2;Q07866-3;Q07866;F8W6L3;Q07866-7;G3V3H3;Q07866-5;Q07866-10;Q07866-6;G3V5R9;Q07866-4;Q07866-9;E7EVH7;G5E9S8	Kinesin light chain 1	KLC1	KLC1	Kinesin light chain 1
278290000		9.2239e-33	278290000	8	5	5	5	176	19730	183	20019.6	9	394463	P04179-4;P04179;P04179-2;F5H3C5;P04179-3;F5H4R2;F5GYZ5;G8JLJ2;G5E9P6;F5GXZ9	P04179-4;P04179;P04179-2;F5H3C5;P04179-3;F5H4R2;F5GYZ5	Superoxide dismutase [Mn], mitochondrial	SOD2	SOD2	Superoxide dismutase [Mn], mitochondrial
222940000		1.2564e-08	222940000	4	1	1	1	146	15864	242	26240	5	393017	C9JJV6;C9JZL8;C9J5M0;C9JC07;Q96S97	C9JJV6;C9JZL8;C9J5M0;C9JC07;Q96S97	Myeloid-associated differentiation marker	MYADM	MYADM	Myeloid-associated differentiation marker
969350000		5.797e-98	969350000	17	11	11	11	611	69150	360	41455	12	392035	P23588;E7EX17;B4DS13;F8W0K0;F8VSC7;F8VP89;F8VX11;F8VYE9;F8VRU1	P23588;E7EX17;B4DS13;F8W0K0;F8VSC7;F8VP89;F8VX11	Eukaryotic translation initiation factor 4B	EIF4B	EIF4B	Eukaryotic translation initiation factor 4B
521900000		8.4502e-75	521900000	14	12	12	12	334	37551	314.5	35492.4	17	388689	Q9NZL9;Q9NZL9-2;Q9NZL9-3;Q9NZL9-4;E5RJR3;H7C0X7;Q9NZL9-5	Q9NZL9;Q9NZL9-2;Q9NZL9-3;Q9NZL9-4	Methionine adenosyltransferase 2 subunit beta	MAT2B	MAT2B	Methionine adenosyltransferase 2 subunit beta
692240000		3.9824e-28	692240000	10	11	11	11	457	49844	287	30486.4	13.5	388401	Q9NR12;Q9NR12-2;Q9NR12-5;Q9NR12-6;Q9NR12-4;D6RH06;D6RF83;H7BYK4;D6RAN1;Q9NR12-3;H0Y8W6	Q9NR12;Q9NR12-2;Q9NR12-5;Q9NR12-6;Q9NR12-4;D6RH06	PDZ and LIM domain protein 7	PDLIM7	PDLIM7	PDZ and LIM domain protein 7
682160000		1.1991e-96	682160000	12	20	9	9	427	49129	322	36577.1	11	388315	O00148;O00148-2;B1Q2N1;K7EQN7;K7EPJ3;K7ENP6;K7EL56;K7EIL8;K7EN69;K7EN25	O00148;O00148-2;B1Q2N1	ATP-dependent RNA helicase DDX39A	DDX39A;DDX39	DDX39A;DDX39	ATP-dependent RNA helicase DDX39A
436810000		6.2724e-43	436810000	10	7	7	7	279	31512	193	21713.4	6	387661	P54709;C9JA36;B7Z1N7;C9JXZ1;H7C4L9;H7C547;F8WBY4	P54709;C9JA36;B7Z1N7	Sodium/potassium-transporting ATPase subunit beta-3	ATP1B3	ATP1B3	Sodium/potassium-transporting ATPase subunit beta-3
169740000		0.0082111	169740000	2	1	1	1	108	12274	108	12274	3	386753	P62877	P62877	E3 ubiquitin-protein ligase RBX1;E3 ubiquitin-protein ligase RBX1, N-terminally processed	RBX1	RBX1	E3 ubiquitin-protein ligase RBX1
257360000		2.4751e-51	257360000	7	6	6	6	172	18648	168	18152.5	10	385962	Q14011;K7ELV6;K7ENX8;K7EJV5;K7ELT6;K7EMY9;K7EPM4;K7ER40;K7EQR7;B4E2X2;D6W5Y5;K7EQX4;K7ENN6;K7EIF7;K7EQL0	Q14011;K7ELV6;K7ENX8;K7EJV5;K7ELT6;K7EMY9;K7EPM4;K7ER40;K7EQR7;B4E2X2;D6W5Y5	Cold-inducible RNA-binding protein	CIRBP	CIRBP	Cold-inducible RNA-binding protein;Cold inducible RNA binding protein, isoform CRA_c
382550000		5.6507e-60	390510000	10	10	6	6	247	28302	247	28302.6	16	385879	P61981	P61981	14-3-3 protein gamma;14-3-3 protein gamma, N-terminally processed	YWHAG	YWHAG	14-3-3 protein gamma
298080000		1.6037e-42	298080000	7	5	5	5	188	21614	90.5	10245.3	2.5	385686	O75915;F8WF90;C9JQU6;F8WF33	O75915;F8WF90;C9JQU6;F8WF33	PRA1 family protein 3	ARL6IP5	ARL6IP5	PRA1 family protein 3
359010000		1.1058e-30	359010000	8	5	5	5	233	26056	233	26056.8	11	385332	Q9BVG4;A6NDF3	Q9BVG4	Protein PBDC1	PBDC1	PBDC1	Protein PBDC1
1133500000		1.4002e-159	1133500000	23	18	18	18	740	82431	740	82432.1	39	384563	Q92499	Q92499	ATP-dependent RNA helicase DDX1	DDX1	DDX1	ATP-dependent RNA helicase DDX1
169890000		3.5719e-13	169890000	4	4	4	4	110	12405	110	12405.4	8	383007	Q7RTV0	Q7RTV0	PHD finger-like domain-containing protein 5A	PHF5A	PHF5A	PHD finger-like domain-containing protein 5A
264320000		3.8317e-34	264320000	10	9	9	9	168	19311	168	19311.3	11	382791	E7EQ69;Q9GZZ1;C9J5D1;Q9GZZ1-2;C9JZU6;B0AZT5;F8WCK0;C9J5J3	E7EQ69;Q9GZZ1;C9J5D1	N-alpha-acetyltransferase 50	NAA50	NAA50	N-alpha-acetyltransferase 50
1049500000		6.464e-145	1049500000	22	18	18	18	693	76715	643.5	71322.3	39.5	382594	P49915;P49915-2	P49915;P49915-2	GMP synthase [glutamine-hydrolyzing]	GMPS	GMPS	GMP synthase [glutamine-hydrolyzing]
434730000		1.3175e-11	434730000	3	3	3	3	280	31791	280	31791.2	11	382430	Q9H3N1;G3V448	Q9H3N1	Thioredoxin-related transmembrane protein 1	TMX1	TMX1	Thioredoxin-related transmembrane protein 1
120040000		3.8989e-05	120040000	2	1	1	1	75	8781.3	75	8781.44	4	382299	P09669	P09669	Cytochrome c oxidase subunit 6C	COX6C	COX6C	Cytochrome c oxidase subunit 6C
199370000		1.6254e-07	199370000	2	2	2	2	125	14585	125	14584.9	8	382287	Q9Y3B4	Q9Y3B4	Pre-mRNA branch site protein p14	SF3B14	SF3B6	Splicing factor 3B subunit 6
936190000		3.2569e-66	936190000	17	15	15	15	636	68600	567.5	62178.2	27.5	381659	P15170-2;P15170-3;H3BR35;P15170;Q8IYD1;H3BSV8	P15170-2;P15170-3;H3BR35;P15170	Eukaryotic peptide chain release factor GTP-binding subunit ERF3A	GSPT1	GSPT1	Eukaryotic peptide chain release factor GTP-binding subunit ERF3A
1236900000		1.7188e-111	1250200000	30	19	19	19	807	91679	807	91680.3	36	381369	Q8NE71-2;Q8NE71;H0YGW7;Q5STZ7;Q5STZ8;F5GYK6	Q8NE71-2;Q8NE71;H0YGW7	ATP-binding cassette sub-family F member 1	ABCF1	ABCF1	ATP-binding cassette sub-family F member 1
542890000		9.568e-11	542890000	4	3	3	3	363	39811	410	44955.9	18	381368	B4E2S7;P13473-2;P13473;P13473-3;B7Z2R9	B4E2S7;P13473-2;P13473;P13473-3;B7Z2R9	Lysosome-associated membrane glycoprotein 2	LAMP2	LAMP2	Lysosome-associated membrane glycoprotein 2
2102900000		9.8969e-253	2130800000	46	39	39	39	1357	156270	1317.5	151670	79.5	381332	Q86UP2;Q86UP2-4;Q86UP2-2;Q86UP2-3;G3V4Y7;B7Z6P3;H0YJZ8;G3V5P0;G3V5G2;H0YJV5;H0YJP2	Q86UP2;Q86UP2-4;Q86UP2-2;Q86UP2-3	Kinectin	KTN1	KTN1	Kinectin
502350000		6.6808e-33	502350000	8	7	7	4	323	36853	300	34339.4	20	381215	P42330;S4R3Z2;B4DL37;A6NHU4;S4R3D5;P17516;H0Y804	P42330;S4R3Z2;B4DL37	Aldo-keto reductase family 1 member C3	AKR1C3	AKR1C3	Aldo-keto reductase family 1 member C3
461230000		5.3673e-28	461230000	9	9	9	9	301	33843	302.5	33919.2	14.5	381140	Q8NBJ7;J3KQJ1;C9JL30;A8MXB9;C9J660;H7C3B2;Q8NBJ7-3;F8WA42;Q8NBJ7-2;E9PBT8;Q8NBJ7-5;J3QT17;F8WEX5;E9PG02;F8WEV7;F8WES7;Q8NBJ7-4	Q8NBJ7;J3KQJ1;C9JL30;A8MXB9;C9J660;H7C3B2;Q8NBJ7-3;F8WA42;Q8NBJ7-2;E9PBT8;Q8NBJ7-5;J3QT17	Sulfatase-modifying factor 2	SUMF2	SUMF2	Sulfatase-modifying factor 2
623740000		1.7858e-67	630060000	19	16	16	16	406	46354	406	46354.6	25	380129	Q9Y305-2;Q9Y305;Q9Y305-4;Q9Y305-3;C9J7L8;H7C5Q2	Q9Y305-2;Q9Y305;Q9Y305-4;Q9Y305-3;C9J7L8	Acyl-coenzyme A thioesterase 9, mitochondrial	ACOT9	ACOT9	Acyl-coenzyme A thioesterase 9, mitochondrial
798380000		2.0555e-88	798380000	16	14	13	13	523	58743	458	52157.2	17.5	380093	Q8WXF1;Q8WXF1-2	Q8WXF1;Q8WXF1-2	Paraspeckle component 1	PSPC1	PSPC1	Paraspeckle component 1
1336800000		1.3271e-80	1336800000	25	24	24	24	877	99045	891.5	100767	48.5	377459	B4DZI8;P35606;H0YAC7;D6R997;D6RBZ7;D6RCL6;D6RBG7;D6RBT6;H0Y938	B4DZI8;P35606	Coatomer subunit beta	COPB2	COPB2	Coatomer protein complex, subunit beta 2 (Beta prime), isoform CRA_b;Coatomer subunit beta'
1138300000		8.9682e-113	1150000000	26	14	14	14	788	85237	586.5	63627.2	30	377316	P49321;P49321-3;P49321-2;Q5T624;P49321-4;E9PI86;E9PPQ8;H0YDS9;E9PRH9;H0YF33;E9PPR5	P49321;P49321-3;P49321-2;Q5T624;P49321-4;E9PI86	Nuclear autoantigenic sperm protein	NASP	NASP	Nuclear autoantigenic sperm protein
152820000		1.0413e-10	152820000	3	2	2	2	104	11372	169	18766.3	6	375820	J3QQY2;Q9UM00-2;Q9UM00;J9JIE6;J3KS45	J3QQY2;Q9UM00-2;Q9UM00;J9JIE6;J3KS45	Transmembrane and coiled-coil domain-containing protein 1	TMCO1	TMCO1	Transmembrane and coiled-coil domain-containing protein 1
680590000		1.802e-87	680590000	11	16	7	7	454	50670	345	38737.9	18	375639	P42167;P42167-2;G5E972;A2T926;H0YJH7	P42167;P42167-2;G5E972;A2T926;H0YJH7	Lamina-associated polypeptide 2, isoforms beta/gamma;Thymopoietin;Thymopentin	TMPO	TMPO	Lamina-associated polypeptide 2, isoforms beta/gamma;Thymopentin
386300000		2.6642e-45	386300000	10	8	8	8	250	28763	250	28763.5	17	375601	Q9Y3A5;F8WE72	Q9Y3A5	Ribosome maturation protein SBDS	SBDS	SBDS	Ribosome maturation protein SBDS
208080000		1.2439e-12	208080000	5	3	3	3	142	15521	142	15521.6	7	374927	Q9NS69	Q9NS69	Mitochondrial import receptor subunit TOM22 homolog	TOMM22	TOMM22	Mitochondrial import receptor subunit TOM22 homolog
279330000		1.6551e-41	287290000	12	7	7	7	194	21445	177	19603.5	8	374654	Q9BY32;Q9BY32-3;Q9BY32-2	Q9BY32;Q9BY32-3;Q9BY32-2	Inosine triphosphate pyrophosphatase	ITPA	ITPA	Inosine triphosphate pyrophosphatase
231210000		8.5867e-26	231210000	4	3	3	3	158	17270	145	15779	7	374412	Q96K17;Q96K17-2;E9PL10	Q96K17;Q96K17-2;E9PL10	Transcription factor BTF3 homolog 4	BTF3L4	BTF3L4	Transcription factor BTF3 homolog 4
685310000		2.7079e-59	685310000	13	12	12	12	472	51242	488.5	52816	19	374022	P50995-2;P50995;H0Y6E1	P50995-2;P50995	Annexin A11	ANXA11	ANXA11	Annexin A11
229170000		3.1759e-79	229170000	6	10	2	2	152	17149	164.5	18401.2	9	373727	P15531;P15531-2	P15531;P15531-2	Nucleoside diphosphate kinase A	NME1	NME1	Nucleoside diphosphate kinase A
677690000		5.331e-59	677690000	11	9	9	9	456	50800	437.5	48689	22	373081	P39656;E7EWT1;U3KQ84	P39656;E7EWT1	Dolichyl-diphosphooligosaccharide--protein glycosyltransferase 48 kDa subunit	DDOST	DDOST	Dolichyl-diphosphooligosaccharide--protein glycosyltransferase 48 kDa subunit
576570000		3.8278e-53	576570000	8	8	8	8	387	43236	387	43236.3	17	372943	O96019-2;O96019;H7C5S0;C9JQT2	O96019-2;O96019;H7C5S0	Actin-like protein 6A	ACTL6A	ACTL6A	Actin-like protein 6A
777700000		3.424e-63	777700000	17	15	15	15	521	58320	521.5	58385.1	30	372933	O43172-2;O43172	O43172-2;O43172	U4/U6 small nuclear ribonucleoprotein Prp4	PRPF4	PRPF4	U4/U6 small nuclear ribonucleoprotein Prp4
529500000		5.4073e-57	529500000	12	8	8	8	352	39930	352	39930.3	20	370854	O15372;B3KS98;E5RJT0;E5RGU4	O15372;B3KS98;E5RJT0	Eukaryotic translation initiation factor 3 subunit H	EIF3H;EIF3S3	EIF3H;EIF3S3	Eukaryotic translation initiation factor 3 subunit H
374630000		2.0243e-60	382540000	10	8	8	8	254	28994	236.5	26966.1	11	368982	P50402;Q5HY57;F8WEQ1	P50402;Q5HY57	Emerin	EMD	EMD	Emerin
148340000		5.617e-26	148340000	5	3	3	3	99	11250	99	11249.7	4	368758	Q9C005	Q9C005	Protein dpy-30 homolog	DPY30	DPY30	Protein dpy-30 homolog
714330000		4.4152e-50	714330000	12	9	9	9	483	54416	483	54416.8	28	367120	P26196	P26196	Probable ATP-dependent RNA helicase DDX6	DDX6	DDX6	Probable ATP-dependent RNA helicase DDX6
511850000		4.8788e-77	518530000	16	10	10	9	349	39548	349	39548	20	366678	Q6IBS0;D6RG15;H0Y858;H7C5I2;Q9NR96-4	Q6IBS0;D6RG15;H0Y858	Twinfilin-2	TWF2	TWF2	Twinfilin-2;Uncharacterized protein
151480000		1.3634e-06	151480000	2	2	2	2	101	11557	76.5	8808.38	4.5	366561	P63165;B8ZZN6;B8ZZJ0;B8ZZ67;P63165-2;B9A032	P63165;B8ZZN6;B8ZZJ0;B8ZZ67;P63165-2;B9A032	Small ubiquitin-related modifier 1	SUMO1	SUMO1	Small ubiquitin-related modifier 1;SMT3 suppressor of mif two 3 homolog 1 (Yeast), isoform CRA_b
326240000		2.2411e-42	334420000	10	7	7	7	221	25542	119	13781.3	8	366162	Q13242;H0YIB4;S4R3G0	Q13242;H0YIB4;S4R3G0	Serine/arginine-rich splicing factor 9	SRSF9	SRSF9	Serine/arginine-rich splicing factor 9;Serine/arginine-rich-splicing factor 9
285290000		1.4755e-13	285290000	5	3	3	3	202	21918	248	26396.6	9	364017	Q9Y3Y2-4;Q9Y3Y2;Q9Y3Y2-3	Q9Y3Y2-4;Q9Y3Y2;Q9Y3Y2-3	Chromatin target of PRMT1 protein	CHTOP	CHTOP	PRMT1 protein;Chromatin target of PRMT1 protein
489870000		3.3695e-47	489870000	12	11	11	11	330	37636	281	32115.6	15	364010	O00170;E9PMH2;V9GYQ3	O00170;E9PMH2	AH receptor-interacting protein;Peptidyl-prolyl cis-trans isomerase	AIP	AIP	AH receptor-interacting protein
321350000		2.3888e-31	323680000	8	7	7	7	218	25059	181	20889.4	9	361234	Q9UBQ5;K7ERF1;B7ZAM9;K7ES31;K7EMQ9;K7EQM4;K7EK53;B4DQ48	Q9UBQ5;K7ERF1;B7ZAM9;K7ES31;K7EMQ9;K7EQM4	Eukaryotic translation initiation factor 3 subunit K	EIF3K	EIF3K	Eukaryotic translation initiation factor 3 subunit K
218790000		2.9957e-19	218790000	3	3	3	3	153	16941	153	16941.2	9	361181	Q9BPX5	Q9BPX5	Actin-related protein 2/3 complex subunit 5-like protein	ARPC5L	ARPC5L	Actin-related protein 2/3 complex subunit 5-like protein
252970000		6.7565e-13	252970000	5	5	5	5	167	19608	173	20235.8	8	360804	O43665-2;O43665;O43665-3	O43665-2;O43665;O43665-3	Regulator of G-protein signaling 10	RGS10	RGS10	G-protein signaling 10;Regulator of G-protein signaling 10
564170000		7.9811e-28	564170000	10	10	10	10	388	43955	282.5	31883.3	14.5	358953	Q9H488;B4DUV4;Q9H488-2	Q9H488;B4DUV4	GDP-fucose protein O-fucosyltransferase 1	POFUT1	POFUT1	GDP-fucose protein O-fucosyltransferase 1
262550000		1.2077e-17	262550000	6	4	4	4	182	20505	186	20927.2	10	358087	Q9UBQ0;Q9UBQ0-2;F8VXU5	Q9UBQ0;Q9UBQ0-2;F8VXU5	Vacuolar protein sorting-associated protein 29	VPS29	VPS29	Vacuolar protein sorting-associated protein 29
270110000		9.6336e-17	270110000	5	5	5	5	178	21188	178	21188.4	10	356522	Q9Y3C1;D6RIC3;Q9Y3C1-2;D6RC60	Q9Y3C1;D6RIC3;Q9Y3C1-2	Nucleolar protein 16	NOP16	NOP16	Nucleolar protein 16
284400000		1.8002e-32	284400000	5	5	5	5	210	22345	208	22345.7	11	355947	Q96IU4;F8W9U3;B4DQI4;Q96IU4-2	Q96IU4;F8W9U3;B4DQI4	Alpha/beta hydrolase domain-containing protein 14B	ABHD14B	ABHD14B	Alpha/beta hydrolase domain-containing protein 14B
189760000		1.4774e-34	189760000	7	5	5	5	128	14931	150	17518.1	8	355428	F5H7V7;P51970	F5H7V7;P51970	NADH dehydrogenase [ubiquinone] 1 alpha subcomplex subunit 8	NDUFA8	NDUFA8	NADH dehydrogenase [ubiquinone] 1 alpha subcomplex subunit 8
543020000		9.2766e-45	543020000	10	9	7	7	375	42823	162.5	18654.4	9.5	354629	Q99733;Q99733-2;C9J6D1;C9JZI7;E9PNW0;E9PJJ2;E9PS34;E9PNJ7;A8MXH2;E9PKT8;E9PKI2;E9PP22;C9J1B1;H0YCI4	Q99733;Q99733-2;C9J6D1;C9JZI7;E9PNW0;E9PJJ2;E9PS34;E9PNJ7;A8MXH2;E9PKT8	Nucleosome assembly protein 1-like 4	NAP1L4	NAP1L4	Nucleosome assembly protein 1-like 4
1027400000		2.4076e-71	1027400000	20	18	18	18	714	81889	714	81890	36	350873	P07384;E9PRM1;E9PLX0;E9PJJ3;E9PLC9;E9PMC6;E9PJA6;E9PSA6;E9PQB3;E9PIA9;E9PL37	P07384	Calpain-1 catalytic subunit	CAPN1	CAPN1	Calpain-1 catalytic subunit
702270000		1.1033e-114	702270000	17	14	14	14	494	56068	471	53577.8	24.5	350288	P54578;P54578-2;A6NJA2;B7Z4N8;J3QQT6;J3KS55	P54578;P54578-2;A6NJA2;B7Z4N8	Ubiquitin carboxyl-terminal hydrolase 14;Ubiquitin carboxyl-terminal hydrolase	USP14	USP14	Ubiquitin carboxyl-terminal hydrolase 14;Ubiquitin carboxyl-terminal hydrolase
123500000		1.0215e-10	123500000	3	2	2	2	79	9860.2	79	9860.34	4	350282	P33552	P33552	Cyclin-dependent kinases regulatory subunit 2	CKS2	CKS2	Cyclin-dependent kinases regulatory subunit 2
303940000		9.5294e-42	303940000	5	4	4	4	217	24279	217	24279.1	15	350101	Q9HAV7	Q9HAV7	GrpE protein homolog 1, mitochondrial	GRPEL1	GRPEL1	GrpE protein homolog 1, mitochondrial
446140000		1.3267e-38	446140000	9	11	11	11	313	35716	296	33737.2	14.5	349337	P04818;P04818-2;P04818-3	P04818;P04818-2	Thymidylate synthase	TYMS	TYMS	Thymidylate synthase
1162900000		9.328e-131	1162900000	26	21	21	19	835	93307	846.5	94547	39.5	348549	P45974-2;P45974;F5H571	P45974-2;P45974	Ubiquitin carboxyl-terminal hydrolase 5	USP5	USP5	Ubiquitin carboxyl-terminal hydrolase 5
733840000		4.4911e-79	733840000	13	13	13	13	547	58993	484.5	52378.6	22	347886	P22307;P22307-8;P22307-4;P22307-7;P22307-6;P22307-2;H0YF61;E9PLD1;H0YCB0;P22307-3;P22307-5;H0YD06	P22307;P22307-8;P22307-4;P22307-7;P22307-6;P22307-2	Non-specific lipid-transfer protein	SCP2	SCP2	Non-specific lipid-transfer protein
756290000		1.2397e-90	756290000	18	20	19	18	543	61161	475	53610.3	26.5	345820	Q9NZN4;B4DNU6	Q9NZN4;B4DNU6	EH domain-containing protein 2	EHD2	EHD2	EH domain-containing protein 2
1021700000		6.3646e-125	1021700000	23	19	19	16	736	82968	699.5	78653.2	34.5	344389	F5H365;Q15436;F5H6C4;B3KXI2;G3V4V1;G3V1W4;G3V3G5;G3V2R6;G3V5X8;G3V4Q2;G3V5K1	F5H365;Q15436;F5H6C4;B3KXI2	Protein transport protein Sec23A	SEC23A	SEC23A	Protein transport protein Sec23A
225350000		3.9878e-31	225350000	4	5	5	5	158	18342	162	18884.5	10	343595	Q9UMY4-3;Q9UMY4-2;Q9UMY4	Q9UMY4-3;Q9UMY4-2;Q9UMY4	Sorting nexin-12	SNX12	SNX12	Sorting nexin-12
674200000		6.1097e-68	674200000	13	12	12	12	484	54889	484	54889.3	25	343510	P30566;E7ERF4;P30566-2	P30566;E7ERF4;P30566-2	Adenylosuccinate lyase	ADSL	ADSL	Adenylosuccinate lyase
683230000		2.3054e-81	701210000	14	13	13	13	508	57089	465.5	52556.8	21	343504	Q14498-3;Q14498-2;Q14498;E1P5S2;G3XAC6;H0Y4X3;Q5QP23;Q5QP21;Q5QP22;F8WF24;F2Z2Z5;A8MYG5;G3V5Z6;H0YJJ3;G3XAP0;Q86U06-4;Q86U06-5;Q86U06-2;Q86U06;F2Z3E6;F8WF73;G3V546;Q86U06-3	Q14498-3;Q14498-2;Q14498;E1P5S2;G3XAC6;H0Y4X3	RNA-binding protein 39	RBM39	RBM39	RNA-binding protein 39
443600000		3.6408e-102	448660000	15	11	11	11	327	36579	336	37641.6	19.5	343022	P55263-4;P55263-2;P55263;P55263-3	P55263-4;P55263-2;P55263;P55263-3	Adenosine kinase	ADK	ADK	Adenosine kinase
235480000		3.737e-57	235480000	7	7	7	7	177	19208	139	15146	9	342853	O43447;A6NNE7;C9JQD4;H0YEL5;A6NM32	O43447;A6NNE7;C9JQD4;H0YEL5	Peptidyl-prolyl cis-trans isomerase H;Peptidyl-prolyl cis-trans isomerase	PPIH	PPIH	Peptidyl-prolyl cis-trans isomerase H;Peptidyl-prolyl cis-trans isomerase
303190000		1.0025e-30	303190000	5	5	5	5	231	24737	197.5	21197.9	10	342771	O95372;Q5QPQ0;Q5QPQ1;Q5QPQ3;Q5QPQ2;Q5QPN5;E7EPS4;Q5QPN9	O95372;Q5QPQ0	Acyl-protein thioesterase 2	LYPLA2	LYPLA2	Acyl-protein thioesterase 2
686090000		3.0507e-37	686090000	12	10	10	10	522	56084	522	56084.5	27	342120	Q9P258	Q9P258	Protein RCC2	RCC2	RCC2	Protein RCC2
1491100000		2.9836e-135	1506700000	27	23	23	23	1071	123380	1071	123386	53	341521	O14980;C9JKM9;C9J673;C9IZS4;C9JQ02;C9JV99;F8WF71;C9IYM2;C9JF49;H7BZC5	O14980	Exportin-1	XPO1	XPO1	Exportin-1
166850000		6.4297e-53	166850000	5	5	5	5	118	13757	118	13757.5	7	339186	O75348;O95670-2;F2Z307;O95670	O75348	V-type proton ATPase subunit G 1	ATP6V1G1	ATP6V1G1	V-type proton ATPase subunit G 1
417790000		9.2405e-28	417790000	10	8	8	8	308	34482	257	28796.7	13	338845	O14579;M0QXB4;O14579-3;O14579-2;M0R061	O14579;M0QXB4;O14579-3;O14579-2;M0R061	Coatomer subunit epsilon	COPE	COPE	Coatomer subunit epsilon;Coatomer protein complex, subunit epsilon, isoform CRA_g
56240000		0.0090083	56240000	1	1	1	1	41	4646.2	62.5	6962.56	3	338519	S4R3I5;O95167	S4R3I5;O95167	NADH dehydrogenase [ubiquinone] 1 alpha subcomplex subunit 3	NDUFA3	NDUFA3	NADH dehydrogenase (Ubiquinone) 1 alpha subcomplex, 3, 9kDa, isoform CRA_b;NADH dehydrogenase [ubiquinone] 1 alpha subcomplex subunit 3
89113000		5.7078e-06	89113000	2	3	3	3	67	7371.3	76	8188.26	5	338091	F2Z2Y6;O95777;C9JIZ0;C9JNV3	F2Z2Y6;O95777;C9JIZ0;C9JNV3	N-alpha-acetyltransferase 38, NatC auxiliary subunit	NAA38	NAA38;LSM8	N-alpha-acetyltransferase 38, NatC auxiliary subunit;U6 snRNA-associated Sm-like protein LSm8;LSM8 homolog, U6 small nuclear RNA associated (S. cerevisiae), isoform CRA_a
744010000		2.5942e-25	744010000	6	5	3	3	589	61557	589	61557.7	31	338016	Q92804-2;Q92804;K7EPT6;K7EKB2;K7EL85	Q92804-2;Q92804;K7EPT6	TATA-binding protein-associated factor 2N	TAF15	TAF15	TATA-binding protein-associated factor 2N
334450000		9.3437e-20	334450000	5	4	4	4	261	27701	277	29394.6	12	337654	Q969G5;E9PIE3	Q969G5;E9PIE3	Protein kinase C delta-binding protein	PRKCDBP	PRKCDBP	Protein kinase C delta-binding protein
479370000		1.2875e-39	479370000	10	9	9	9	374	39724	374	39724.2	20	337485	P11766;D6RFE4;D6RAY0;D6R9G2;H0YAG8	P11766	Alcohol dehydrogenase class-3	ADH5	ADH5	Alcohol dehydrogenase class-3
319840000		9.225e-22	319840000	9	6	6	6	225	26559	225	26559.6	17	336788	P21266	P21266	Glutathione S-transferase Mu 3	GSTM3	GSTM3	Glutathione S-transferase Mu 3
617060000		6.1508e-82	617060000	13	10	10	10	458	51354	467.5	52354.3	25	336039	Q6NUK1-2;Q6NUK1	Q6NUK1-2;Q6NUK1	Calcium-binding mitochondrial carrier protein SCaMC-1	SLC25A24	SLC25A24	Calcium-binding mitochondrial carrier protein SCaMC-1
244770000		1.4654e-31	244770000	5	6	6	6	182	20455	182	20455.5	11	334653	P36405	P36405	ADP-ribosylation factor-like protein 3	ARL3	ARL3	ADP-ribosylation factor-like protein 3
453530000		8.5102e-35	453530000	9	10	10	10	349	38091	335.5	36648.3	24	332981	P29279;P29279-2	P29279;P29279-2	Connective tissue growth factor	CTGF	CTGF	Connective tissue growth factor
695300000		4.3474e-72	695300000	16	12	12	11	496	58452	570	66180.5	25	332666	Q14738-3;Q14738-2;E9PFR3;Q14738;H0Y8C4;Q96B13;Q13362-2;Q13362-3;Q13362;Q13362-4;H0YJ75;Q13362-5;H7C5Q9;H0YJ35;H0YN84;G3V2U3	Q14738-3;Q14738-2;E9PFR3;Q14738;H0Y8C4	Serine/threonine-protein phosphatase 2A 56 kDa regulatory subunit delta isoform	PPP2R5D	PPP2R5D	Serine/threonine-protein phosphatase 2A 56 kDa regulatory subunit delta isoform
991110000		3.6687e-99	991110000	24	19	19	19	757	83548	726	80026.9	43	331758	Q16891-4;B9A067;Q16891-3;Q16891-2;Q16891;C9J406;H7C463;D6RAW4	Q16891-4;B9A067;Q16891-3;Q16891-2;Q16891;C9J406;H7C463	Mitochondrial inner membrane protein	IMMT	IMMT	Mitochondrial inner membrane protein
137360000		2.1533e-22	137360000	5	3	3	3	103	11602	103	11602.4	6	331103	Q9UK45	Q9UK45	U6 snRNA-associated Sm-like protein LSm7	LSM7	LSM7	U6 snRNA-associated Sm-like protein LSm7
117500000		6.077e-25	117500000	3	2	2	2	91	9937.4	64	7020.23	2	330675	Q9Y4Y9;Q9Y4Y9-2;B8ZZF8	Q9Y4Y9;Q9Y4Y9-2;B8ZZF8	U6 snRNA-associated Sm-like protein LSm5	LSM5	LSM5	U6 snRNA-associated Sm-like protein LSm5
835950000		5.5247e-90	835950000	18	16	16	16	627	70729	592.5	66705.9	32.5	330536	Q9UHB9;F5H5Y3;Q9UHB9-4;Q9UHB9-2;Q9UHB9-3	Q9UHB9;F5H5Y3;Q9UHB9-4;Q9UHB9-2	Signal recognition particle subunit SRP68	SRP68	SRP68	Signal recognition particle subunit SRP68
1404700000		2.2296e-147	1404700000	32	29	29	29	1039	118990	1041.5	119311	55	330148	F5H6E2;O00159-3;O00159;O00159-2;I3L204;I3L501;I3L4D4;I3L3Y6;I3L168;I3L3F5	F5H6E2;O00159-3;O00159;O00159-2	Unconventional myosin-Ic	MYO1C	MYO1C	Unconventional myosin-Ic
185850000		8.9888e-36	185850000	7	5	5	5	137	15773	137	15773.2	8	329522	O75947-2;O75947;F5H608	O75947-2;O75947;F5H608	ATP synthase subunit d, mitochondrial	ATP5H	ATP5H	ATP synthase subunit d, mitochondrial
234830000		2.9365e-27	234830000	8	8	8	8	178	20016	178	20016	11	328105	P32321;P32321-2;D6RBJ9;D6R9S0;D6RBN2;D6RAR9;D6RC36;D6RAD7	P32321;P32321-2;D6RBJ9	Deoxycytidylate deaminase	DCTD	DCTD	Deoxycytidylate deaminase
574810000		2.1001e-51	574810000	11	10	10	7	425	49005	425	49005.9	20	328035	D6RGI3;Q9NVA2;D6RER5;Q9NVA2-2;D6RDU5;D6RDP1;D6R9Y6;H0Y961;H0Y9G8;Q14141-3;Q92599-3	D6RGI3;Q9NVA2;D6RER5;Q9NVA2-2;D6RDU5;D6RDP1;D6R9Y6	Septin-11	2011-09-01	2011-09-01	Septin 11, isoform CRA_b;Septin-11
552200000		2.8882e-45	552200000	12	11	11	11	429	47151	429	47151.4	20	327523	Q8NBX0	Q8NBX0	Saccharopine dehydrogenase-like oxidoreductase	SCCPDH	SCCPDH	Saccharopine dehydrogenase-like oxidoreductase
721100000		4.5995e-52	721100000	19	16	16	16	550	61585	550	61586.1	27	327459	Q14247;Q14247-3;Q14247-2;H7C314;B4E358;E9PKG3;E9PP90;H0YEV2;H0YCD9	Q14247;Q14247-3;Q14247-2	Src substrate cortactin	CTTN	CTTN	Src substrate cortactin
764240000		9.4465e-82	764240000	16	17	13	1	639	65432	639	65432.9	40	326645	P35908	P35908	Keratin, type II cytoskeletal 2 epidermal	KRT2	KRT2	Keratin, type II cytoskeletal 2 epidermal
538710000		7.943e-34	541160000	13	10	10	10	410	46637	410	46638	23	324512	P43034;P43034-2;B4DF38;I3L3N5;I3L495	P43034	Platelet-activating factor acetylhydrolase IB subunit alpha	PAFAH1B1	PAFAH1B1	Platelet-activating factor acetylhydrolase IB subunit alpha
770360000		1.7364e-92	772730000	21	16	16	16	591	66690	475.5	53955.3	25	324043	P17812;B4DR64;B7Z9C4	P17812;B4DR64	CTP synthase 1	CTPS1	CTPS1	CTP synthase 1;CTP synthase
89656000		6.4606e-05	89656000	1	1	1	1	68	7741.2	68	7741.32	3	323897	P60059	P60059	Protein transport protein Sec61 subunit gamma	SEC61G	SEC61G	Protein transport protein Sec61 subunit gamma
701490000		8.281e-80	707680000	14	15	13	12	541	61174	541	61175.1	30	323524	Q9H223	Q9H223	EH domain-containing protein 4	EHD4	EHD4	EH domain-containing protein 4
565200000		1.2335e-61	565200000	16	13	13	13	442	48876	455	50509.8	23	323402	F8VRR3;G3XA91;F8VQZ7;P50579;B4DUX5;G3V1U3;F8VZX9;F8VY03;F8VSC4	F8VRR3;G3XA91;F8VQZ7;P50579;B4DUX5	Methionine aminopeptidase;Methionine aminopeptidase 2	METAP2	METAP2	Methionine aminopeptidase 2
395640000		3.1809e-51	395640000	9	7	7	7	312	34324	312	34324.2	15	322358	Q53GQ0;E9PI21	Q53GQ0	Estradiol 17-beta-dehydrogenase 12	HSD17B12	HSD17B12	Estradiol 17-beta-dehydrogenase 12
487510000		2.7992e-35	492930000	10	9	9	8	377	43083	377	43083.6	24	319974	Q70UQ0-4	Q70UQ0-4	Inhibitor of nuclear factor kappa-B kinase-interacting protein	IKBIP	IKBIP	nuclear factor kappa-B kinase-interacting protein
242350000		4.4369e-17	242350000	3	2	2	2	185	21214	185	21214.2	11	319489	F5H157;Q15286;Q15286-2	F5H157;Q15286;Q15286-2	Ras-related protein Rab-35	RAB35	RAB35	Ras-related protein Rab-35
2784700000		3.3779e-185	2803600000	53	39	39	18	2297	245440	1135	119958	64	319453	E7EVA0;P27816-6;P27816;P27816-2;B9ZVR1;P27816-4;E9PGM5;B5MEG9;H7C456;H0Y2V1;F8W9U4;B4DSQ1;P27816-7	E7EVA0;P27816-6;P27816;P27816-2;B9ZVR1	Microtubule-associated protein;Microtubule-associated protein 4	MAP4	MAP4	Microtubule-associated protein;Microtubule-associated protein 4
969970000		7.295e-74	969970000	20	14	14	14	747	85104	746.5	84898.1	35.5	318746	Q1KMD3;H3BQZ7	Q1KMD3;H3BQZ7	Heterogeneous nuclear ribonucleoprotein U-like protein 2	HNRNPUL2;hCG_2044799	HNRNPUL2;HNRNPUL2-BSCL2	Heterogeneous nuclear ribonucleoprotein U-like protein 2;HCG2044799
544540000		3.5443e-67	544540000	11	9	9	9	423	47873	403	45726.7	24	318108	Q9UNS2;Q9UNS2-2;H7C3P9;C9JLV5;J3QKR0;J3KTQ1;J3QL22;J3QS85;K7ES36	Q9UNS2;Q9UNS2-2;H7C3P9	COP9 signalosome complex subunit 3	COPS3	COPS3	COP9 signalosome complex subunit 3
1856400000		2.2496e-175	1867400000	40	30	30	30	1477	164340	NaN	NaN	NaN	317783	CON__ENSEMBL:ENSBTAP00000024146;P01023;P20742;F5GXY0;H0YGH6;P20742-2	CON__ENSEMBL:ENSBTAP00000024146
1147800000		4.9679e-133	1147800000	25	24	24	24	900	101110	635	71828.3	29	317474	P56192;A6NC17;B3KVK7;H0YHV5;H0YIP0;H0YIC2;F8VS26;F8W0M7;F8W0S4;F8VZZ9;H0YI94;F5H2V6;H0YHL6;H0YI27	P56192;A6NC17;B3KVK7	Methionine--tRNA ligase, cytoplasmic	MARS	MARS	Methionine--tRNA ligase, cytoplasmic
376930000		1.1922e-48	376930000	8	5	5	5	292	33242	292	33442.3	17	317110	Q9P287-4;Q9P287-3;Q9P287;Q9P287-2;B4E318	Q9P287-4;Q9P287-3;Q9P287;Q9P287-2;B4E318	BRCA2 and CDKN1A-interacting protein	BCCIP	BCCIP	BRCA2 and CDKN1A-interacting protein
500340000		4.8365e-68	517170000	12	9	9	9	412	45745	412	45745.6	22	316174	O60884;H3BMW5	O60884	DnaJ homolog subfamily A member 2	DNAJA2	DNAJA2	DnaJ homolog subfamily A member 2
513680000		1.3651e-50	513680000	15	14	14	14	389	45531	351	41252.3	22	315516	Q15008;C9IZE4;E9PHI9;Q15008-2;C9J7B7;C9J0E9;H7C531	Q15008;C9IZE4;E9PHI9;Q15008-2;C9J7B7	26S proteasome non-ATPase regulatory subunit 6	PSMD6	PSMD6	26S proteasome non-ATPase regulatory subunit 6
217310000		7.9242e-44	217310000	6	4	4	4	178	19343	178	19343.7	8	314190	O75607	O75607	Nucleoplasmin-3	NPM3	NPM3	Nucleoplasmin-3
327700000		3.8109e-51	327700000	11	9	9	9	272	29188	291	31707.3	19	313984	O95861-4;O95861;O95861-3;O95861-2;A6NF51;F8W1J0;F8VZG4;F8VVW8;F8VRY7	O95861-4;O95861;O95861-3;O95861-2;A6NF51	3(2),5-bisphosphate nucleotidase 1	BPNT1	BPNT1	3'(2'),5'-bisphosphate nucleotidase 1
628590000		2.202e-145	628590000	18	14	14	14	504	56195	482.5	53753.9	27.5	312828	Q16401;Q16401-2;S4R382;Q4VXH0;F2Z3J2;Q4VXG9	Q16401;Q16401-2	26S proteasome non-ATPase regulatory subunit 5	PSMD5	PSMD5	26S proteasome non-ATPase regulatory subunit 5
92678000		3.5399e-10	92678000	3	3	3	3	73	8287.3	141.5	15799.6	7.5	312752	D6R918;D6RBC5;D6RDI5;D6RA54;D6RC55;D6RG39;D6RIT9;Q9NX40-3;Q9NX40-2;Q9NX40-4;Q9NX40;D6RF07	D6R918;D6RBC5;D6RDI5;D6RA54;D6RC55;D6RG39;D6RIT9;Q9NX40-3;Q9NX40-2;Q9NX40-4;Q9NX40;D6RF07	OCIA domain-containing protein 1	OCIAD1	OCIAD1	OCIA domain-containing protein 1
378000000		7.1645e-35	385660000	9	7	7	7	307	34500	281	31610.9	12.5	312623	Q92890;Q92890-1;Q92890-3;A6NJ11;C9J6N9;C9IZG3;C9JNP9	Q92890;Q92890-1;Q92890-3;A6NJ11;C9J6N9;C9IZG3	Ubiquitin fusion degradation protein 1 homolog	UFD1L	UFD1L	Ubiquitin fusion degradation protein 1 homolog
653790000		2.8255e-73	657700000	18	12	12	12	501	58848	474.5	55651.9	23	312559	Q12874;E7EUT8	Q12874;E7EUT8	Splicing factor 3A subunit 3	SF3A3	SF3A3	Splicing factor 3A subunit 3
1448500000		5.4033e-136	1448500000	34	27	27	27	1178	129630	1178	129634	59	312499	P11498;B4DN00;E9PRE7;E9PS68	P11498	Pyruvate carboxylase, mitochondrial	PC	PC	Pyruvate carboxylase, mitochondrial
549800000		7.471e-51	549800000	9	11	5	5	449	49263	449	49263.6	17	312119	P55795	P55795	Heterogeneous nuclear ribonucleoprotein H2;Heterogeneous nuclear ribonucleoprotein H2, N-terminally processed	HNRNPH2	HNRNPH2	Heterogeneous nuclear ribonucleoprotein H2
572820000		1.5487e-51	572820000	14	12	12	12	452	51419	391	44349.1	21	311552	Q13418;B7Z418;B7Z1I0;E9PM54;E9PNR4;E9PQ52;E9PQ27	Q13418;B7Z418;B7Z1I0	Integrin-linked protein kinase	ILK	ILK	Integrin-linked protein kinase
503270000		3.7299e-29	503270000	9	8	7	7	413	45245	413	45245.4	24	311076	B7Z1C4;P40123;E9PDI2;B7Z385;B7Z214;F8WDB9	B7Z1C4;P40123;E9PDI2;B7Z385;B7Z214	Adenylyl cyclase-associated protein;Adenylyl cyclase-associated protein 2	CAP2	CAP2	Adenylyl cyclase-associated protein;Adenylyl cyclase-associated protein 2
240580000		1.5463e-50	240580000	4	3	3	3	195	21671	195	21671.2	8	310468	O00264;O00264-2	O00264	Membrane-associated progesterone receptor component 1	PGRMC1	PGRMC1	Membrane-associated progesterone receptor component 1
246010000		5.4506e-30	246010000	4	8	4	4	201	22171	201	22017	15	310316	Q9H0U4;E9PLD0;Q92928	Q9H0U4;E9PLD0;Q92928	Ras-related protein Rab-1B;Putative Ras-related protein Rab-1C	RAB1B;RAB1C	RAB1B;RAB1C	Ras-related protein Rab-1B;Putative Ras-related protein Rab-1C
624430000		6.0719e-80	624430000	16	13	13	13	517	56381	493.5	53685.2	22	309733	P05091;P05091-2;S4R3S4;F8VP50;Q5SYQ7;Q5SYQ9;Q5SYQ8;P00352	P05091;P05091-2	Aldehyde dehydrogenase, mitochondrial	ALDH2	ALDH2	Aldehyde dehydrogenase, mitochondrial
109520000		3.466e-12	109520000	2	2	2	2	82	9906.2	82	9906.38	6	309188	O14949	O14949	Cytochrome b-c1 complex subunit 8	UQCRQ	UQCRQ	Cytochrome b-c1 complex subunit 8
292470000		5.4702e-47	292470000	7	5	5	5	235	26458	176.5	20292.1	11	309144	P41227;F8W808;A8MWP7;P41227-2;C9JN83;C9JW55;H0Y8T0;Q9BSU3	P41227;F8W808;A8MWP7;P41227-2;C9JN83;C9JW55	N-alpha-acetyltransferase 10	NAA10	NAA10	N-alpha-acetyltransferase 10
1419800000		1.5486e-113	1426300000	24	19	19	3	1181	129290	1181	129295	45	308519	P17301	P17301	Integrin alpha-2	ITGA2	ITGA2	Integrin alpha-2
1135900000		4.6609e-101	1135900000	28	17	17	17	976	103170	1068	112580	28	307909	Q14157-4;Q14157-1;Q14157-3;F8W726;Q14157;Q14157-5;Q5VU77;Q5VU79;Q5VU78;Q5VU81;Q5VU80;H0Y5H6;H7C2T8	Q14157-4;Q14157-1;Q14157-3;F8W726;Q14157;Q14157-5;Q5VU77	Ubiquitin-associated protein 2-like	UBAP2L	UBAP2L	Ubiquitin-associated protein 2-like
395090000		4.5727e-29	395090000	6	9	9	9	333	36049	236	26071.7	11	306506	O14908;O14908-2;K7EM11;K7ELJ2;K7EIT0;K7ESN1	O14908;O14908-2;K7EM11	PDZ domain-containing protein GIPC1	GIPC1	GIPC1	PDZ domain-containing protein GIPC1
694990000		1.6186e-106	694990000	16	13	13	13	583	63566	616	67299.7	30	305766	D6RFM5;P31040;E9PBJ5;H0Y8X1	D6RFM5;P31040;E9PBJ5	Succinate dehydrogenase [ubiquinone] flavoprotein subunit, mitochondrial	SDHA	SDHA	Succinate dehydrogenase [ubiquinone] flavoprotein subunit, mitochondrial
381560000		2.1295e-41	381560000	8	7	7	7	326	34994	205	21837.3	14	304934	B7Z6B8;Q16698;E5RJD2;E5RJG7;E5RFV2;E5RID6;H0YAW3	B7Z6B8;Q16698;E5RJD2;E5RJG7;E5RFV2	2,4-dienoyl-CoA reductase, mitochondrial	DECR1	DECR1	2,4-dienoyl-CoA reductase, mitochondrial
648720000		2.2825e-77	648720000	16	10	10	7	533	59667	534.5	59848.8	22.5	304060	F5H4G7;O60684;F5GYL8;Q5TFJ7;O15131;S4R3E5;H0Y3K0;C9JYI4	F5H4G7;O60684;F5GYL8;Q5TFJ7	Importin subunit alpha;Importin subunit alpha-7	KPNA6	KPNA6	Importin subunit alpha;Importin subunit alpha-7
763740000		4.5534e-61	763740000	13	9	9	9	625	70505	NaN	NaN	NaN	302943	CON__P00735;E9PIT3;P00734	CON__P00735
398130000		1.0732e-51	398130000	12	8	8	8	338	36842	338	36842.5	20	302216	P09467;Q5VZC3	P09467	Fructose-1,6-bisphosphatase 1	FBP1	FBP1	Fructose-1,6-bisphosphatase 1
408440000		5.3607e-68	408440000	11	8	8	8	333	37804	333	37804.5	21	302153	Q9Y2Z0-2;Q9Y2Z0;F5H5A9	Q9Y2Z0-2;Q9Y2Z0;F5H5A9	Suppressor of G2 allele of SKP1 homolog	SUGT1	SUGT1	SKP1 homolog;Suppressor of G2 allele of SKP1 homolog
219320000		2.2863e-37	219320000	6	5	5	5	185	20430	252.5	27511.7	12	300224	Q8NCW5-2;Q8NCW5;Q5T3I4;Q5T3I3	Q8NCW5-2;Q8NCW5;Q5T3I4;Q5T3I3	NAD(P)H-hydrate epimerase	APOA1BP	APOA1BP	NAD(P)H-hydrate epimerase
395850000		4.2235e-29	395850000	9	7	7	7	326	36899	326	36899.7	14	300021	Q9NQG5;A2A2M0	Q9NQG5	Regulation of nuclear pre-mRNA domain-containing protein 1B	RPRD1B	RPRD1B	Regulation of nuclear pre-mRNA domain-containing protein 1B
122330000		4.0367e-05	122330000	2	2	2	2	103	11428	89.5	9940.21	5	299363	O75964;E9PN17	O75964;E9PN17	ATP synthase subunit g, mitochondrial	ATP5L	ATP5L	ATP synthase subunit g, mitochondrial
479770000		1.7039e-16	479770000	4	4	4	4	417	44882	390.5	41934.1	18.5	298949	P11279;B4DWL3	P11279;B4DWL3	Lysosome-associated membrane glycoprotein 1	LAMP1	LAMP1	Lysosome-associated membrane glycoprotein 1
106680000		1.7472e-11	106680000	2	1	1	1	97	9995.3	103	10542.8	6	298485	F5GXW5;U3KQ07;Q99622	F5GXW5;U3KQ07;Q99622	Protein C10	C12orf57	C12orf57	Protein C10
299190000		2.7398e-43	299190000	11	8	8	8	256	28074	278	30505.1	16.5	298043	D6RCD0;Q8NBQ5	D6RCD0;Q8NBQ5	Estradiol 17-beta-dehydrogenase 11	HSD17B11	HSD17B11	Estradiol 17-beta-dehydrogenase 11
1307900000		2.0338e-131	1307900000	34	30	30	30	1118	123030	1123.5	123691	57.5	297303	Q92900-2;Q92900	Q92900-2;Q92900	Regulator of nonsense transcripts 1	UPF1	UPF1	nonsense transcripts 1;Regulator of nonsense transcripts 1
684770000		5.0154e-61	717780000	20	18	17	16	644	67560	654	68754.3	30	297124	Q96AE4;B4DT31;Q96AE4-2;E9PEB5;C9JSZ1	Q96AE4;B4DT31;Q96AE4-2;E9PEB5	Far upstream element-binding protein 1	FUBP1	FUBP1	Far upstream element-binding protein 1
118830000		4.9577e-11	118830000	3	2	2	2	107	11189	134.5	14182.8	8.5	297010	H0YEK1;H0YEB6;O60232;E9PN57;E9PK41;G3V1B8	H0YEK1;H0YEB6;O60232;E9PN57;E9PK41;G3V1B8	Sjoegren syndrome/scleroderma autoantigen 1	SSSCA1	SSSCA1	Sjoegren syndrome/scleroderma autoantigen 1
422460000		2.3224e-22	422460000	9	7	7	7	380	39829	241.5	25575.2	12.5	296635	P50552;K7ENL7;K7ENR7;K7EIG8;K7EM16	P50552;K7ENL7	Vasodilator-stimulated phosphoprotein	VASP	VASP	Vasodilator-stimulated phosphoprotein
209390000		5.2863e-27	209390000	7	5	5	5	173	19760	173.5	19824.4	8	296350	Q9Y5S9-2;Q9Y5S9	Q9Y5S9-2;Q9Y5S9	RNA-binding protein 8A	RBM8A	RBM8A	RNA-binding protein 8A
424760000		2.4407e-53	433490000	12	9	9	9	368	40968	402.5	44400	15	295917	P78406;E9PQ57;E9PPG9;B0QZ36	P78406;E9PQ57	mRNA export factor	RAE1	RAE1	mRNA export factor
154860000		3.5531e-38	154860000	4	4	4	4	129	14665	129	14665.4	6	295320	Q9NX55	Q9NX55	Huntingtin-interacting protein K	HYPK	HYPK	Huntingtin-interacting protein K
295950000		1.5154e-42	295950000	10	7	7	7	261	28048	261	28048.5	14	295089	P35270	P35270	Sepiapterin reductase	SPR	SPR	Sepiapterin reductase
531930000		5.6501e-84	531930000	13	8	8	8	439	50435	439	50435.8	27	294957	Q07960;E9PNR6;H0YE29	Q07960	Rho GTPase-activating protein 1	ARHGAP1	ARHGAP1	Rho GTPase-activating protein 1
375620000		1.6769e-24	375620000	10	7	7	7	326	35695	384	41899.7	24	294291	H3BLV0;P08174-4;E9PSH2;P08174;P08174-3;P08174-5;P08174-2;B1AP13;P08174-6;P08174-7;B1AP15;H7BY55	H3BLV0;P08174-4;E9PSH2;P08174;P08174-3;P08174-5;P08174-2;B1AP13;P08174-6;P08174-7;B1AP15	Complement decay-accelerating factor	CD55	CD55	Complement decay-accelerating factor;CD55 antigen, decay accelerating factor for complement (Cromer blood group), isoform CRA_d
573940000		2.5156e-66	573940000	10	11	11	11	493	54548	452	49690.5	21	294255	P12955;P12955-3;P12955-2;K7ES25;V9GYL0;V9GY89	P12955;P12955-3;P12955-2	Xaa-Pro dipeptidase	PEPD	PEPD	Xaa-Pro dipeptidase
109980000		5.0198e-16	109980000	5	5	5	5	92	10463	107	11887.3	7	293964	I3L2L5;C9JLW8;I3L4Q0;I3L317;I3L3A7	I3L2L5;C9JLW8;I3L4Q0;I3L317	Protein FAM195B	FAM195B	FAM195B	Protein FAM195B;HCG1818442, isoform CRA_a
225560000		3.4698e-23	225560000	7	7	7	7	179	21498	176	20915.2	10.5	293427	Q9BV57;Q9BV57-2;H7C382	Q9BV57;Q9BV57-2	1,2-dihydroxy-3-keto-5-methylthiopentene dioxygenase	ADI1	ADI1	1,2-dihydroxy-3-keto-5-methylthiopentene dioxygenase
331940000		3.0858e-71	340070000	13	8	8	1	298	32444	295	32103	11	293137	O00560;O00560-3	O00560;O00560-3	Syntenin-1	SDCBP	SDCBP	Syntenin-1
234730000		2.5404e-31	234730000	6	7	7	7	200	22406	144	16214.1	9	292982	P61086;B4DIZ2;D6RDM7;P61086-2;P61086-3	P61086;B4DIZ2;D6RDM7;P61086-2	Ubiquitin-conjugating enzyme E2 K	UBE2K	UBE2K	Ubiquitin-conjugating enzyme E2 K
678090000		1.6784e-72	688160000	17	18	18	18	594	66049	252	27637.7	13	291380	O00567;H0YDU4;H0Y653;Q5JXT2	O00567;H0YDU4;H0Y653	Nucleolar protein 56	NOP56	NOP56	Nucleolar protein 56
274040000		1.1472e-34	274040000	7	7	7	7	236	26318	252.5	27847.4	6.5	291204	Q14353;Q14353-2;K7EM34	Q14353;Q14353-2	Guanidinoacetate N-methyltransferase	GAMT	GAMT	Guanidinoacetate N-methyltransferase
479420000		1.6445e-61	479420000	13	14	14	14	406	46268	406	46268.8	23	289782	Q9BT78;D6RAX7;D6RFN0;Q9BT78-2;D6RD63	Q9BT78;D6RAX7;D6RFN0;Q9BT78-2;D6RD63	COP9 signalosome complex subunit 4	COPS4	COPS4	COP9 signalosome complex subunit 4
89653000		2.7947e-07	89653000	1	1	1	1	76	8653.1	90	10181.7	2	289754	K7EN05;P60002;K7EPC8;K7EQ44;K7EMV4	K7EN05;P60002;K7EPC8;K7EQ44;K7EMV4	Transcription elongation factor 1 homolog	ELOF1	ELOF1	Transcription elongation factor 1 homolog
1491900000		7.7263e-156	1491900000	35	32	32	32	1262	144500	1207	138131	55	288741	P41252;J3KR24;Q5TCD1;Q5TCC4;Q5TCC9;Q5TCC5;Q5TCD2	P41252;J3KR24	Isoleucine--tRNA ligase, cytoplasmic	IARS	IARS	Isoleucine--tRNA ligase, cytoplasmic
934820000		5.351e-60	934820000	20	19	19	19	765	90725	765	90725.7	38	288162	P11387;Q969P6-2;Q969P6;E5RIC7;E5RJ33;H0YBR3;H0YAR3;H0YC03;E5RGE7;E5RGR4;E5RFE3;E5RGR2;E5RJ95;E5RFS0	P11387	DNA topoisomerase 1	TOP1	TOP1	DNA topoisomerase 1
57127000		0.00014084	57127000	1	1	1	1	48	5547.9	188	21029.3	9	287971	Q5QP59;Q07817-2;Q5QP56;Q9H1R6;Q5TE64;Q07817-3;Q07817	Q5QP59;Q07817-2;Q5QP56;Q9H1R6;Q5TE64;Q07817-3;Q07817	Bcl-2-like protein 1	BCL2L1	BCL2L1	Bcl-2-like protein 1
703220000		3.6956e-63	703220000	12	10	10	10	611	68297	631	70564.7	20	287956	Q13409-6;Q13409-3;Q13409-7;Q13409-2;Q13409-5;Q13409;F8W8S0;E7EQL5;E9PGG1;E7EUM4;E7ERR6;E7ERH4;E7ET01;E7ETL8;E7EQU2;E7ESD3;E7EMU4;E7EV09;E7EU01	Q13409-6;Q13409-3;Q13409-7;Q13409-2;Q13409-5;Q13409;F8W8S0;E7EQL5	Cytoplasmic dynein 1 intermediate chain 2	DYNC1I2	DYNC1I2	Cytoplasmic dynein 1 intermediate chain 2
1403200000		3.2534e-191	1403200000	36	30	30	30	1230	136370	1146	127132	59.5	287764	Q86VP6;Q86VP6-2;Q86VP6-3;H0YH27;F5H6I6;F8WBB8;O75155-2;O75155	Q86VP6;Q86VP6-2	Cullin-associated NEDD8-dissociated protein 1	CAND1	CAND1	Cullin-associated NEDD8-dissociated protein 1
204130000		1.4413e-41	204130000	4	4	4	4	169	19856	169	19856.3	11	287509	Q8N183;D6RA56	Q8N183	Mimitin, mitochondrial	NDUFAF2	NDUFAF2	Mimitin, mitochondrial
388570000		7.759e-41	388570000	11	7	7	7	339	37821	339	37821.6	19	287324	P07858;E9PR54;E9PJ67;E9PCB3;E9PKQ7;E9PNL5;E9PHZ5;E9PLY3;E9PSG5;E9PQM1;R4GMQ5;E9PS78	P07858	Cathepsin B;Cathepsin B light chain;Cathepsin B heavy chain	CTSB	CTSB	Cathepsin B
306220000		2.7132e-39	306220000	7	6	6	6	271	29816	232	25359.8	9	287224	Q92530;Q5QPM7;Q5QPM9;E7ER20;F5H4Z3	Q92530;Q5QPM7;Q5QPM9;E7ER20	Proteasome inhibitor PI31 subunit	PSMF1	PSMF1	Proteasome inhibitor PI31 subunit
628220000		1.0837e-209	628220000	18	15	15	15	572	61277	512.5	54836	21	286715	Q15942;H0Y2Y8;B4DQX7;B4DQR8;C9JJK5;C9IZ41;H7C3D3;H7C3R3	Q15942;H0Y2Y8;B4DQX7;B4DQR8	Zyxin	ZYX	ZYX	Zyxin
344570000		2.759e-38	344570000	10	9	9	8	320	33637	339.5	35177.8	18	286481	Q96C36;J3KR12	Q96C36;J3KR12	Pyrroline-5-carboxylate reductase 2	PYCR2	PYCR2	Pyrroline-5-carboxylate reductase 2;Uncharacterized protein
132620000		8.3623e-24	132620000	5	5	4	4	113	12951	180.5	20667.6	9	286379	Q13595-2;B4DQI6;B4DUA9;Q13595	Q13595-2;B4DQI6;B4DUA9;Q13595	Transformer-2 protein homolog alpha	TRA2A	TRA2A	Transformer-2 protein homolog alpha
1035000000		3.4354e-132	1035000000	28	23	22	22	905	101080	917	102486	49	286359	P19367-4;P19367-2;P19367;P19367-3;E7ENR4;B1AR63;B1AR62;B1AR61;Q2TB90	P19367-4;P19367-2;P19367;P19367-3;E7ENR4	Hexokinase-1	HK1	HK1	Hexokinase-1
821230000		1.3574e-94	821230000	23	24	19	19	729	80272	652	72566.2	32	286112	Q92841;H3BLZ8;Q92841-1;Q92841-3;Q92841-2;C9JMU5;G5E9L5	Q92841;H3BLZ8;Q92841-1;Q92841-3;Q92841-2;C9JMU5	Probable ATP-dependent RNA helicase DDX17	DDX17	DDX17	Probable ATP-dependent RNA helicase DDX17
677200000		3.6852e-66	677200000	16	18	18	18	586	66217	586	66218.2	33	286011	Q9NVI7-2;Q9NVI7;H0Y2W2;Q9NVI7-3;Q5T9A4;Q5SV16;Q5T2N8;Q5T9A4-3;Q5T9A4-2;A6NFL3;J3QSF3	Q9NVI7-2;Q9NVI7;H0Y2W2;Q9NVI7-3;Q5T9A4	ATPase family AAA domain-containing protein 3A;ATPase family AAA domain-containing protein 3B	ATAD3A;ATAD3B	ATAD3A;ATAD3B	ATPase family AAA domain-containing protein 3A;ATPase family AAA domain-containing protein 3B
319480000		1.1049e-22	319480000	7	6	6	4	282	31279	148	16560.4	9	285645	P09012;M0R221;M0R2B8;M0QZG7;M0R268;M0R0G9;M0QXK2	P09012;M0R221;M0R2B8;M0QZG7;M0R268;M0R0G9;M0QXK2	U1 small nuclear ribonucleoprotein A	SNRPA	SNRPA	U1 small nuclear ribonucleoprotein A
521830000		6.9125e-57	521830000	13	10	10	10	452	51355	362.5	41258.1	23	284173	O43615;M0QXU7;M0R301;M0R124;M0QXM9	O43615;M0QXU7	Mitochondrial import inner membrane translocase subunit TIM44	TIMM44	TIMM44	Mitochondrial import inner membrane translocase subunit TIM44
579260000		3.0442e-115	579260000	15	13	13	13	505	57028	521	58682	31	284067	Q16222-2;Q16222-3;Q16222	Q16222-2;Q16222-3;Q16222	UDP-N-acetylhexosamine pyrophosphorylase;UDP-N-acetylgalactosamine pyrophosphorylase;UDP-N-acetylglucosamine pyrophosphorylase	UAP1	UAP1	UDP-N-acetylhexosamine pyrophosphorylase
358970000		1.16e-53	358970000	6	4	4	4	325	35422	325	35422	17	283414	P08574	P08574	Cytochrome c1, heme protein, mitochondrial	CYC1	CYC1	Cytochrome c1, heme protein, mitochondrial
513890000		5.4387e-46	513890000	13	9	8	8	449	50817	465.5	52469.3	20.5	282812	Q9UN86-2;Q9UN86;D6RAC7;D6RB17;D6RGJ4;D6RBM9;D6REX8;D6RBR0;D6RE13;D6RBW8	Q9UN86-2;Q9UN86	Ras GTPase-activating protein-binding protein 2	G3BP2	G3BP2	Ras GTPase-activating protein-binding protein 2
364180000		4.3656e-56	364180000	8	9	9	9	316	36032	262.5	30260.3	14.5	282660	P30519;I3L430;I3L159;I3L1F5;I3L276;I3L4P8;I3L1G7;I3L463;I3L1Y2	P30519;I3L430;I3L159;I3L1F5	Heme oxygenase 2	HMOX2	HMOX2	Heme oxygenase 2
201140000		1.5986e-07	201140000	4	2	2	2	185	19904	185	19904.6	5	282614	Q16626	Q16626	Male-enhanced antigen 1	MEA1	MEA1	Male-enhanced antigen 1
486060000		5.7888e-123	486060000	13	10	10	10	430	48207	382	43040.5	16	281978	Q9UJU6;Q9UJU6-2;Q9UJU6-3;B4DDP6;B4DDD6;F8WBG8;Q9UJU6-5;Q9UJU6-4;H0Y5J4;F8WC20;F8WBB2;F8WFE1;H7C111	Q9UJU6;Q9UJU6-2;Q9UJU6-3;B4DDP6;B4DDD6;F8WBG8;Q9UJU6-5;Q9UJU6-4;H0Y5J4	Drebrin-like protein	DBNL	DBNL	Drebrin-like protein
254050000		3.8575e-31	254050000	9	9	9	9	217	25206	176	20557	10	281872	P62993;J3KT38;P62993-2;J3QRL5;J3QLF6	P62993;J3KT38;P62993-2	Growth factor receptor-bound protein 2	GRB2	GRB2	Growth factor receptor-bound protein 2
554380000		1.4399e-43	554380000	15	10	10	10	485	55096	485	55096.3	27	281400	H0YDU8;P53041;A8MU39	H0YDU8;P53041;A8MU39	Serine/threonine-protein phosphatase;Serine/threonine-protein phosphatase 5	PPP5C	PPP5C	Serine/threonine-protein phosphatase;Serine/threonine-protein phosphatase 5
1027200000		4.666e-140	1027200000	32	25	25	25	922	102260	937.5	104047	46.5	280922	Q99460-2;Q99460;H7C378;C9J9M4;H7BZR6;F8WCE3	Q99460-2;Q99460	26S proteasome non-ATPase regulatory subunit 1	PSMD1	PSMD1	26S proteasome non-ATPase regulatory subunit 1
813520000		3.6559e-105	813520000	23	18	18	18	754	80998	686	74066.9	31	280886	B7Z468;P20810-9;E7ESM9;P20810-7;P20810-6;E7ES10;P20810-4;P20810-8;B7Z574;P20810;P20810-5;E9PCH5;E7EVY3;P20810-2;P20810-3;E9PDE4;E7EQ12;H0Y7F0;H0Y9H6;E7EQA0;H0YD33;F8W7E0;D6RC54;H0YA91;H0Y944;E9PSG1;D6RAA8;D6RGF7;D6RBR1;E7EN75;E7EQK6	B7Z468;P20810-9;E7ESM9;P20810-7;P20810-6;E7ES10;P20810-4;P20810-8;B7Z574;P20810;P20810-5;E9PCH5;E7EVY3;P20810-2;P20810-3;E9PDE4;E7EQ12;H0Y7F0;H0Y9H6;E7EQA0;H0YD33	Calpastatin	CAST	CAST	Calpastatin
597100000		2.0818e-89	597100000	16	11	11	11	532	59528	570	63664.8	30	280519	F5GXJ9;Q13740-2;Q13740;H7C543;Q13740-4;Q13740-3	F5GXJ9;Q13740-2;Q13740	CD166 antigen	ALCAM	ALCAM	CD166 antigen
244170000		4.4095e-20	244170000	5	5	5	5	225	24347	225	24347.6	13	280468	Q9UL25	Q9UL25	Ras-related protein Rab-21	RAB21	RAB21	Ras-related protein Rab-21
481290000		2.3246e-75	490440000	13	10	10	10	437	49030	423	47476.1	24	279743	P62495;Q96CG1;B7Z7P8;D6RCB3;D6RJE8;I3L492	P62495;Q96CG1;B7Z7P8	Eukaryotic peptide chain release factor subunit 1	ETF1	ETF1	Eukaryotic peptide chain release factor subunit 1;ETF1 protein
519950000		1.3694e-56	519950000	11	10	10	7	458	51998	488	55364.2	20	279648	B3KRS5;Q92769;J3KPW7;H3BM24;E5RH52;E5RG37;Q5TEE2;E5RFI6;E5RJ04;E5RGV4;E5RHE7;E5RFP9;E5RK19	B3KRS5;Q92769;J3KPW7	Histone deacetylase;Histone deacetylase 2	HDAC2	HDAC2	Histone deacetylase;Histone deacetylase 2
513300000		1.5928e-71	513300000	14	10	10	10	445	51353	465.5	53545.9	23	279538	Q9UNF0-2;Q9UNF0;B0QYG7;B0QYG8	Q9UNF0-2;Q9UNF0	Protein kinase C and casein kinase substrate in neurons protein 2	PACSIN2	PACSIN2	Protein kinase C and casein kinase substrate in neurons protein 2
117070000		1.6542e-11	117070000	2	2	2	2	116	11748	116	11748.4	6	278688	Q8WUH6	Q8WUH6	UPF0444 transmembrane protein C12orf23	C12orf23	TMEM263	Transmembrane protein 263
826980000		3.582e-121	826980000	26	18	18	18	763	82999	763	82999.6	41	278649	P40939;P40939-2;H0YFD6	P40939	Trifunctional enzyme subunit alpha, mitochondrial;Long-chain enoyl-CoA hydratase;Long chain 3-hydroxyacyl-CoA dehydrogenase	HADHA	HADHA	Trifunctional enzyme subunit alpha, mitochondrial
206360000		3.7065e-24	206360000	7	5	5	5	172	20776	168	20143.1	11	277779	O96000;H3BPJ9;Q96II6;H3BV16	O96000;H3BPJ9;Q96II6	NADH dehydrogenase [ubiquinone] 1 beta subcomplex subunit 10	NDUFB10	NDUFB10	NADH dehydrogenase [ubiquinone] 1 beta subcomplex subunit 10;NADH dehydrogenase (Ubiquinone) 1 beta subcomplex, 10, 22kDa, isoform CRA_a
292940000		4.8163e-27	292940000	7	6	6	6	254	29506	198	23258.9	12	277654	P61289;P61289-2;K7ESG5;B3KQ25;K7ENH2;B7Z8D3;Q6MZZ1;K7EJF8;K7EMD0;K7EPX6;K7EKR3	P61289;P61289-2;K7ESG5;B3KQ25;K7ENH2	Proteasome activator complex subunit 3	PSME3	PSME3	Proteasome activator complex subunit 3
212480000		2.6796e-20	212480000	3	7	2	2	192	21429	175.5	19650.7	7	277301	P15153;B1AH77;B1AH80;B1AH78	P15153;B1AH77;B1AH80;B1AH78	Ras-related C3 botulinum toxin substrate 2	RAC2	RAC2	Ras-related C3 botulinum toxin substrate 2
255940000		1.1217e-33	255940000	6	6	6	6	223	25835	223	25835.2	12	277055	Q96CT7	Q96CT7	Coiled-coil domain-containing protein 124	CCDC124	CCDC124	Coiled-coil domain-containing protein 124
505370000		1.2629e-181	505370000	5	30	2	2	464	51028	463	50976.2	23	276973	P61978-2;P61978;Q5T6W1;S4R359;S4R457	P61978-2;P61978;Q5T6W1	Heterogeneous nuclear ribonucleoprotein K	HNRNPK	HNRNPK	Heterogeneous nuclear ribonucleoprotein K
559680000		7.2679e-65	559680000	14	12	12	12	504	56769	504	56770.2	23	275718	Q9BZZ5-2;G3V1C3;Q9BZZ5;Q9BZZ5-3;Q9BZZ5-5;B4E283;Q9BZZ5-1;H0YER7;E9PQK6	Q9BZZ5-2;G3V1C3;Q9BZZ5;Q9BZZ5-3;Q9BZZ5-5;B4E283;Q9BZZ5-1	Apoptosis inhibitor 5	API5	API5	Apoptosis inhibitor 5
560050000		1.9135e-61	560050000	8	9	9	1	508	56940	512.5	57372.8	28	275071	Q16851;E7EUC7;C9J6Q0	Q16851;E7EUC7	UTP--glucose-1-phosphate uridylyltransferase	UGP2	UGP2	UTP--glucose-1-phosphate uridylyltransferase
585770000		1.5724e-47	585770000	11	14	14	14	529	59578	529	59578.2	24	274965	Q9Y2X3;H7BZ72;F8WED0	Q9Y2X3	Nucleolar protein 58	NOP58	NOP58	Nucleolar protein 58
344850000		7.1238e-38	344850000	8	6	6	6	312	35102	278	31223.4	13	274748	O00764;F2Z2Y4;O00764-2;O00764-3;A8MV33	O00764;F2Z2Y4;O00764-2;O00764-3	Pyridoxal kinase	PDXK	PDXK	Pyridoxal kinase
1030700000		3.1228e-120	1030700000	31	22	22	22	925	104920	925	104924	42	274732	P22413;E9PE72	P22413	Ectonucleotide pyrophosphatase/phosphodiesterase family member 1;Alkaline phosphodiesterase I;Nucleotide pyrophosphatase	ENPP1	ENPP1	Ectonucleotide pyrophosphatase/phosphodiesterase family member 1
38569000		0.0055099	38569000	1	1	1	1	35	3927.3	77	8585.42	3.5	274650	J3QSB3;J3QSG1;J3QQW6;J3KRP6;J3QS72;J3QQM2;J3QLJ7;J3KT74;J3QQW2;J3QQX5;J3KT22;Q15532-2;B4DLD3;Q15532	J3QSB3;J3QSG1;J3QQW6;J3KRP6;J3QS72;J3QQM2;J3QLJ7;J3KT74;J3QQW2;J3QQX5;J3KT22;Q15532-2;B4DLD3;Q15532	Protein SSXT	SS18	SS18	Protein SSXT
247420000		7.0142e-20	247420000	5	4	4	4	222	25223	222	25223.8	9	274330	D6RAA6;P57088;H0Y8N0	D6RAA6;P57088;H0Y8N0	Transmembrane protein 33	TMEM33	TMEM33	Transmembrane protein 33
694820000		1.8005e-125	694820000	19	15	15	15	630	70973	630	70973.4	31	273788	Q14258	Q14258	E3 ubiquitin/ISG15 ligase TRIM25	TRIM25	TRIM25	E3 ubiquitin/ISG15 ligase TRIM25
493430000		6.4599e-181	493430000	9	21	6	6	450	50432	414	46432.7	18	273625	Q13509;Q13509-2;G3V2A3;G3V5W4;G3V2R8;G3V3R4;G3V2N6;G3V542	Q13509;Q13509-2	Tubulin beta-3 chain	TUBB3	TUBB3	Tubulin beta-3 chain
411880000		4.2335e-51	432720000	12	11	11	11	404	44234	628	68550.3	34	273582	B7Z6E8;Q96B97-3;Q96B97-2;Q5JPT2;Q96B97;Q5VSN0	B7Z6E8;Q96B97-3;Q96B97-2;Q5JPT2;Q96B97	SH3 domain-containing kinase-binding protein 1	SH3KBP1	SH3KBP1	SH3 domain-containing kinase-binding protein 1
244660000		8.644e-16	244660000	5	4	4	4	217	25097	241	27885.9	12.5	272632	P06730;P06730-3;D6RBW1;P06730-2;H0Y8J7	P06730;P06730-3;D6RBW1;P06730-2	Eukaryotic translation initiation factor 4E	EIF4E	EIF4E	Eukaryotic translation initiation factor 4E
315850000		1.2198e-39	354140000	7	7	7	6	316	36432	338	38910.8	20.5	271849	P28482-2;P28482	P28482-2;P28482	Mitogen-activated protein kinase 1	MAPK1	MAPK1	Mitogen-activated protein kinase 1
328910000		3.301e-12	328910000	6	5	5	5	303	33868	303	33867.9	11	271596	Q9UBR2	Q9UBR2	Cathepsin Z	CTSZ	CTSZ	Cathepsin Z
418410000		1.1746e-47	418410000	14	11	11	11	390	43295	393.5	43702.1	22	270272	P08559;P08559-4;P08559-3;P08559-2;Q5JPU3;Q5JPU0;Q5JPT9;Q5JPU1	P08559;P08559-4;P08559-3;P08559-2	Pyruvate dehydrogenase E1 component subunit alpha, somatic form, mitochondrial	PDHA1	PDHA1	Pyruvate dehydrogenase E1 component subunit alpha, somatic form, mitochondrial
393740000		2.1458e-92	393740000	15	12	12	6	367	40763	380	42101.4	18	270134	Q02750-2;Q02750;H3BRW9	Q02750-2;Q02750	Dual specificity mitogen-activated protein kinase kinase 1	MAP2K1	MAP2K1	Dual specificity mitogen-activated protein kinase kinase 1
287170000		3.7693e-19	287170000	5	7	7	7	272	29769	272	29769.5	17	269781	P28062-2;P28062;Q5JNW7	P28062-2;P28062;Q5JNW7	Proteasome subunit beta type-8	PSMB8	PSMB8	Proteasome subunit beta type-8
479820000		3.6339e-264	479820000	7	28	6	2	445	49906	445	49907	20	268882	Q13885	Q13885	Tubulin beta-2A chain	TUBB2A	TUBB2A	Tubulin beta-2A chain
606230000		9.3878e-66	606230000	14	12	12	12	588	63167	588	63153.2	27	268400	Q9UNF1-2;Q5H909;Q9UNF1;Q5H907;Q12816-5;G5E9N2;Q12816-2;Q12816-3;Q12816-4;Q12816	Q9UNF1-2;Q5H909;Q9UNF1;Q5H907	Melanoma-associated antigen D2	MAGED2	MAGED2	Melanoma-associated antigen D2;Melanoma antigen family D, 2, isoform CRA_d
106360000		1.0512e-07	106360000	2	2	1	1	98	11117	81	9220.56	3	267563	P29034;R4GN49	P29034;R4GN49	Protein S100-A2	S100A2	S100A2	Protein S100-A2
506080000		5.4411e-76	506080000	12	11	11	11	456	52904	446	51741.6	24.5	267526	O00232;O00232-2	O00232;O00232-2	26S proteasome non-ATPase regulatory subunit 12	PSMD12	PSMD12	26S proteasome non-ATPase regulatory subunit 12
275250000		8.9383e-23	275250000	5	5	4	4	252	28823	320.5	36845.3	20.5	267069	Q12792-4;Q12792;Q12792-3;F8VS81	Q12792-4;Q12792;Q12792-3;F8VS81	Twinfilin-1	TWF1	TWF1	Twinfilin-1
976080000		1.2815e-97	976080000	25	25	25	24	917	102380	903	100676	47	266628	P52789;E9PB90	P52789;E9PB90	Hexokinase-2	HK2	HK2	Hexokinase-2
202350000		1.4982e-17	202350000	4	3	3	3	188	21233	224	25171.6	12	266519	Q9Y3B3-2;Q9Y3B3;Q86XR7-2	Q9Y3B3-2;Q9Y3B3;Q86XR7-2	Transmembrane emp24 domain-containing protein 7	TMED7	TMED7;TICAM2	Transmembrane emp24 domain-containing protein 7;TIR domain-containing adapter molecule 2
316620000		5.5872e-40	316620000	6	5	5	5	303	33331	282.5	30940.1	12.5	265660	Q9Y6C9;E9PIE4;F5H3Y2	Q9Y6C9;E9PIE4	Mitochondrial carrier homolog 2	MTCH2	MTCH2	Mitochondrial carrier homolog 2
4446000000		0	4446000000	115	99	99	99	4128	469080	4097	465501	217	265069	P78527;E7EUY0;P78527-2;F5GX40;H0YG84	P78527;E7EUY0;P78527-2	DNA-dependent protein kinase catalytic subunit	PRKDC	PRKDC	DNA-dependent protein kinase catalytic subunit
946720000		8.7691e-94	946720000	20	18	18	18	874	99960	896	102416	44	264869	Q9H0D6-2;B4DZC3;Q9H0D6	Q9H0D6-2;B4DZC3;Q9H0D6	5-3 exoribonuclease 2	XRN2	XRN2	5'-3' exoribonuclease 2
805280000		3.758e-69	805280000	19	17	17	17	767	85746	798	88884.7	44	262645	O75534-2;O75534;O75534-3;O75534-4;E9PLT0;E9PLD4;E9PKN4;E9PNG3	O75534-2;O75534;O75534-3;O75534-4;E9PLT0	Cold shock domain-containing protein E1	CSDE1	CSDE1	Cold shock domain-containing protein E1
350720000		1.0077e-21	350720000	8	7	7	7	335	37432	335	37432	18	262032	O76003	O76003	Glutaredoxin-3	GLRX3	GLRX3	Glutaredoxin-3
477460000		1.1636e-36	477460000	9	7	7	7	456	51090	599	67117.4	39	261359	F8VS07;Q9UHB6-3;F8VQE1;Q9UHB6-2;Q9UHB6-5;Q9UHB6;Q9UHB6-4;F8VRN8	F8VS07;Q9UHB6-3;F8VQE1;Q9UHB6-2;Q9UHB6-5;Q9UHB6;Q9UHB6-4	LIM domain and actin-binding protein 1	LIMA1	LIMA1	LIM domain and actin-binding protein 1
950700000		3.6284e-136	954660000	26	21	21	2	907	102360	907	102346	50	260828	P78344;D3DQV9;H0YCH5;E9PKF8;H0YD77;H0YE22;H0YEC5	P78344;D3DQV9	Eukaryotic translation initiation factor 4 gamma 2	EIF4G2	EIF4G2	Eukaryotic translation initiation factor 4 gamma 2
452880000		4.7469e-54	452880000	11	11	11	11	453	48755	410	44154.1	20.5	259777	P36957;B7Z5W8;Q86SW4;H0YJF9;G3V5M3;G3V3F0	P36957;B7Z5W8	Dihydrolipoyllysine-residue succinyltransferase component of 2-oxoglutarate dehydrogenase complex, mitochondrial	DLST	DLST	Dihydrolipoyllysine-residue succinyltransferase component of 2-oxoglutarate dehydrogenase complex, mitochondrial
388380000		8.1396e-62	388380000	9	7	7	7	373	41900	313.5	35023.2	22.5	259226	Q15738;C9JDR0	Q15738;C9JDR0	Sterol-4-alpha-carboxylate 3-dehydrogenase, decarboxylating	NSDHL	NSDHL	Sterol-4-alpha-carboxylate 3-dehydrogenase, decarboxylating
354820000		4.1519e-50	354820000	11	6	6	6	347	38287	334	36744.3	8.5	259175	O14828;O14828-2	O14828;O14828-2	Secretory carrier-associated membrane protein 3	SCAMP3	SCAMP3	Secretory carrier-associated membrane protein 3
365450000		7.0125e-17	365450000	5	7	7	7	363	39462	455	49868.1	22	258991	B4DE93;P49821-2;G3V0I5;P49821;H0YD04;H0YE81;E9PPD6;E9PJL9;E9PLC6;E9PPR0;E9PQP1;E9PMX3	B4DE93;P49821-2;G3V0I5;P49821;H0YD04	NADH dehydrogenase [ubiquinone] flavoprotein 1, mitochondrial	NDUFV1	NDUFV1	NADH dehydrogenase [ubiquinone] flavoprotein 1, mitochondrial;NADH dehydrogenase (Ubiquinone) flavoprotein 1, 51kDa, isoform CRA_c
473490000		2.8087e-57	473490000	12	12	12	12	463	51156	418	46306.1	24	258851	Q9Y230;B3KQ59;M0R0Y3;M0QXI6;M0R0Z0;M0QXZ7	Q9Y230;B3KQ59;M0R0Y3	RuvB-like 2	RUVBL2	RUVBL2	RuvB-like 2
101540000		4.4332e-09	101540000	3	3	3	3	96	10984	100	11315.3	5	258531	Q9NPA8-2;Q9NPA8;E5RHX8;J3KNT2;E5RI00;E5RHT9;E5RJ84	Q9NPA8-2;Q9NPA8;E5RHX8	Enhancer of yellow 2 transcription factor homolog	ENY2	ENY2	Transcription and mRNA export factor ENY2
241300000		4.2936e-22	241300000	7	5	5	5	227	26152	229.5	26423.2	13	258041	Q9NX63;C9JRZ6;G3V1K1;F8WAR4	Q9NX63;C9JRZ6;G3V1K1;F8WAR4	Coiled-coil-helix-coiled-coil-helix domain-containing protein 3, mitochondrial	CHCHD3	CHCHD3	Coiled-coil-helix-coiled-coil-helix domain-containing protein 3, mitochondrial;Coiled-coil-helix-coiled-coil-helix domain containing 3, isoform CRA_b
196420000		2.4086e-66	196420000	9	8	8	4	189	21298	189	21263.7	9.5	257919	P01112;P01112-2;P01111;P01116;G3V4K2;G3V5T7	P01112;P01112-2;P01111;P01116	GTPase HRas;GTPase HRas, N-terminally processed;GTPase NRas;GTPase KRas;GTPase KRas, N-terminally processed	HRAS;NRAS;KRAS	HRAS;NRAS;KRAS	GTPase HRas;GTPase NRas;GTPase KRas
427590000		4.3498e-29	427590000	8	9	9	9	414	46382	380	42622.8	14.5	257819	Q12765;Q12765-2;Q12765-3;C9K052;B8ZZP4;C9J7U9;B4DIV7	Q12765;Q12765-2;Q12765-3;C9K052	Secernin-1	SCRN1	SCRN1	Secernin-1
358820000		5.011e-42	358820000	11	9	9	7	346	38925	310.5	35001.4	17	257801	O75477;B0QZ43	O75477;B0QZ43	Erlin-1	ERLIN1	ERLIN1	Erlin-1
110180000		7.0049e-21	110180000	3	2	2	2	103	11967	103	11966.7	7	257486	Q99417	Q99417	C-Myc-binding protein	MYCBP	MYCBP	C-Myc-binding protein
443450000		5.9062e-52	443450000	10	9	9	9	450	48274	468	50228.9	16	256902	P46937-5;P46937-3;P46937-6;P46937-7;P46937-2;P46937-8;P46937;P46937-9;P46937-4;H0YCI3	P46937-5;P46937-3;P46937-6;P46937-7;P46937-2;P46937-8;P46937;P46937-9;P46937-4;H0YCI3	Yorkie homolog	YAP1	YAP1	Yorkie homolog
301220000		9.5431e-57	301220000	2	10	2	2	284	32814	284	32850.7	16	256721	Q5TCU3;P07951;Q5TCU8;P07951-3;P07951-2;CON__Q3SX28;U3KQK2	Q5TCU3;P07951;Q5TCU8;P07951-3;P07951-2;CON__Q3SX28	Tropomyosin beta chain	TPM2	TPM2	Tropomyosin beta chain
320620000		5.1572e-115	320620000	3	17	2	2	304	34950	323	36983.8	16	256554	F8VYE8;P36873;P36873-2;F8W0W8;F8VR82;H0Y3Y6;F5H1L6;F5H037;F8WE71;F8W1A0;F8W0V8	F8VYE8;P36873;P36873-2;F8W0W8;F8VR82	Serine/threonine-protein phosphatase;Serine/threonine-protein phosphatase PP1-gamma catalytic subunit	PPP1CC	PPP1CC	Serine/threonine-protein phosphatase;Serine/threonine-protein phosphatase PP1-gamma catalytic subunit
776350000		5.0691e-112	782960000	21	17	17	17	780	85424	792.5	86622.7	38.5	256328	Q99798;A2A274	Q99798;A2A274	Aconitate hydratase, mitochondrial	ACO2	ACO2	Aconitate hydratase, mitochondrial
798210000		3.8541e-85	798210000	21	19	19	19	793	87088	794	87195.7	45.5	256327	P54886-2;P54886	P54886-2;P54886	Delta-1-pyrroline-5-carboxylate synthase;Glutamate 5-kinase;Gamma-glutamyl phosphate reductase	ALDH18A1	ALDH18A1	Delta-1-pyrroline-5-carboxylate synthase
503020000		3.0685e-43	503020000	15	13	13	13	490	54972	430	48208.5	22	255906	O76021;J3QSV6;I3L3U9;I3L3C4;B4DJ58;I3L1A3;I3L234	O76021;J3QSV6;I3L3U9	Ribosomal L1 domain-containing protein 1	RSL1D1	RSL1D1	Ribosomal L1 domain-containing protein 1
342950000		5.5748e-28	342950000	8	6	6	6	332	37489	164	18624.3	8	255837	Q9UHD1;Q9UHD1-2;E9PIZ4;E9PSD5;E9PHZ2;E9PPQ5;E9PL00;E9PIF7	Q9UHD1;Q9UHD1-2;E9PIZ4;E9PSD5;E9PHZ2;E9PPQ5	Cysteine and histidine-rich domain-containing protein 1	CHORDC1	CHORDC1	Cysteine and histidine-rich domain-containing protein 1
393050000		3.8556e-57	393050000	8	7	7	7	396	43020	396	43020.5	14	255513	Q92734-2;Q92734;C9JJP5;C9JUE0;C9JTY3	Q92734-2;Q92734;C9JJP5	Protein TFG	TFG	TFG	Protein TFG
238300000		3.3948e-38	259610000	8	7	7	7	255	28415	142	15839.5	7	255511	P09661;H0YLR3;H0YMA0;H0YKK0	P09661;H0YLR3;H0YMA0	U2 small nuclear ribonucleoprotein A	SNRPA1	SNRPA1	U2 small nuclear ribonucleoprotein A'
303630000		1.6588e-29	315750000	11	6	6	6	310	34577	310	34577	15	255383	O00487;C9JW37	O00487	26S proteasome non-ATPase regulatory subunit 14	PSMD14	PSMD14	26S proteasome non-ATPase regulatory subunit 14
643830000		5.3378e-57	650950000	18	16	16	16	639	71450	639	71451.2	35	254789	Q9Y5K6	Q9Y5K6	CD2-associated protein	CD2AP	CD2AP	CD2-associated protein
179710000		2.0309e-33	179710000	4	3	3	3	172	19738	172	19738.4	9	254627	P41208;Q12798	P41208	Centrin-2	CETN2	CETN2	Centrin-2
697650000		3.2485e-76	697650000	13	13	13	11	681	76758	690	77782.8	42.5	254185	Q06210-2;Q06210;E5RJP4	Q06210-2;Q06210	Glutamine--fructose-6-phosphate aminotransferase [isomerizing] 1	GFPT1	GFPT1	Glutamine--fructose-6-phosphate aminotransferase [isomerizing] 1
658610000		1.0498e-68	658610000	16	16	16	16	637	72683	593	67674.1	31	253415	O14744;O14744-2;O14744-5;G3V5W5;O14744-3;O14744-4;B4DV00;G3V580;H0YJX6;G3V5L5;G3V2L6;C9JSX3;H7BZ44;G3V2X6;H0YJ77;H0YJD3;G3V507;G3V2F5;G3V5T6	O14744;O14744-2;O14744-5;G3V5W5;O14744-3;O14744-4;B4DV00	Protein arginine N-methyltransferase 5;Protein arginine N-methyltransferase 5, N-terminally processed	PRMT5	PRMT5	Protein arginine N-methyltransferase 5
82592000		1.104e-07	82592000	3	2	2	2	80	9127.5	80	9127.57	5	253059	P62312	P62312	U6 snRNA-associated Sm-like protein LSm6	LSM6	LSM6	U6 snRNA-associated Sm-like protein LSm6
489310000		1.1523e-60	489310000	11	12	12	12	509	54177	473.5	50549.1	20.5	252584	P09622;B4DT69;E9PEX6;B4DHG0;F8WDM5;F2Z2E3	P09622;B4DT69;E9PEX6;B4DHG0	Dihydrolipoyl dehydrogenase, mitochondrial;Dihydrolipoyl dehydrogenase	DLD	DLD	Dihydrolipoyl dehydrogenase, mitochondrial
510150000		2.9132e-40	510150000	10	9	9	8	523	56578	465	49886.4	26.5	252166	Q9Y6G9;E9PHI6;C9JGM7;C9JLW1;B4E2E0	Q9Y6G9;E9PHI6	Cytoplasmic dynein 1 light intermediate chain 1	DYNC1LI1	DYNC1LI1	Cytoplasmic dynein 1 light intermediate chain 1
145870000		1.513e-29	145870000	6	4	4	4	146	16185	146	16184.7	7	252052	P32320	P32320	Cytidine deaminase	CDA	CDA	Cytidine deaminase
227610000		2.6548e-33	227610000	6	7	7	7	223	25268	197	22524.3	13.5	251916	P27144;D3DQ64	P27144;D3DQ64	GTP:AMP phosphotransferase AK4, mitochondrial	AK4	AK4	Adenylate kinase 4, mitochondrial
552140000		7.9802e-56	552140000	16	16	15	15	572	61640	572	61640.4	32	250509	Q96I24;Q96I24-2	Q96I24	Far upstream element-binding protein 3	FUBP3	FUBP3	Far upstream element-binding protein 3
731490000		7.2109e-128	731490000	19	11	11	11	742	81742	786	86627.6	30	250264	P48960-2;P48960-3;P48960;K7ELE5;K7EKV5;K7EPE8;K7EPP8;B4DWB8;Q9UHX3-5;Q9UHX3-4;Q9UHX3-6;Q9UHX3-3;Q9UHX3-2;Q9UHX3;M0R0K5;B4DQ88;M0QY55	P48960-2;P48960-3;P48960	CD97 antigen;CD97 antigen subunit alpha;CD97 antigen subunit beta	CD97	CD97	CD97 antigen
160790000		1.1165e-15	160790000	4	4	4	4	160	18048	160	18048.4	10	249153	Q9NWV4;B1ARP7	Q9NWV4	UPF0587 protein C1orf123	C1orf123	C1orf123	UPF0587 protein C1orf123
159560000		7.4847e-48	159560000	3	3	3	3	165	17963	225	24439.6	8	248417	E9PJK1;E9PRJ8;H0YDL9;H0YDJ9;P60033;E9PIF1;A6NMH8;E9PM31;H0YEE2	E9PJK1;E9PRJ8;H0YDL9;H0YDJ9;P60033;E9PIF1;A6NMH8	CD81 antigen	CD81	CD81	CD81 antigen
216780000		2.7158e-13	216780000	4	4	4	4	221	24449	246	27243.1	14	247967	P21964-2;P21964;E7EMS6	P21964-2;P21964	Catechol O-methyltransferase	COMT	COMT	Catechol O-methyltransferase
656480000		4.9857e-94	656480000	22	19	19	19	644	74403	644	74403.6	34	246756	Q14166;V9GY16	Q14166	Tubulin--tyrosine ligase-like protein 12	TTLL12	TTLL12	Tubulin--tyrosine ligase-like protein 12
409390000		2.4599e-54	409390000	9	10	10	10	432	46510	405.5	43974.6	27	246165	Q96I99;H0Y852;Q96I99-2;E9PDQ8	Q96I99;H0Y852;Q96I99-2;E9PDQ8	Succinyl-CoA ligase [GDP-forming] subunit beta, mitochondrial	SUCLG2	SUCLG2	Succinyl-CoA ligase [GDP-forming] subunit beta, mitochondrial
244640000		5.397e-24	244640000	7	8	8	8	255	27843	255	27843.6	14	245724	P38117;P38117-2;M0QY67	P38117;P38117-2;M0QY67	Electron transfer flavoprotein subunit beta	ETFB	ETFB	Electron transfer flavoprotein subunit beta
580750000		6.2987e-62	580750000	13	14	14	14	589	66115	539.5	60488.1	31	245655	Q9NSD9;F5H6Y1	Q9NSD9;F5H6Y1	Phenylalanine--tRNA ligase beta subunit	FARSB	FARSB	Phenylalanine--tRNA ligase beta subunit
276710000		5.0512e-62	276710000	12	9	9	9	277	31540	250.5	28542.8	12	245357	Q15404;Q15404-2	Q15404;Q15404-2	Ras suppressor protein 1	RSU1	RSU1	Ras suppressor protein 1
296300000		3.7886e-23	296300000	6	6	6	6	303	33777	303	33777	16	245328	P46109	P46109	Crk-like protein	CRKL	CRKL	Crk-like protein
126700000		3.8001e-09	126700000	3	1	1	1	121	14478	122	14606.5	4	244739	C9JYQ9;Q6P5R6;H0Y8C2	C9JYQ9;Q6P5R6;H0Y8C2	60S ribosomal protein L22-like 1	RPL22L1	RPL22L1	60S ribosomal protein L22-like 1
196300000		2.7361e-23	196300000	6	7	7	7	195	22456	141	16356.3	8	244469	Q99653;H0YKE7;F5GX29;H0YNG9;H0YLY7	Q99653;H0YKE7;F5GX29;H0YNG9	Calcineurin B homologous protein 1	CHP1	CHP1	Calcineurin B homologous protein 1
334470000		2.6375e-94	334470000	15	11	11	11	348	38281	233	25711	11	244349	Q14376;Q5QPP4;Q5QPP3;Q5QPP9;Q5QPP1	Q14376;Q5QPP4;Q5QPP3;Q5QPP9	UDP-glucose 4-epimerase	GALE	GALE	UDP-glucose 4-epimerase
332430000		3.069e-49	338850000	9	8	8	8	348	38792	274	30332.5	10.5	244288	O43681;K7ERW9	O43681;K7ERW9	ATPase ASNA1	ASNA1	ASNA1	ATPase ASNA1
58049000		0.0066413	58049000	2	1	1	1	55	6651.7	159	18739	9	244061	M0QXX8;M0R1L7;O43633	M0QXX8;M0R1L7;O43633	Charged multivesicular body protein 2a	CHMP2A	CHMP2A	Charged multivesicular body protein 2a
191330000		2.1105e-21	191330000	7	6	6	6	206	21932	269	28755.1	15.5	243972	C9JH92;A6NP24;Q08257-3;Q08257;Q08257-2	C9JH92;A6NP24;Q08257-3;Q08257	Quinone oxidoreductase	CRYZ	CRYZ	Quinone oxidoreductase
183150000		3.2162e-15	183150000	4	4	4	4	188	21007	119	13060.6	8	243825	O75223;M0QZK8;B8ZZK2;O75223-3;H7BZK5;O75223-2;O75223-4	O75223;M0QZK8;B8ZZK2;O75223-3;H7BZK5	Gamma-glutamylcyclotransferase	GGCT	GGCT	Gamma-glutamylcyclotransferase
306790000		1.2913e-77	306790000	11	9	9	9	336	35329	336	35328.9	13	242854	P31937;H7BZL2	P31937	3-hydroxyisobutyrate dehydrogenase, mitochondrial	HIBADH	HIBADH	3-hydroxyisobutyrate dehydrogenase, mitochondrial
156520000		1.9555e-10	156520000	2	1	1	1	158	18038	198.5	22802.7	5.5	242671	I3L1T3;Q9GZP9	I3L1T3;Q9GZP9	Derlin-2	DERL2	DERL2	Derlin-2
867830000		1.7651e-75	867830000	24	22	22	22	895	100230	886.5	99198.9	44	242144	Q13435;E9PPJ0;H0YCG1;E9PJT3;E9PJ04;H0YEX5;E9PIL8	Q13435;E9PPJ0	Splicing factor 3B subunit 2	SF3B2	SF3B2	Splicing factor 3B subunit 2
152890000		1.8603e-30	152890000	4	4	4	4	163	17663	161	17460.8	6	242075	Q9Y3D0;H3BNV7;J3KS95	Q9Y3D0;H3BNV7;J3KS95	Mitotic spindle-associated MMXD complex subunit MIP18	FAM96B	FAM96B	Mitotic spindle-associated MMXD complex subunit MIP18
235490000		6.5934e-24	235490000	6	5	4	4	243	27228	99	11151.5	5	241876	O95292;E5RK64;O95292-2	O95292;E5RK64;O95292-2	Vesicle-associated membrane protein-associated protein B/C	VAPB	VAPB	Vesicle-associated membrane protein-associated protein B/C
599220000		1.2089e-48	599220000	15	12	12	9	669	69491	669	69491.6	23	241154	Q96PK6;Q96PK6-2;Q96PK6-3;Q96PK6-4;F8WDX3;B8ZZ74	Q96PK6	RNA-binding protein 14	RBM14	RBM14	RNA-binding protein 14
855410000		5.8075e-114	855410000	23	20	20	20	893	99326	893	99326.9	43	240850	Q14764;H3BQK6;H3BRL2;H3BUK7;H3BNF6;H3BP76;H3BPZ2;H3BNF2;H3BUP3;H3BQE7	Q14764	Major vault protein	MVP	MVP	Major vault protein
1057300000		1.7368e-139	1057300000	29	25	25	25	1104	122850	1109	123430	49	240691	Q9BSJ8;Q9BSJ8-2;F8VZB1	Q9BSJ8;Q9BSJ8-2	Extended synaptotagmin-1	ESYT1	ESYT1	Extended synaptotagmin-1
522090000		1.6798e-48	522090000	15	12	12	12	538	60670	525	59270	28	240662	P10155;P10155-3;P10155-5;P10155-4;P10155-2;H0Y9N5;G5E9R9;D6RDN1;D6RE09	P10155;P10155-3;P10155-5;P10155-4;P10155-2	60 kDa SS-A/Ro ribonucleoprotein	TROVE2	TROVE2	60 kDa SS-A/Ro ribonucleoprotein
351240000		3.5989e-52	351240000	6	10	6	0	366	40885	366	40885.8	17	240257	P30508;Q29963;P30510;Q29960-2;Q29960;Q07000;P30505;Q29865;Q9TNN7;A2BF26;P30504	P30508;Q29963;P30510;Q29960-2;Q29960;Q07000;P30505;Q29865;Q9TNN7;A2BF26;P30504	HLA class I histocompatibility antigen, Cw-12 alpha chain;HLA class I histocompatibility antigen, Cw-6 alpha chain;HLA class I histocompatibility antigen, Cw-14 alpha chain;HLA class I histocompatibility antigen, Cw-16 alpha chain;HLA class I histocompatibility antigen, Cw-15 alpha chain;HLA class I histocompatibility antigen, Cw-8 alpha chain;HLA class I histocompatibility antigen, Cw-18 alpha c…	HLA-C	HLA-C	HLA class I histocompatibility antigen, Cw-12 alpha chain;HLA class I histocompatibility antigen, Cw-6 alpha chain;HLA class I histocompatibility antigen, Cw-14 alpha chain;HLA class I histocompatibility antigen, Cw-16 alpha chain;HLA class I histocompatibility antigen, Cw-15 alpha chain;HLA class I histocompatibility antigen, Cw-8 alpha chain;HLA class I histocompatibility antigen, Cw-18 alpha c…
494700000		1.2927e-64	494700000	11	10	10	10	511	57658	461.5	51958.6	20	239949	Q08209-2;Q08209-3;Q08209;E7ETC2;Q08209-5;Q08209-4;F5H0F8;Q5F2F8;P16298-2;P16298-3;P16298;P16298-4;E9PPC8;E9PK68;H0YC26;P48454-2;P48454;P48454-3	Q08209-2;Q08209-3;Q08209;E7ETC2;Q08209-5;Q08209-4	Serine/threonine-protein phosphatase 2B catalytic subunit alpha isoform;Serine/threonine-protein phosphatase	PPP3CA	PPP3CA	Serine/threonine-protein phosphatase 2B catalytic subunit alpha isoform;Serine/threonine-protein phosphatase
296250000		1.2962e-27	296250000	9	8	8	6	302	34551	302	34551	18	239791	Q8TDX7;F8WAG2;Q8TDX7-2;F5H3U7	Q8TDX7	Serine/threonine-protein kinase Nek7	NEK7	NEK7	Serine/threonine-protein kinase Nek7
701880000		1.997e-62	701880000	16	17	17	17	739	82091	739	82091.8	47	239113	I3L0N3;P46459;B4DFA2;I3L2G1;I3L0L3;K7EQD6	I3L0N3;P46459;B4DFA2	Vesicle-fusing ATPase	NSF	NSF	Vesicle-fusing ATPase
1020200000		6.0644e-83	1020200000	22	21	21	21	1047	119910	1047	119914	54	237939	Q9Y5B9;G3V5A4;G3V401;G3V2X0	Q9Y5B9	FACT complex subunit SPT16	SUPT16H	SUPT16H	FACT complex subunit SPT16
904210000		5.6315e-75	915630000	18	20	20	20	962	107890	962	107895	43	237342	O60763;F5H4X1;O60763-2;F5GYR8;H0Y7C0	O60763;F5H4X1;O60763-2;F5GYR8;H0Y7C0	General vesicular transport factor p115	USO1	USO1	General vesicular transport factor p115
267710000		6.2318e-18	267710000	6	5	5	5	280	31629	280	31629.7	18	236709	P21912	P21912	Succinate dehydrogenase [ubiquinone] iron-sulfur subunit, mitochondrial	SDHB	SDHB	Succinate dehydrogenase [ubiquinone] iron-sulfur subunit, mitochondrial
187350000		6.9711e-20	187350000	3	4	2	2	201	22178	208	22918.4	11	236248	B4DJA5;P20339	B4DJA5;P20339	Ras-related protein Rab-5A	RAB5A	RAB5A	Ras-related protein Rab-5A
99789000		1.74e-19	99789000	2	2	2	2	102	11845	102	11845.4	3	235605	P62310	P62310	U6 snRNA-associated Sm-like protein LSm3	LSM3	LSM3	U6 snRNA-associated Sm-like protein LSm3
195730000		1.0218e-25	195730000	6	5	5	5	213	23277	213	23277.3	12	235162	P48047;H7C0C1;H7C086;H7C068	P48047	ATP synthase subunit O, mitochondrial	ATP5O	ATP5O	ATP synthase subunit O, mitochondrial
220380000		3.0377e-05	220380000	2	1	1	1	243	26210	243	26210	8	235148	Q9BVC6	Q9BVC6	Transmembrane protein 109	TMEM109	TMEM109	Transmembrane protein 109
770510000		1.7652e-74	770510000	13	13	13	13	796	91706	796	91707	42	234972	Q96QK1	Q96QK1	Vacuolar protein sorting-associated protein 35	VPS35	VPS35	Vacuolar protein sorting-associated protein 35
571560000		1.9124e-43	571560000	14	13	13	13	597	68047	611	69772.5	30.5	234903	Q15046;Q15046-2;H3BVA8;H3BRC9	Q15046;Q15046-2	Lysine--tRNA ligase	KARS	KARS	Lysine--tRNA ligase
288590000		1.2653e-56	288590000	11	9	9	9	329	34441	329	34440.9	8	234337	O96008-2;O96008;K7EJ57;K7EKG4	O96008-2;O96008;K7EJ57	Mitochondrial import receptor subunit TOM40 homolog	TOMM40	TOMM40	Mitochondrial import receptor subunit TOM40 homolog
902200000		1.6601e-118	902200000	24	18	18	18	976	108270	976	108266	47	233040	P29317	P29317	Ephrin type-A receptor 2	EPHA2	EPHA2	Ephrin type-A receptor 2
411670000		1.745e-57	411670000	10	8	8	8	446	49419	337	37448.3	17.5	232965	Q9BQ67;M0QX71	Q9BQ67;M0QX71	Glutamate-rich WD repeat-containing protein 1	GRWD1	GRWD1	Glutamate-rich WD repeat-containing protein 1
736890000		7.3154e-70	736890000	21	18	18	18	793	88885	760.5	85282.1	38.5	231852	Q15459;Q15459-2;H7C1L2	Q15459;Q15459-2	Splicing factor 3A subunit 1	SF3A1	SF3A1	Splicing factor 3A subunit 1
389250000		1.1272e-49	389250000	10	9	9	9	406	46971	406	46971.2	20	231758	Q9BS26	Q9BS26	Endoplasmic reticulum resident protein 44	ERP44	ERP44	Endoplasmic reticulum resident protein 44
385810000		7.1171e-43	385810000	13	13	13	13	406	46648	294	33817.9	17	231300	Q9UNH7;Q9UNH7-2;B4DJS7;G3V5X9;H0YJF8;G3V4Z5;G3V2U1;G3V5U2;Q86XE0-2;Q86XE0	Q9UNH7;Q9UNH7-2;B4DJS7	Sorting nexin-6;Sorting nexin-6, N-terminally processed	SNX6	SNX6	Sorting nexin-6;Sorting nexin 6, isoform CRA_e
329290000		2.5509e-59	336610000	7	7	7	6	365	40796	375.5	41996.2	15.5	230752	Q9Y371;Q9Y371-2;Q9Y371-3	Q9Y371;Q9Y371-2	Endophilin-B1	SH3GLB1	SH3GLB1	Endophilin-B1
193920000		1.3992e-22	193920000	6	6	6	3	206	23567	185	20913.5	8.5	230120	P11233;H7C3P7;C9JPE8;F8WEQ6;C9JYR1	P11233;H7C3P7	Ras-related protein Ral-A	RALA	RALA	Ras-related protein Ral-A
251150000		3.5124e-28	256040000	13	8	8	8	285	31121	188.5	20943.7	12.5	230086	O94760;O94760-2;B4DYP1;B4DGT0	O94760;O94760-2;B4DYP1;B4DGT0	N(G),N(G)-dimethylarginine dimethylaminohydrolase 1	DDAH1	DDAH1	N(G),N(G)-dimethylarginine dimethylaminohydrolase 1
376530000		3.6455e-53	376530000	9	10	10	10	412	45835	390.5	43308.7	18.5	229741	B4DR80;Q9Y6E0-2;Q9Y6E0;H0Y630;Q5JV98;Q5JV99;Q9P289-2;Q8NBY1;Q9P289;B4E0Y9;C9JDH9;C9J6L2;C9JCC0;C9J232;H7C279;O00506-3;O00506-2;Q9P289-3;O00506	B4DR80;Q9Y6E0-2;Q9Y6E0;H0Y630;Q5JV98;Q5JV99	Serine/threonine-protein kinase 24;Serine/threonine-protein kinase 24 36 kDa subunit;Serine/threonine-protein kinase 24 12 kDa subunit	STK24	STK24	Serine/threonine-protein kinase 24 12 kDa subunit;Serine/threonine-protein kinase 24
276170000		7.4789e-21	276170000	7	7	7	7	305	33712	222	24617.6	10	229102	Q14232;B4DGX0;H0YGG4;F5H0D0	Q14232;B4DGX0;H0YGG4	Translation initiation factor eIF-2B subunit alpha	EIF2B1	EIF2B1	Translation initiation factor eIF-2B subunit alpha
157250000		4.3861e-18	157250000	4	4	4	4	172	19206	172	19205.8	10	228976	O95881;V9GY50;V9GYV4	O95881	Thioredoxin domain-containing protein 12	TXNDC12	TXNDC12	Thioredoxin domain-containing protein 12
101190000		0.001169	101190000	2	2	2	1	113	12404	133	14709.8	9	228145	O43768-6;O43768-5;O43768-2;O43768;O43768-9;O43768-7;O43768-3;O43768-4;A6NMQ3;C9JUF4;Q5T5H1;H3BTD3;O43768-8	O43768-6;O43768-5;O43768-2;O43768;O43768-9;O43768-7;O43768-3;O43768-4;A6NMQ3;C9JUF4;Q5T5H1;H3BTD3;O43768-8	Alpha-endosulfine	ENSA;ARPP19	ENSA;ARPP19	Alpha-endosulfine;cAMP-regulated phosphoprotein 19
330230000		2.0454e-59	330230000	4	9	4	0	362	40505	362	40460.1	17	228005	Q04826;P30485;P30461;P30486;P03989;P01889;Q31610;F6U0H7	Q04826;P30485;P30461;P30486;P03989;P01889;Q31610	HLA class I histocompatibility antigen, B-40 alpha chain;HLA class I histocompatibility antigen, B-47 alpha chain;HLA class I histocompatibility antigen, B-13 alpha chain;HLA class I histocompatibility antigen, B-48 alpha chain;HLA class I histocompatibility antigen, B-27 alpha chain;HLA class I histocompatibility antigen, B-7 alpha chain;HLA class I histocompatibility antigen, B-81 alpha chain	HLA-B	HLA-B	HLA class I histocompatibility antigen, B-40 alpha chain;HLA class I histocompatibility antigen, B-47 alpha chain;HLA class I histocompatibility antigen, B-13 alpha chain;HLA class I histocompatibility antigen, B-48 alpha chain;HLA class I histocompatibility antigen, B-27 alpha chain;HLA class I histocompatibility antigen, B-7 alpha chain;HLA class I histocompatibility antigen, B-81 alpha chain
262270000		3.9141e-27	262270000	11	9	9	9	279	32193	334	38199.1	21	227836	Q14192;J3KNW4;F8WDA8;U3KQT4;Q5TM15	Q14192;J3KNW4	Four and a half LIM domains protein 2	FHL2	FHL2	Four and a half LIM domains protein 2
138000000		2.9445e-16	138000000	4	4	4	4	154	16953	154	16953.5	11	227650	Q56VL3;D6RD77;J3KPI9;Q56VL3-2	Q56VL3	OCIA domain-containing protein 2	OCIAD2	OCIAD2	OCIA domain-containing protein 2
99150000		6.3891e-23	99150000	5	4	4	1	113	12251	114.5	12457	5	226338	J3QRU4;P63027;F8WCA0;L7N2F9;K7ENK9;K7EKX0;P23763-2;F5GZV7;P23763-3;P23763	J3QRU4;P63027;F8WCA0;L7N2F9;K7ENK9;K7EKX0	Vesicle-associated membrane protein 2	VAMP2;VAMP3	VAMP2;VAMP3	Vesicle-associated membrane protein 2;Uncharacterized protein;Vesicle-associated membrane protein 3
148210000		5.2161e-28	148210000	6	4	4	4	158	18325	146.5	16924.4	8.5	226188	Q8N5N7;B7Z358	Q8N5N7;B7Z358	39S ribosomal protein L50, mitochondrial	MRPL50	MRPL50	39S ribosomal protein L50, mitochondrial
554120000		1.0412e-106	554120000	12	25	11	11	583	68563	583	68563.9	31	226022	P35241;P35241-5;P35241-4;P35241-2;H0YE16;P35241-3;E9PNV3;E9PQ82	P35241;P35241-5;P35241-4	Radixin	RDX	RDX	Radixin
387790000		3.7632e-31	387790000	8	7	7	7	442	48099	291.5	31713.9	15	225474	B4DLN1;B4E1E9;Q9UBX3;Q9UBX3-2;P52815;I3L1E8	B4DLN1;B4E1E9;Q9UBX3;Q9UBX3-2	Mitochondrial dicarboxylate carrier	SLC25A10	SLC25A10	Mitochondrial dicarboxylate carrier
159440000		2.4e-10	159440000	5	3	3	3	174	19810	150.5	16851.9	10	225086	O43324;O43324-2;D6RBD7;C9J1V9;D6RCQ0;H0YAL7	O43324;O43324-2;D6RBD7;C9J1V9	Eukaryotic translation elongation factor 1 epsilon-1	EEF1E1;hCG_2043275	EEF1E1;EEF1E1-BLOC1S5	Eukaryotic translation elongation factor 1 epsilon-1;HCG2043275
293310000		1.7316e-21	293310000	6	6	6	6	325	36573	325	36573	22	224286	P14550;Q5T621;V9GYG2;V9GYP9	P14550	Alcohol dehydrogenase [NADP(+)]	AKR1A1	AKR1A1	Alcohol dehydrogenase [NADP(+)]
468930000		3.9114e-46	495320000	15	12	12	2	571	61888	623	67276.7	17	223829	Q15637-6;Q15637-2;Q15637-4;Q15637-3;Q15637;F8WEV5;H7C0N4;H7C561	Q15637-6;Q15637-2;Q15637-4;Q15637-3;Q15637	Splicing factor 1	SF1	SF1	Splicing factor 1
357850000		1.1724e-05	357850000	2	2	2	2	396	44765	517.5	59181.8	24.5	223562	Q6A1A2;O15530-5;O15530-2;E9PER6;O15530-3;C9JWR9;O15530;O15530-4	Q6A1A2;O15530-5;O15530-2;E9PER6;O15530-3;C9JWR9;O15530;O15530-4	Putative 3-phosphoinositide-dependent protein kinase 2;3-phosphoinositide-dependent protein kinase 1	PDPK2;PDPK1	PDPK2;PDPK1	Putative 3-phosphoinositide-dependent protein kinase 2;3-phosphoinositide-dependent protein kinase 1
217850000		4.5028e-24	217850000	6	5	5	5	251	27354	292	31430.3	18	222727	Q9H3H3;Q9H3H3-2;Q9H3H3-3	Q9H3H3;Q9H3H3-2;Q9H3H3-3	UPF0696 protein C11orf68	C11orf68	C11orf68	UPF0696 protein C11orf68
351740000		1.688e-56	351740000	10	7	6	5	379	44179	394.5	45708.1	20	222660	P63092-3;P63092-2;P63092;P63092-4;Q5JWF2-2;Q5JWF2;S4R3E3;Q5JWE9;H0Y7F4;P38405;P38405-2;S4R3V9	P63092-3;P63092-2;P63092;P63092-4;Q5JWF2-2;Q5JWF2	Guanine nucleotide-binding protein G(s) subunit alpha isoforms short;Guanine nucleotide-binding protein G(s) subunit alpha isoforms XLas	GNAS	GNAS	Guanine nucleotide-binding protein G(s) subunit alpha isoforms short;Guanine nucleotide-binding protein G(s) subunit alpha isoforms XLas
419980000		1.0342e-06	419980000	2	2	2	2	500	52863	362	38285.8	18	222184	O00221;H3BNC2	O00221;H3BNC2	NF-kappa-B inhibitor epsilon	NFKBIE	NFKBIE	NF-kappa-B inhibitor epsilon
1007300000		3.4393e-114	1007300000	27	23	23	23	1140	126970	1116	124341	53	221868	Q16531;F5GY55;F5H581;B4DG00;F5H775;F5H2L3;F5H6C5;F8WF81;F5GWI0;F5GZY8;F5GZ34;F5H238;F5GYG8;F5H4N9;F5H198;F5H0Y5;F5H7A0	Q16531;F5GY55	DNA damage-binding protein 1	DDB1	DDB1	DNA damage-binding protein 1;Uncharacterized protein
174920000		1.3719e-05	174920000	4	2	2	2	206	22119	184.5	19639.9	10	221162	P30043;M0R192	P30043;M0R192	Flavin reductase (NADPH)	BLVRB	BLVRB	Flavin reductase (NADPH)
291550000		4.9651e-44	291550000	6	5	5	5	317	36876	317	36876.4	14	221108	Q14257;F8WCY5;A8MXP8;H0YL43	Q14257;F8WCY5;A8MXP8	Reticulocalbin-2	RCN2	RCN2	Reticulocalbin-2
295050000		2.6018e-73	295050000	7	9	6	5	340	37331	251	27561	10	221035	P62879;E7EP32;C9JZN1;C9JIS1;C9JXA5;B3KPU1;C9JD14	P62879;E7EP32;C9JZN1;C9JIS1;C9JXA5	Guanine nucleotide-binding protein G(I)/G(S)/G(T) subunit beta-2	GNB2	GNB2	Guanine nucleotide-binding protein G(I)/G(S)/G(T) subunit beta-2
566030000		3.6594e-44	566030000	12	9	9	9	622	71635	622	71636.1	32	220979	Q8NBJ5;M0QX72;M0QYH0	Q8NBJ5	Procollagen galactosyltransferase 1	COLGALT1	COLGALT1	Procollagen galactosyltransferase 1
68696000		1.9882e-07	68696000	2	2	2	2	75	8744.8	105	11944.6	8	219694	Q8WUW1;F5H577;Q8WUW1-2	Q8WUW1;F5H577;Q8WUW1-2	Protein BRICK1	BRK1	BRK1	Protein BRICK1
497470000		8.1497e-71	523420000	19	12	12	12	583	66755	554	63502.1	29	219282	Q96RS6;Q96RS6-2;Q96RS6-3;E5RGX7	Q96RS6;Q96RS6-2;Q96RS6-3	NudC domain-containing protein 1	NUDCD1	NUDCD1	NudC domain-containing protein 1
246290000		2.7807e-39	246290000	7	7	7	7	286	31484	324.5	35733.3	14.5	218773	Q9UGV2-3;Q9UGV2-2;Q9UGV2;B7Z341;F8WBF9;Q5TH30;Q5TH29	Q9UGV2-3;Q9UGV2-2;Q9UGV2;B7Z341;F8WBF9;Q5TH30	Protein NDRG3	NDRG3	NDRG3	Protein NDRG3;NDRG family member 3, isoform CRA_c
298670000		3.67e-34	298670000	11	9	9	9	345	38252	NaN	NaN	NaN	218360	CON__P17690	CON__P17690
165310000		2.9948e-14	165310000	5	5	5	5	186	21232	186	21232.7	11	217743	Q9NR28-2;Q9NR28;F5GXT8;F5H796;Q9NR28-3;F5GYH3;F5GX50;H7BZK7;F5H0Q4;H7BZQ7	Q9NR28-2;Q9NR28;F5GXT8;F5H796;Q9NR28-3	Diablo homolog, mitochondrial	DIABLO	DIABLO	Diablo homolog, mitochondrial
427040000		1.6788e-80	427040000	14	13	13	13	494	55023	427	47602.6	24	217050	O60701;O60701-2;O60701-3;E7ER83;E7ETF4;E7EV97;E7ER95;D6RHF4;E9PBD2	O60701;O60701-2;O60701-3	UDP-glucose 6-dehydrogenase	UGDH	UGDH	UDP-glucose 6-dehydrogenase
528030000		3.336e-57	528030000	15	12	12	12	616	68137	464.5	51683.4	22	216726	P27694;I3L4R8	P27694;I3L4R8	Replication protein A 70 kDa DNA-binding subunit;Replication protein A 70 kDa DNA-binding subunit, N-terminally processed	RPA1	RPA1	Replication protein A 70 kDa DNA-binding subunit
756320000		1.3219e-102	756320000	22	16	16	3	866	97651	869	97977.2	48	216603	P50570-2;P50570-5;P50570	P50570-2;P50570-5;P50570	Dynamin-2	DNM2	DNM2	Dynamin-2
131910000		3.9791e-06	131910000	2	2	2	2	151	17033	191	21822.1	10	216582	B4E1G1;Q9BUN8-2;Q9BUN8;E5RGY0	B4E1G1;Q9BUN8-2;Q9BUN8;E5RGY0	Derlin-1	DERL1	DERL1	Derlin-1
669390000		1.7704e-97	669390000	18	16	16	16	767	86470	732	82393	42	216496	Q08J23;Q08J23-2;Q08J23-3	Q08J23;Q08J23-2;Q08J23-3	tRNA (cytosine(34)-C(5))-methyltransferase	NSUN2	NSUN2	tRNA (cytosine(34)-C(5))-methyltransferase
177900000		9.7765e-39	177900000	8	6	6	6	209	23026	209	23026.6	13	216069	O75822-3;O75822;O75822-2;H0YGJ7;H0YLP3	O75822-3;O75822;O75822-2	Eukaryotic translation initiation factor 3 subunit J	EIF3J	EIF3J	Eukaryotic translation initiation factor 3 subunit J
78703000		7.3997e-13	78703000	3	2	2	2	92	10200	102.5	11326.3	5.5	215788	Q5VTU3;P63172	Q5VTU3;P63172	Dynein light chain Tctex-type 1	DYNLT1	DYNLT1	Dynein light chain Tctex-type 1
545400000		7.8216e-77	545400000	14	12	12	12	624	70832	624	70833.1	33	215338	O43252	O43252	Bifunctional 3-phosphoadenosine 5-phosphosulfate synthase 1;Sulfate adenylyltransferase;Adenylyl-sulfate kinase	PAPSS1	PAPSS1	Bifunctional 3'-phosphoadenosine 5'-phosphosulfate synthase 1
253860000		2.3467e-141	253860000	5	15	4	4	298	33064	253	27975	17.5	214721	P12235;V9GYG0	P12235;V9GYG0	ADP/ATP translocase 1	SLC25A4	SLC25A4	ADP/ATP translocase 1
304060000		4.872e-41	304060000	7	8	8	8	359	39609	223.5	24460.6	12	214685	O75521-2;O75521;F8WAW4;F1LLU7;C9JB63;C9J000;F8W6J1	O75521-2;O75521;F8WAW4;F1LLU7;C9JB63;C9J000	Enoyl-CoA delta isomerase 2, mitochondrial	ECI2	ECI2	Enoyl-CoA delta isomerase 2, mitochondrial
317660000		1.2934e-30	317660000	11	9	9	9	358	41432	379.5	43997.4	24	214419	C9JP16;O75718	C9JP16;O75718	Cartilage-associated protein	CRTAP	CRTAP	Cartilage-associated protein
303510000		4.3627e-27	303510000	7	5	5	5	359	39589	336.5	37136.6	14	214405	O43488;H3BLU7;H7C5H7	O43488;H3BLU7	Aflatoxin B1 aldehyde reductase member 2	AKR7A2	AKR7A2	Aflatoxin B1 aldehyde reductase member 2
59763000		1.0281e-08	59763000	2	2	2	2	71	7805.9	88.5	9768.65	5.5	214114	K7EPV0;Q9Y2R0	K7EPV0;Q9Y2R0	Cytochrome c oxidase assembly protein 3 homolog, mitochondrial	COA3	COA3	Cytochrome c oxidase assembly factor 3 homolog, mitochondrial
597210000		3.8553e-132	597210000	25	20	20	20	699	78099	712	79621.7	50	213854	O00429-4;O00429-2;O00429-5;O00429-3;G8JLD5;O00429;O00429-8;O00429-6;O00429-7;B4DPZ9;F8VZ52;F8VUJ9;F8W1W3;B4DDQ3;F8VR28;F8VYL3	O00429-4;O00429-2;O00429-5;O00429-3;G8JLD5;O00429;O00429-8;O00429-6;O00429-7	Dynamin-1-like protein	DNM1L	DNM1L	Dynamin-1-like protein
764870000		7.5793e-106	764870000	23	20	20	20	906	100070	841	92721.7	43	213757	P35221;P35221-2;F8W845;G3XAM7;P35221-3;E5RIB1;E5RHV7;E5RGY6;E5RG03;E5RJ41;E5RJL0;E5RIE0;E5RGD2;H0YBB8;E5RGY7;P26232-4;P26232-6;P26232-2;P26232-5;P26232;E5RFG3;E5RFM3;E5RFK9;E5RFM5;E5RJP7;P26232-3;Q9UI47	P35221;P35221-2;F8W845;G3XAM7;P35221-3	Catenin alpha-1	CTNNA1	CTNNA1	Catenin alpha-1;Catenin (Cadherin-associated protein), alpha 1, 102kDa, isoform CRA_a
499830000		1.8675e-82	499830000	14	13	13	13	598	65459	633.5	69460.6	33	213545	O94925-3;O94925;H7BZD1;O94925-2;B8ZZC5;B8ZZA8;C9JIJ6;B7Z509;H7C201	O94925-3;O94925	Glutaminase kidney isoform, mitochondrial	GLS	GLS	Glutaminase kidney isoform, mitochondrial
63659000		1.1925e-10	63659000	3	3	3	3	78	8340.3	102	11150.9	5	213459	H0YK61;Q5J8M3;S4R329;H0YNK0;H0YNK8;Q5J8M3-3;Q5J8M3-2;H0YMH5;H0YLP8	H0YK61;Q5J8M3;S4R329;H0YNK0;H0YNK8;Q5J8M3-3;Q5J8M3-2	ER membrane protein complex subunit 4	EMC4	EMC4	ER membrane protein complex subunit 4
526240000		1.5385e-48	526240000	10	9	9	9	647	68996	510.5	54394	27	213303	P10515;H0YDD4;E9PEJ4;F5H7M3	P10515;H0YDD4;E9PEJ4;F5H7M3	Dihydrolipoyllysine-residue acetyltransferase component of pyruvate dehydrogenase complex, mitochondrial	DLAT	DLAT	Dihydrolipoyllysine-residue acetyltransferase component of pyruvate dehydrogenase complex, mitochondrial
259120000		1.2709e-17	259120000	4	4	4	4	313	34063	237.5	25927.5	10	212742	O43765;K7EMD6	O43765;K7EMD6	Small glutamine-rich tetratricopeptide repeat-containing protein alpha	SGTA	SGTA	Small glutamine-rich tetratricopeptide repeat-containing protein alpha
260610000		6.4148e-40	266280000	7	6	6	6	305	35144	305	35144.3	16	211896	O00743;O00743-3;O00743-2;Q5T1S7;B7Z3E2	O00743;O00743-3;O00743-2	Serine/threonine-protein phosphatase 6 catalytic subunit	PPP6C	PPP6C	Serine/threonine-protein phosphatase 6 catalytic subunit
225330000		1.7624e-23	225330000	3	2	2	2	271	29741	190.5	21448.6	9.5	211885	E9PMG2;P50897;E9PP28;E9PK48;Q5T0S4;E9PIA8	E9PMG2;P50897;E9PP28;E9PK48;Q5T0S4;E9PIA8	Palmitoyl-protein thioesterase 1	PPT1	PPT1	Palmitoyl-protein thioesterase 1
99778000		1.6953e-09	99778000	2	3	3	3	113	13176	157	18055.7	6	211781	V9GYD0;P36404-2;P36404	V9GYD0;P36404-2;P36404	ADP-ribosylation factor-like protein 2	ARL2	SNX15;ARL2	Sorting nexin-15;ADP-ribosylation factor-like protein 2
84359000		4.6169e-11	84359000	4	3	3	3	97	11140	126	14101	9	211779	H3BNE1;H3BR18;H3BM38;H3BPJ0;O00161-2;O00161;H3BNG6;H3BU94;H3BR99	H3BNE1;H3BR18;H3BM38;H3BPJ0;O00161-2;O00161	Synaptosomal-associated protein;Synaptosomal-associated protein 23	SNAP23	SNAP23	Synaptosomal-associated protein 23;Synaptosomal-associated protein
149730000		1.0462e-34	149730000	5	4	4	4	180	19786	187	20526	9	211635	K7ES52;K7ERJ1;P04183;K7ERV3;K7ENW5	K7ES52;K7ERJ1;P04183;K7ERV3;K7ENW5	Thymidine kinase;Thymidine kinase, cytosolic	TK1	TK1	Thymidine kinase;Thymidine kinase, cytosolic
92713000		4.2313e-05	92713000	3	2	2	2	102	12266	102	12266.3	4	211385	Q9BQC6	Q9BQC6	Ribosomal protein 63, mitochondrial	MRP63	MRPL57	Ribosomal protein 63, mitochondrial
96615000		1.3641e-35	96615000	2	4	1	1	113	12823	113	12823.6	5	210713	O60739	O60739	Eukaryotic translation initiation factor 1b	EIF1B	EIF1B	Eukaryotic translation initiation factor 1b
240280000		1.0029e-23	240280000	6	7	7	7	293	32017	340	36888.1	18	209881	C9JEV6;Q9UJ70;Q9UJ70-2;H7C3G9;H7C286;H0YEB7;H0YE82;E9PPU6;H0YF44;H0YC94;H7C1L7	C9JEV6;Q9UJ70;Q9UJ70-2;H7C3G9;H7C286	N-acetyl-D-glucosamine kinase	NAGK	NAGK	N-acetyl-D-glucosamine kinase
601450000		7.8313e-69	601450000	14	16	14	14	720	80419	720	80420.1	33	209159	O95573;H7BYZ7;F5GWH2;H7C260;F5H062	O95573	Long-chain-fatty-acid--CoA ligase 3	ACSL3	ACSL3	Long-chain-fatty-acid--CoA ligase 3
234960000		7.6056e-27	234960000	8	8	8	8	272	31444	225	25829	14	208974	O75663;O75663-2	O75663;O75663-2	TIP41-like protein	TIPRL	TIPRL	TIP41-like protein
124690000		1.8988e-21	124690000	4	4	4	4	144	16698	186	20981.7	9.5	208835	Q9P0J0;J3KN00;B4DF76;B4DEZ3;K7EJE1;E7ENQ6;U3KQP3	Q9P0J0;J3KN00;B4DF76;B4DEZ3;K7EJE1;E7ENQ6	NADH dehydrogenase [ubiquinone] 1 alpha subcomplex subunit 13	NDUFA13;YJEFN3	NDUFA13;YJEFN3	NADH dehydrogenase [ubiquinone] 1 alpha subcomplex subunit 13;NADH dehydrogenase (Ubiquinone) 1 alpha subcomplex, 13;Uncharacterized protein
220800000		1.7973e-66	220800000	10	7	7	7	271	29571	340	37109.1	16	208819	F8W1U7;F8VWH9;E7EV62;Q8N6T3;Q8N6T3-2;Q8N6T3-3;E5RHT6;E5RHC5;B7Z8H8;F8VWB3;E5RHH7;E5RGL6	F8W1U7;F8VWH9;E7EV62;Q8N6T3;Q8N6T3-2;Q8N6T3-3;E5RHT6;E5RHC5;B7Z8H8	ADP-ribosylation factor GTPase-activating protein 1	ARFGAP1	ARFGAP1	ADP-ribosylation factor GTPase-activating protein 1
89351000		5.778e-10	89351000	4	4	4	4	111	11986	111	11986.5	6	208478	Q15004;H0YMA4;H0YKX3;Q15004-2	Q15004;H0YMA4;H0YKX3	PCNA-associated factor	KIAA0101	KIAA0101	PCNA-associated factor;HCG2039386, isoform CRA_b
271040000		1.5559e-49	271040000	7	6	6	6	325	36543	306.5	34625	15	207427	D6RBV2;Q12907;D6RIU4;D6RDX1;D6RBH1	D6RBV2;Q12907;D6RIU4;D6RDX1	Vesicular integral-membrane protein VIP36	LMAN2	LMAN2	Vesicular integral-membrane protein VIP36
421170000		2.6613e-52	421170000	14	10	10	7	496	56806	456	52473.4	19.5	207348	P30419;P30419-2;B7Z8J4;K7EN82;K7EN42	P30419;P30419-2	Glycylpeptide N-tetradecanoyltransferase 1	NMT1	NMT1	Glycylpeptide N-tetradecanoyltransferase 1
105740000		8.6882e-05	105740000	2	2	2	2	133	14265	215	23252.7	7	207302	F8VNT9;F8VV56;P08962-3;P08962-2;F8W022;F8VWK8;C9JV86;P08962	F8VNT9;F8VV56;P08962-3;P08962-2;F8W022;F8VWK8;C9JV86;P08962	CD63 antigen	CD63	CD63	CD63 antigen
203810000		4.9387e-10	203810000	2	3	3	3	250	27512	297	32881	13	207176	B4DL14;P36542-2;P36542	B4DL14;P36542-2;P36542	ATP synthase subunit gamma;ATP synthase subunit gamma, mitochondrial	ATP5C1	ATP5C1	ATP synthase subunit gamma;ATP synthase subunit gamma, mitochondrial
307570000		7.8613e-28	307570000	7	7	7	7	370	41569	345	38602.9	19	206924	Q92747;E9PF58;B4DLQ7;F8WFD3	Q92747;E9PF58;B4DLQ7	Actin-related protein 2/3 complex subunit 1A	ARPC1A	ARPC1A	Actin-related protein 2/3 complex subunit 1A
355320000		6.0902e-20	355320000	7	9	9	9	419	48043	419	48043.2	25	206836	Q7L1Q6;Q7L1Q6-4;Q7L1Q6-3;Q7L1Q6-2;C9IZ80;H0Y503;C9JFN4;C9JV57;C9J188;C9JWF5	Q7L1Q6;Q7L1Q6-4;Q7L1Q6-3;Q7L1Q6-2;C9IZ80	Basic leucine zipper and W2 domain-containing protein 1	BZW1	BZW1	Basic leucine zipper and W2 domain-containing protein 1
1043100000		2.1116e-102	1043100000	25	22	22	22	1268	141450	1235	137987	64	206233	Q00341;Q00341-2;H0Y394;H7C0A4;C9J5E5;C9JIZ1;H7C2D1;C9JHS7;C9JHZ8;C9JES8;C9JZI8;H7BZC3;C9JT62;C9JK79;C9JQ82;C9JBS3;C9JEJ8;C9JHN6;C9JHS9;C9J739;C9JMQ6	Q00341;Q00341-2;H0Y394	Vigilin	HDLBP	HDLBP	Vigilin
459010000		3.2232e-60	459010000	11	12	12	12	560	62288	560	62289	31	206089	B4DQ14;F8WAE5;Q9BY44;B4DF96;C9IZE1;H7C5Q3;Q9BY44-2;H7C5R5;F8WF18;F8WAT3	B4DQ14;F8WAE5;Q9BY44;B4DF96;C9IZE1	Eukaryotic translation initiation factor 2A	EIF2A	EIF2A	Eukaryotic translation initiation factor 2A
1283800000		2.8129e-156	1283800000	35	27	27	23	1531	174380	1562	178107	82.5	205891	P11388;P11388-2;P11388-3;P11388-4;J3KTB7	P11388;P11388-2;P11388-3;P11388-4	DNA topoisomerase 2-alpha	TOP2A	TOP2A	DNA topoisomerase 2-alpha
164600000		1.0746e-19	164600000	5	7	5	5	198	22410	150	16938	7.5	205411	Q9Y6B6;Q9H029;D6R9R5;D6RD69;D6RDB2	Q9Y6B6;Q9H029;D6R9R5;D6RD69	GTP-binding protein SAR1b	SAR1B;DKFZp434B2017	SAR1B;DKFZp434B2017	GTP-binding protein SAR1b
400660000		1.2618e-49	400660000	10	9	9	9	494	54708	499	55284.4	30	204815	Q5JW30;O95793-2;O95793-3;O95793;Q5JW28;F6UDC6	Q5JW30;O95793-2;O95793-3;O95793	Double-stranded RNA-binding protein Staufen homolog 1	STAU1	STAU1	Double-stranded RNA-binding protein Staufen homolog 1
215870000		1.204e-24	215870000	7	6	6	6	285	29644	231	24104.5	13.5	203653	O95865;Q5SSV3;Q5SRR8;H0Y7N1	O95865;Q5SSV3;Q5SRR8;H0Y7N1	N(G),N(G)-dimethylarginine dimethylaminohydrolase 2	DDAH2	DDAH2	N(G),N(G)-dimethylarginine dimethylaminohydrolase 2
545390000		0.0024921	545390000	1	1	1	1	681	74957	746	81543.9	37	203484	C9JA97;E9PEE8;P18564	C9JA97;E9PEE8;P18564	Integrin beta;Integrin beta-6	ITGB6	ITGB6	Integrin beta;Integrin beta-6
715220000		1.0969e-125	715220000	22	20	20	20	889	98398	790	87088.8	36	203278	P21399;Q9HBB2;Q5VZA6	P21399;Q9HBB2;Q5VZA6	Cytoplasmic aconitate hydratase	ACO1;IRP1	ACO1;IRP1	Cytoplasmic aconitate hydratase
50511000		4.0419e-05	50511000	1	1	1	1	58	6961.1	81.5	9436.61	4.5	202929	O75438;O75438-2	O75438;O75438-2	NADH dehydrogenase [ubiquinone] 1 beta subcomplex subunit 1	NDUFB1	NDUFB1	NADH dehydrogenase [ubiquinone] 1 beta subcomplex subunit 1
892820000		3.3304e-93	904190000	28	23	23	23	1099	124920	1148	130291	62.5	202425	O95347-2;O95347;Q5T821	O95347-2;O95347	Structural maintenance of chromosomes protein 2	SMC2	SMC2	chromosomes protein 2;Structural maintenance of chromosomes protein 2
113760000		1.1134e-09	113760000	4	3	3	3	140	15765	150	16676	9	201805	O00762-2;O00762;O00762-3;O00762-4	O00762-2;O00762;O00762-3	Ubiquitin-conjugating enzyme E2 C	UBE2C	UBE2C	Ubiquitin-conjugating enzyme E2 C
20009000		7.7637e-11	20009000	1	1	1	1	25	2775.2	133	14897.2	6	201636	F8WB30;F8WAW7;F8WE29;F8WBB0;H7BYN7;B0QY01;O60784-3;O60784;O60784-2	F8WB30;F8WAW7;F8WE29;F8WBB0;H7BYN7;B0QY01;O60784-3;O60784;O60784-2	Target of Myb protein 1	TOM1	TOM1	Target of Myb protein 1;Myb protein 1
339040000		3.6487e-50	339040000	12	7	7	7	452	47145	452	47145.3	14	201118	Q9H8Y8;Q9H8Y8-3;Q9H8Y8-2	Q9H8Y8;Q9H8Y8-3;Q9H8Y8-2	Golgi reassembly-stacking protein 2	GORASP2	GORASP2	Golgi reassembly-stacking protein 2
78061000		3.9522e-15	78061000	4	2	2	2	100	10859	89.5	9793.99	4.5	201039	Q9BXV9;H0YJA8	Q9BXV9;H0YJA8	Uncharacterized protein C14orf142	C14orf142	C14orf142	Uncharacterized protein C14orf142
374250000		6.15e-26	374250000	7	5	5	5	478	52325	514.5	55767.9	16.5	200027	Q16630-3;F8WJN3;Q16630;Q16630-2;F8W084	Q16630-3;F8WJN3;Q16630;Q16630-2	Cleavage and polyadenylation specificity factor subunit 6	CPSF6	CPSF6	Cleavage and polyadenylation specificity factor subunit 6;Cleavage and polyadenylation-specificity factor subunit 6
1747000000		0	1747000000	51	49	49	49	2136	244500	2136	244508	118	199825	O75643;O75643-2;C9JAQ9;B4E0P5	O75643	U5 small nuclear ribonucleoprotein 200 kDa helicase	SNRNP200	SNRNP200	U5 small nuclear ribonucleoprotein 200 kDa helicase
330780000		1.0647e-95	330780000	8	17	6	6	407	46402	384.5	43846.3	22	199360	Q14240;Q14240-2;E7EQG2;Q9NZE6;E7EMV8;E9PBH4;F8WE11;C9JUF0	Q14240;Q14240-2;E7EQG2;Q9NZE6	Eukaryotic initiation factor 4A-II	EIF4A2	EIF4A2	Eukaryotic initiation factor 4A-II;BM-010
109070000		1.1896e-08	109070000	2	2	2	2	128	15320	249	29842.7	11	199105	Q5SZE2;Q5SZE3;H0YKH6;Q5SZE4;Q5SZE1;Q96G23;H0YNU7	Q5SZE2;Q5SZE3;H0YKH6;Q5SZE4;Q5SZE1;Q96G23;H0YNU7	Ceramide synthase 2	CERS2	CERS2	Ceramide synthase 2
185540000		2.0051e-84	185540000	10	7	7	7	225	26131	225	26131.4	13	198572	O75934	O75934	Pre-mRNA-splicing factor SPF27	BCAS2	BCAS2	Pre-mRNA-splicing factor SPF27
529070000		2.5205e-98	529070000	19	17	17	17	671	74605	610	67879.5	31	198327	O76094;O76094-2;D6RDY6;R4GNC1	O76094;O76094-2;D6RDY6	Signal recognition particle subunit SRP72	SRP72	SRP72	Signal recognition particle subunit SRP72
370510000		2.9479e-21	370510000	6	4	4	4	476	52264	476	52264.7	16	198259	P61619;B4DR61;P61619-3;H7C1S8;F8W776;Q8TC24;Q9H9S3-2;Q9H9S3-3;Q9H9S3	P61619;B4DR61;P61619-3	Protein transport protein Sec61 subunit alpha isoform 1	SEC61A1	SEC61A1	Protein transport protein Sec61 subunit alpha isoform 1
211280000		5.3538e-31	211280000	7	4	4	4	253	29841	253	29841.7	13	198007	O75937;S4R3J5	O75937	DnaJ homolog subfamily C member 8	DNAJC8	DNAJC8	DnaJ homolog subfamily C member 8
668980000		4.5382e-88	668980000	17	17	14	14	839	94511	826	93233.1	51.5	197955	O95757;E7ES43;E9PDE8;D6RJ96	O95757;E7ES43;E9PDE8;D6RJ96	Heat shock 70 kDa protein 4L	HSPA4L	HSPA4L	Heat shock 70 kDa protein 4L
146100000		7.6086e-19	146100000	5	5	5	1	182	20652	168	19052.5	10	197845	Q9Y2B0;F8VXJ7;F8W1K5;H0YI18;H0YIH9;F8W1U5;Q9Y2B0-2	Q9Y2B0;F8VXJ7;F8W1K5	Protein canopy homolog 2	CNPY2	CNPY2	Protein canopy homolog 2
329220000		9.1212e-24	329220000	5	4	4	4	445	46701	445	46701.2	11	197150	Q96M27;Q96M27-3;Q96M27-2;Q96M27-4;Q96M27-5	Q96M27;Q96M27-3;Q96M27-2;Q96M27-4;Q96M27-5	Protein PRRC1	PRRC1	PRRC1	Protein PRRC1
137270000		3.3366e-07	137270000	3	3	3	3	181	19531	184	20159.2	8.5	196556	F8VUA2;Q9HD42;F5H875;F8VVT7	F8VUA2;Q9HD42;F5H875;F8VVT7	Charged multivesicular body protein 1a	CHMP1A	CHMP1A	Charged multivesicular body protein 1a
189670000		4.4021e-31	189670000	7	4	4	4	237	26987	255	28670.9	14	196553	D6RAY7;D6R9P4;P46926;D6RFF8;D6RB13;E7EVU7;D6R917;B7Z3X4;Q8TDQ7-3;Q8TDQ7-2;Q8TDQ7	D6RAY7;D6R9P4;P46926;D6RFF8;D6RB13;E7EVU7;D6R917	Glucosamine-6-phosphate isomerase 1	GNPDA1	GNPDA1	Glucosamine-6-phosphate isomerase 1
596230000		4.8401e-113	596230000	13	10	9	9	780	85018	803.5	87610.7	35.5	196128	P17858;P17858-2	P17858;P17858-2	6-phosphofructokinase, liver type	PFKL	PFKL	6-phosphofructokinase, liver type
44434000		1.9934e-10	44434000	2	1	1	1	57	6336.1	515	58813.8	30	196123	H0YIT0;E9PF88;E9PCS8;Q13330-2;E7EQY4;Q9BTC8-2;E7EV10;Q9BTC8;Q13330-3;E7ESY4;Q13330	H0YIT0;E9PF88;E9PCS8;Q13330-2;E7EQY4;Q9BTC8-2;E7EV10;Q9BTC8;Q13330-3;E7ESY4;Q13330	Metastasis-associated protein MTA1;Metastasis-associated protein MTA3	MTA1;MTA3	MTA1;MTA3	Metastasis-associated protein MTA1;Metastasis-associated protein MTA3
812060000		2.9817e-80	812060000	24	22	22	22	1023	115930	1021	115725	45.5	195897	Q02218;E9PCR7;F5H801;Q02218-2;E9PDF2;E9PFG7;Q02218-3;C9J4G7;Q9ULD0-3;Q9ULD0-2;Q9ULD0	Q02218;E9PCR7;F5H801;Q02218-2;E9PDF2;E9PFG7	2-oxoglutarate dehydrogenase, mitochondrial	OGDH	OGDH	2-oxoglutarate dehydrogenase, mitochondrial
126940000		3.4379e-10	126940000	2	2	2	2	164	18129	179	19717.8	10	195822	Q07812-5;Q07812-7;Q07812-8;Q07812;Q07812-2	Q07812-5;Q07812-7;Q07812-8;Q07812;Q07812-2	Apoptosis regulator BAX	BAX	BAX	Apoptosis regulator BAX
328090000		1.1674e-33	328090000	11	10	10	10	412	46910	416.5	47453.3	25	195598	Q9UGI8-2;Q9UGI8;F8W7T0;H7BYK1;F8WDI4;B7Z6L5	Q9UGI8-2;Q9UGI8	Testin	TES	TES	Testin
281400000		7.8786e-13	281400000	5	4	4	4	339	40241	325	38708.7	16	195565	Q14320;B0S8I6;Q9Y247	Q14320;B0S8I6;Q9Y247	Protein FAM50A;Protein FAM50B	FAM50A;FAM50B	FAM50A;FAM50B	Protein FAM50A;Protein FAM50B
128780000		3.2168e-15	128780000	3	5	5	5	176	18419	176	18419.4	6	195532	Q9BQ61;K7EN60;K7ELS0;K7ERU7	Q9BQ61	Uncharacterized protein C19orf43	C19orf43	C19orf43	Uncharacterized protein C19orf43
201510000		4.7426e-11	201510000	5	4	4	4	256	28908	225.5	25591.8	14	194946	P24539;Q5QNZ2	P24539;Q5QNZ2	ATP synthase subunit b, mitochondrial	ATP5F1	ATP5F1	ATP synthase F(0) complex subunit B1, mitochondrial
82288000		7.9134e-08	82288000	1	1	1	1	102	11805	102	11804.8	2	194942	Q9Y6A9	Q9Y6A9	Signal peptidase complex subunit 1	SPCS1	SPCS1	Signal peptidase complex subunit 1
248950000		8.9777e-14	248950000	4	4	4	4	309	35776	175	20468.9	7	194606	Q9NRN7;B4DDW7;E9PNF3;E9PLW6	Q9NRN7;B4DDW7;E9PNF3;E9PLW6	L-aminoadipate-semialdehyde dehydrogenase-phosphopantetheinyl transferase	AASDHPPT	AASDHPPT	L-aminoadipate-semialdehyde dehydrogenase-phosphopantetheinyl transferase
277560000		5.1465e-42	277560000	10	8	8	8	352	39915	372	42101.6	16.5	194472	B3KSI3;O15382;M0QZ10;M0QXF9;O15382-2;M0QZP4;M0R2K7	B3KSI3;O15382;M0QZ10;M0QXF9;O15382-2;M0QZP4	Branched-chain-amino-acid aminotransferase;Branched-chain-amino-acid aminotransferase, mitochondrial	BCAT2	BCAT2	Branched-chain-amino-acid aminotransferase;Branched-chain-amino-acid aminotransferase, mitochondrial
208420000		7.5167e-10	208420000	5	3	3	2	266	30008	266	30008	15	194240	Q5Y7A7;P01912;Q95IE3;P20039;P01911;F5H135;H0Y7G7;H0Y5P2;P04440;Q9TQE0;Q29974;P79483;P13761;P04229	Q5Y7A7;P01912;Q95IE3;P20039;P01911	HLA class II histocompatibility antigen, DRB1-13 beta chain;HLA class II histocompatibility antigen, DRB1-3 chain;HLA class II histocompatibility antigen, DRB1-12 beta chain;HLA class II histocompatibility antigen, DRB1-11 beta chain;HLA class II histocompatibility antigen, DRB1-15 beta chain	HLA-DRB1	HLA-DRB1	HLA class II histocompatibility antigen, DRB1-13 beta chain;HLA class II histocompatibility antigen, DRB1-3 chain;HLA class II histocompatibility antigen, DRB1-12 beta chain;HLA class II histocompatibility antigen, DRB1-11 beta chain;HLA class II histocompatibility antigen, DRB1-15 beta chain
485450000		1.4995e-83	485450000	19	19	19	19	623	69917	623	69917.8	33	194177	Q9NQW7;Q9NQW7-3;Q9NQW7-2;G8JLB2;Q5T6H7;Q5T6H2;Q5T6H3;E9PFW2;O00462	Q9NQW7;Q9NQW7-3;Q9NQW7-2;G8JLB2;Q5T6H7	Xaa-Pro aminopeptidase 1	XPNPEP1	XPNPEP1	Xaa-Pro aminopeptidase 1
812010000		6.7663e-91	818040000	22	21	21	21	1052	117970	815	91863.2	45	193927	A0AVT1;A0AVT1-2;H0Y8S8;A0AVT1-3;A0AVT1-4	A0AVT1;A0AVT1-2	Ubiquitin-like modifier-activating enzyme 6	UBA6	UBA6	Ubiquitin-like modifier-activating enzyme 6
448580000		9.5969e-67	448580000	14	15	15	15	584	64735	600.5	66520.1	34	193792	B7Z1R5;P38606;C9JA17;C9JVW8	B7Z1R5;P38606	V-type proton ATPase catalytic subunit A	ATP6V1A	ATP6V1A	V-type proton ATPase catalytic subunit A
71601000		3.02e-24	71601000	5	3	2	2	89	10350	89	10349.8	5	193470	Q96FJ2	Q96FJ2	Dynein light chain 2, cytoplasmic	DYNLL2	DYNLL2	Dynein light chain 2, cytoplasmic
363170000		2.1601e-62	363170000	10	11	11	11	455	52562	318	37198	17	193230	Q13867;K7ESE8;J3KSD8;K7ES02;E7EMN3;J3KS79;K7ENH5	Q13867;K7ESE8;J3KSD8;K7ES02;E7EMN3	Bleomycin hydrolase	BLMH	BLMH	Bleomycin hydrolase
112330000		4.2661e-05	112330000	1	1	1	1	145	16298	145	16297.9	5	192751	Q15388	Q15388	Mitochondrial import receptor subunit TOM20 homolog	TOMM20	TOMM20	Mitochondrial import receptor subunit TOM20 homolog
201890000		3.501e-77	201890000	8	7	7	7	265	29422	299	33062.7	19	191902	M0QZS6;Q9UBE0;Q9UBE0-2;Q9UBE0-3;B3KNJ4;B4DY66;M0R375;M0QX65;M0R286;M0QYM8;M0R054	M0QZS6;Q9UBE0;Q9UBE0-2;Q9UBE0-3;B3KNJ4	SUMO-activating enzyme subunit 1;SUMO-activating enzyme subunit 1, N-terminally processed	SAE1	SAE1	SUMO-activating enzyme subunit 1;SUMO-1 activating enzyme subunit 1, isoform CRA_a
143150000		2.1862e-06	143150000	2	2	2	2	191	20894	191	20894	7	191605	Q969E8	Q969E8	Pre-rRNA-processing protein TSR2 homolog	TSR2	TSR2	Pre-rRNA-processing protein TSR2 homolog
465470000		4.7889e-57	465470000	16	13	13	13	608	68119	612.5	68790.6	29.5	191099	Q8TAT6;Q8TAT6-2;I3L4U9;B4DG89;I3L283;I3L3I1	Q8TAT6;Q8TAT6-2	Nuclear protein localization protein 4 homolog	NPLOC4	NPLOC4	Nuclear protein localization protein 4 homolog
258120000		4.6841e-15	258120000	4	6	6	3	348	37898	342.5	37032.8	9.5	190476	C9JP00;Q9NR56;Q9NR56-7;Q9NR56-6;Q9NR56-2;Q9NR56-5;Q9NR56-3;Q9NR56-4;H7C4T5;Q86VM6;C9JCX1;H7C4Y1;Q9NUK0-2;B1AKI6;Q9NUK0	C9JP00;Q9NR56;Q9NR56-7;Q9NR56-6;Q9NR56-2;Q9NR56-5;Q9NR56-3;Q9NR56-4;H7C4T5;Q86VM6	Muscleblind-like protein 1	MBNL1	MBNL1	Muscleblind-like protein 1;MBNL1 protein
196440000		3.5024e-13	196440000	4	4	4	4	279	28860	280.5	28995.2	14	190357	Q16270-2;Q16270	Q16270-2;Q16270	Insulin-like growth factor-binding protein 7	IGFBP7	IGFBP7	Insulin-like growth factor-binding protein 7
458120000		2.5684e-42	458120000	12	10	10	10	609	67351	535	58889.9	24	190227	Q6L8Q7;F6T1Q0;Q6L8Q7-2	Q6L8Q7;F6T1Q0;Q6L8Q7-2	2,5-phosphodiesterase 12	PDE12	PDE12	2',5'-phosphodiesterase 12
318580000		1.0255e-25	335040000	9	6	6	6	433	49389	435	49654.7	26	189715	Q96CW1-2;Q96CW1;E9PFW3;C9JJ47;H7C4C3	Q96CW1-2;Q96CW1;E9PFW3	AP-2 complex subunit mu	AP2M1	AP2M1	AP-2 complex subunit mu
247980000		1.4129e-55	247980000	6	5	5	5	340	36567	340	36567.5	12	189655	Q96IZ0;H0YI16;H0YHP5;F8W1M8	Q96IZ0	PRKC apoptosis WT1 regulator protein	PAWR	PAWR	PRKC apoptosis WT1 regulator protein
169970000		2.5917e-12	169970000	4	4	4	4	216	25091	182	21025	8	189448	Q7L9L4;D6RCK3;Q9H8S9-2;H7BZ12;Q9H8S9;Q7L9L4-2	Q7L9L4;D6RCK3;Q9H8S9-2;H7BZ12;Q9H8S9;Q7L9L4-2	MOB kinase activator 1B;MOB kinase activator 1A	MOB1B;MOB1A	MOB1B;MOB1A	MOB kinase activator 1B;MOB kinase activator 1A
237720000		5.3202e-52	237720000	9	7	7	7	315	35117	239	26333.6	12	189315	Q9H0W9;Q9H0W9-2;Q9H0W9-4;Q9H0W9-3;E9PPB5;E9PJU8;E9PQS1;E9PIP1;E9PR95;E9PSC3;E9PLC5;E9PLB3	Q9H0W9;Q9H0W9-2;Q9H0W9-4;Q9H0W9-3;E9PPB5;E9PJU8;E9PQS1	Ester hydrolase C11orf54	C11orf54	C11orf54	Ester hydrolase C11orf54
405480000		9.4481e-111	405480000	11	8	8	5	551	59918	621	67578.4	24.5	189255	Q13492-4;Q13492-3;Q13492-2;Q13492-5;Q13492;H0YCY1	Q13492-4;Q13492-3;Q13492-2;Q13492-5;Q13492;H0YCY1	Phosphatidylinositol-binding clathrin assembly protein	PICALM	PICALM	Phosphatidylinositol-binding clathrin assembly protein
915730000		1.4123e-100	915730000	25	20	20	20	1215	135350	1261.5	140146	59	189210	E7ERW8;O60610-2;B9ZVX0;E9PHQ0;O60610-3;E7ET75;E9PEZ3;O60610;H9KV28;E7EMV0;B4E2I7;E5RJ79	E7ERW8;O60610-2;B9ZVX0;E9PHQ0;O60610-3;E7ET75;E9PEZ3;O60610;H9KV28;E7EMV0	Protein diaphanous homolog 1	DIAPH1	DIAPH1	Protein diaphanous homolog 1;Diaphanous homolog 1 (Drosophila), isoform CRA_a
779370000		4.2797e-127	779370000	19	17	17	17	1030	115280	972.5	109416	45.5	189071	O14974;O14974-5;O14974-4;O14974-3;O14974-2;F8VZN8;H0YIM2;H0YHL8;H0YIS3;F8VW28;H0YIS4;H0YHI8	O14974;O14974-5;O14974-4;O14974-3;O14974-2;F8VZN8	Protein phosphatase 1 regulatory subunit 12A	PPP1R12A	PPP1R12A	Protein phosphatase 1 regulatory subunit 12A;Protein phosphatase 1 regulatory subunit 12
294710000		3.0078e-50	298970000	10	8	8	8	379	44228	379	44228.5	19	189045	B4DIH5;P61201;P61201-2;H0YKU5;H0YM03	B4DIH5;P61201;P61201-2;H0YKU5;H0YM03	COP9 signalosome complex subunit 2	COPS2	COPS2	COP9 signalosome complex subunit 2
13404000		0.00047517	13404000	1	1	1	1	16	1985.4	113	12316.6	3	188809	F8W1G3;F8VQW0;F8VX73;F8VPI1;F8W201;F8W086;F8VR05;F8VQQ5;F8VSI7;F8VVJ4;F8VPZ7;P55061;F8W034	F8W1G3;F8VQW0;F8VX73;F8VPI1;F8W201;F8W086;F8VR05;F8VQQ5;F8VSI7;F8VVJ4;F8VPZ7;P55061;F8W034	Bax inhibitor 1	TMBIM6	TMBIM6	Bax inhibitor 1
543310000		4.5763e-92	543310000	18	15	15	15	715	80620	715	80620.6	37	188469	Q9H6S3;Q9H6S3-3;Q9H6S3-2;H0YD62;H0YF37;E9PLH1	Q9H6S3;Q9H6S3-3;Q9H6S3-2	Epidermal growth factor receptor kinase substrate 8-like protein 2	EPS8L2	EPS8L2	Epidermal growth factor receptor kinase substrate 8-like protein 2
535240000		3.1675e-98	535240000	18	16	16	16	736	79685	712	77587	40	187849	P51659;E7EWE5;P51659-3;P51659-2;E7ER27;G5E9S2;E7ET17;E7EPL9	P51659;E7EWE5;P51659-3;P51659-2;E7ER27;G5E9S2;E7ET17	Peroxisomal multifunctional enzyme type 2;(3R)-hydroxyacyl-CoA dehydrogenase;Enoyl-CoA hydratase 2	HSD17B4	HSD17B4	Peroxisomal multifunctional enzyme type 2;Hydroxysteroid (17-beta) dehydrogenase 4, isoform CRA_a
209910000		1.187e-47	209910000	8	7	7	1	281	31263	281	31263.4	14	187775	Q03405-2	Q03405-2	Urokinase plasminogen activator surface receptor	PLAUR	PLAUR	Urokinase plasminogen activator surface receptor
138380000		9.4276e-23	147450000	5	5	5	5	192	21995	192	21994.9	12	187481	Q15126	Q15126	Phosphomevalonate kinase	PMVK	PMVK	Phosphomevalonate kinase
557330000		1.1094e-62	557330000	19	15	15	15	736	83393	770	87005.2	32.5	186904	Q32P28;Q32P28-3;Q32P28-2;H7C0D1;H7C2W6;E2QRI1	Q32P28;Q32P28-3	Prolyl 3-hydroxylase 1	LEPRE1	LEPRE1	Prolyl 3-hydroxylase 1
257100000		2.394e-32	257100000	7	4	4	4	344	38470	371.5	41601.6	15	186903	Q96N66-3;Q96N66;Q96N66-2;A9C4B8;H7C2M4;C9J4E9;M0R1Z5	Q96N66-3;Q96N66;Q96N66-2;A9C4B8	Lysophospholipid acyltransferase 7	MBOAT7	MBOAT7	Lysophospholipid acyltransferase 7
210010000		2.282e-15	215390000	5	3	3	3	286	32235	266	29931.7	10	186868	P43307;P43307-2;F5H5Y2;C9J3L8;C9J5W0;E9PAL7;C9IZQ1;C9JBX5	P43307;P43307-2;F5H5Y2;C9J3L8;C9J5W0;E9PAL7;C9IZQ1	Translocon-associated protein subunit alpha	SSR1	SSR1	Translocon-associated protein subunit alpha
125960000		6.2645e-26	125960000	4	5	5	5	172	18856	172	18856.4	11	186818	Q9UMX5	Q9UMX5	Neudesin	NENF	NENF	Neudesin
130960000		6.8632e-24	130960000	7	6	6	6	175	19661	175	19660.9	8	186281	Q9Y3C4;Q9Y3C4-3;Q9Y3C4-2	Q9Y3C4;Q9Y3C4-3;Q9Y3C4-2	TP53RK-binding protein	TPRKB	TPRKB	EKC/KEOPS complex subunit TPRKB
241230000		4.7266e-25	241230000	4	5	5	5	346	36249	346	36249.7	14	186111	P53597	P53597	Succinyl-CoA ligase [ADP/GDP-forming] subunit alpha, mitochondrial	SUCLG1	SUCLG1	Succinyl-CoA ligase [ADP/GDP-forming] subunit alpha, mitochondrial
421960000		1.5619e-40	421960000	8	7	7	7	585	63459	484.5	52672.3	19.5	185958	Q86X55-1;Q86X55;Q86X55-2;K7EQA8;K7EK20;K7EPK1;K7EQB9	Q86X55-1;Q86X55;Q86X55-2;K7EQA8	Histone-arginine methyltransferase CARM1	CARM1	CARM1	Histone-arginine methyltransferase CARM1
183400000		1.2657e-35	183400000	6	6	6	6	239	27614	194.5	22298.9	11	185740	Q9H2J4;H7BZP2	Q9H2J4;H7BZP2	Phosducin-like protein 3	PDCL3	PDCL3	Phosducin-like protein 3
69592000		6.9463e-06	69592000	3	3	3	3	93	10484	218.5	25111.9	13.5	185639	I3L2E3;I3L4A2;Q9UIC8-3;Q9UIC8;Q9UIC8-2;I3L537	I3L2E3;I3L4A2;Q9UIC8-3;Q9UIC8;Q9UIC8-2;I3L537	Leucine carboxyl methyltransferase 1	LCMT1	LCMT1	Leucine carboxyl methyltransferase 1
414960000		1.5006e-78	414960000	15	12	12	12	545	62591	500.5	57645.8	24.5	185409	Q15642-2;Q15642;Q15642-4;W4VSQ9;Q15642-3;M0R0F9;Q15642-5;M0R2H7;M0R070	Q15642-2;Q15642;Q15642-4;W4VSQ9;Q15642-3;M0R0F9;Q15642-5;M0R2H7	Cdc42-interacting protein 4	TRIP10	TRIP10	Cdc42-interacting protein 4
110160000		5.254e-15	110160000	5	2	2	2	157	16628	157	16627.9	7	185276	Q86SX6	Q86SX6	Glutaredoxin-related protein 5, mitochondrial	GLRX5	GLRX5	Glutaredoxin-related protein 5, mitochondrial
132750000		1.0966e-50	132750000	5	4	4	4	172	20061	169	19805.1	11	185062	Q9Y3D8;Q9Y3D8-2;D6RDH4	Q9Y3D8;Q9Y3D8-2;D6RDH4	Adenylate kinase isoenzyme 6	TAF9	AK6;TAF9	Adenylate kinase isoenzyme 6;Transcription initiation factor TFIID subunit 9
117310000		1.3691e-17	117310000	5	5	5	5	153	17769	127	15009.5	5	184632	O14933;O14933-2;E9PQT7;E9PKW8	O14933;O14933-2;E9PQT7	Ubiquitin/ISG15-conjugating enzyme E2 L6	UBE2L6	UBE2L6	Ubiquitin/ISG15-conjugating enzyme E2 L6
145300000		2.1051e-06	145300000	2	2	2	2	195	22047	212	23887.8	5	184311	Q969E2-2;Q969E2	Q969E2-2;Q969E2	Secretory carrier-associated membrane protein 4	SCAMP4	SCAMP4	Secretory carrier-associated membrane protein 4
379070000		4.4753e-37	379070000	7	5	5	5	510	57548	510	57549	20	184215	P49257	P49257	Protein ERGIC-53	LMAN1	LMAN1	Protein ERGIC-53
817670000		1.9778e-97	817670000	21	21	21	21	1124	124200	1105.5	122107	56	184116	Q9NQW6;Q9NQW6-2;C9JJT6;H7C3S1;H7C1C2;H7C1K5;H7C0Y6;H7C167	Q9NQW6;Q9NQW6-2	Actin-binding protein anillin	ANLN	ANLN	Actin-binding protein anillin
222790000		1.4341e-35	222790000	6	6	6	6	307	33879	249	27330.5	7	183908	Q9NP79;E7ETQ7;Q5TGM0	Q9NP79;E7ETQ7;Q5TGM0	Vacuolar protein sorting-associated protein VTA1 homolog	VTA1	VTA1	Vacuolar protein sorting-associated protein VTA1 homolog
40890000		2.4763e-06	40890000	2	2	2	2	55	6232.9	116.5	12578.9	6.5	183469	Q8WW12-3;Q8WW12	Q8WW12-3;Q8WW12	PEST proteolytic signal-containing nuclear protein	PCNP	PCNP	PEST proteolytic signal-containing nuclear protein
217560000		7.9698e-37	217560000	6	5	5	5	297	33178	297	33178.5	16	183385	P25325;J3KPV7;B1AH49	P25325;J3KPV7;B1AH49	3-mercaptopyruvate sulfurtransferase;Sulfurtransferase	MPST	MPST	3-mercaptopyruvate sulfurtransferase
663360000		2.1288e-79	663360000	18	17	17	15	866	101270	696	81437.3	40.5	183191	Q9BXJ9;Q9BXJ9-4	Q9BXJ9;Q9BXJ9-4	N-alpha-acetyltransferase 15, NatA auxiliary subunit	NAA15	NAA15	N-alpha-acetyltransferase 15, NatA auxiliary subunit
530600000		6.7702e-59	530600000	13	14	14	14	719	81307	543	60643.3	31	182505	P33993;P33993-3;P33993-2;C9J8M6	P33993;P33993-3;P33993-2	DNA replication licensing factor MCM7	MCM7	MCM7	DNA replication licensing factor MCM7
221280000		6.7607e-31	221280000	8	6	6	6	301	33969	290.5	32816.7	16	182178	P23193;P23193-2;E5RIS7;E5RJ93;B7Z4S1	P23193;P23193-2	Transcription elongation factor A protein 1	TCEA1	TCEA1	Transcription elongation factor A protein 1
292290000		1.8886e-43	292290000	8	8	8	7	389	44877	419	47985.4	24.5	182149	P31350;P31350-2;C9JXC1;Q7LG56-3;Q7LG56-2	P31350;P31350-2	Ribonucleoside-diphosphate reductase subunit M2	RRM2	RRM2	Ribonucleoside-diphosphate reductase subunit M2
288980000		6.0141e-58	293540000	11	10	10	10	401	45098	401	45098.7	26	182031	P09543-2;P09543;B4DFN6;K7EN66;C9K0L8;K7ERZ0;K7ERC4	P09543-2;P09543;B4DFN6	2,3-cyclic-nucleotide 3-phosphodiesterase	CNP	CNP	2',3'-cyclic-nucleotide 3'-phosphodiesterase
54973000		4.6726e-06	54973000	2	2	2	2	78	8479.8	331	38241.1	19	181301	E5RG27;D6RGE5;Q71TU5;P48729;P48729-2;Q8N752	E5RG27;D6RGE5;Q71TU5;P48729;P48729-2;Q8N752	Casein kinase I isoform alpha;Casein kinase I isoform alpha-like	CSNK1A1;CSNK1A1L	CSNK1A1;CSNK1A1L	Casein kinase I isoform alpha;Casein kinase 1, alpha 1, isoform CRA_g;Casein kinase I isoform alpha-like
1896400000		4.2318e-291	1896400000	64	58	58	58	2671	292750	2671	292758	164	181163	Q92616	Q92616	Translational activator GCN1	GCN1L1	GCN1L1	Translational activator GCN1
93716000		6.7402e-16	93716000	5	5	5	5	129	14479	448	50519.9	27	181014	H3BTB3;Q9NUU7;H3BMQ5;H3BN59;I3L0H8;Q9UMR2;H3BQK0;Q9UMR2-2;Q9UMR2-4;H3BP36;H3BP50;J3QRH0;H3BSL8	H3BTB3;Q9NUU7;H3BMQ5;H3BN59;I3L0H8;Q9UMR2;H3BQK0;Q9UMR2-2;Q9UMR2-4	ATP-dependent RNA helicase DDX19A;ATP-dependent RNA helicase DDX19B	DDX19A;DDX19B	DDX19A;DDX19B	ATP-dependent RNA helicase DDX19A;ATP-dependent RNA helicase DDX19B;Uncharacterized protein
692650000		3.5962e-93	692650000	20	14	14	14	953	107300	989	111513	50.5	180530	Q9H0A0-2;Q9H0A0;E9PMU0	Q9H0A0-2;Q9H0A0	N-acetyltransferase 10	NAT10	NAT10	N-acetyltransferase 10
90278000		3.9801e-17	90278000	3	3	3	3	120	14026	100	11781.1	4	180005	O95168-2;O95168;F2Z3P9;C9JXQ9	O95168-2;O95168;F2Z3P9;C9JXQ9	NADH dehydrogenase [ubiquinone] 1 beta subcomplex subunit 4	NDUFB4	NDUFB4	NADH dehydrogenase [ubiquinone] 1 beta subcomplex subunit 4
296930000		1.8103e-55	296930000	7	11	5	5	410	46158	410	46158.3	14	179905	Q09028-3;Q09028;Q09028-2;Q09028-4;H0YF10;B4DRT0;H0YCT5;H0YDK2;H0YEU5;E9PNS2;E9PIC4;E9PNS6;C9JAJ9	Q09028-3;Q09028;Q09028-2;Q09028-4;H0YF10	Histone-binding protein RBBP4	RBBP4	RBBP4	Histone-binding protein RBBP4
236310000		9.3979e-32	236310000	6	5	5	5	335	36813	385.5	42455.5	16.5	179522	Q8TCT9-5;Q8TCT9;Q8TCT9-4;Q8TCT9-2	Q8TCT9-5;Q8TCT9;Q8TCT9-4;Q8TCT9-2	Minor histocompatibility antigen H13	HM13	HM13	Minor histocompatibility antigen H13
309730000		4.0776e-240	309730000	7	26	4	4	433	48328	440.5	49126.5	21.5	179234	A8MUB1;P68366;C9JEV8;C9JDS9;C9JQ00;C9JJQ8;A6NHL2-2;A6NHL2;C9JDL2;C9K0S6;Q9H853	A8MUB1;P68366	Tubulin alpha-4A chain	TUBA4A	TUBA4A	Tubulin alpha-4A chain
162690000		9.1294e-23	162690000	4	5	5	5	223	25387	184	20641.6	9	179220	Q9BV86;Q9BV86-2;S4R338;S4R344;S4R3J7	Q9BV86;Q9BV86-2	N-terminal Xaa-Pro-Lys N-methyltransferase 1;N-terminal Xaa-Pro-Lys N-methyltransferase 1, N-terminally processed	NTMT1	NTMT1	N-terminal Xaa-Pro-Lys N-methyltransferase 1
210880000		1.1917e-25	210880000	5	5	5	5	293	32913	295	33119.5	14	179186	E9PRQ7;Q04323;E9PJ81;Q04323-2	E9PRQ7;Q04323;E9PJ81;Q04323-2	UBX domain-containing protein 1	UBXN1	UBXN1	UBX domain-containing protein 1
112160000		1.0152e-13	112160000	4	3	3	3	156	17506	156	17506.4	5	179179	E9PM92;O00193;E9PQA1;E9PRZ9;E3W975	E9PM92;O00193;E9PQA1	Small acidic protein	C11orf58;SMAP	C11orf58;SMAP	Small acidic protein
271240000		1.5121e-54	271240000	10	10	10	9	376	42403	376	42403.6	22	178893	P50453	P50453	Serpin B9	SERPINB9	SERPINB9	Serpin B9
103050000		3.1061e-21	103050000	4	4	4	4	144	16162	138	15204.3	9	178315	Q8IYJ9;P51452;K7ES89;K7ELG5	Q8IYJ9;P51452;K7ES89;K7ELG5	Dual specificity protein phosphatase 3	DUSP3	DUSP3	DUSP3 protein;Dual specificity protein phosphatase 3;Dual-specificity protein phosphatase 3
99547000		6.2194e-10	99547000	2	2	2	2	137	15614	151	17090.1	4.5	178299	P60604-2;P60604	P60604-2;P60604	Ubiquitin-conjugating enzyme E2 G2	UBE2G2	UBE2G2	Ubiquitin-conjugating enzyme E2 G2
285820000		4.919e-33	285820000	8	9	9	9	400	44875	400	44875.6	23	178125	Q9BTV4;V9GY05	Q9BTV4	Transmembrane protein 43	TMEM43	TMEM43	Transmembrane protein 43
493790000		1.3287e-40	493790000	15	14	14	14	691	77592	712.5	79939.4	40	177976	B1AHB1;P33992;B1AHB2;B1AHA9	B1AHB1;P33992	DNA replication licensing factor MCM5	MCM5	MCM5	DNA replication licensing factor MCM5
927520000		1.8608e-143	927520000	31	31	31	31	1304	145830	1304	145830	62	177874	O75533;O75533-2;B4DGZ4;H7C341;F8WC19	O75533	Splicing factor 3B subunit 1	SF3B1	SF3B1	Splicing factor 3B subunit 1
421510000		1.0357e-35	421510000	12	12	12	12	609	66294	326	35637.8	16	177816	O95831-3;O95831;O95831-6;O95831-4;O95831-2;E9PMA0;O95831-5	O95831-3;O95831;O95831-6;O95831-4;O95831-2	Apoptosis-inducing factor 1, mitochondrial	AIFM1	AIFM1	Apoptosis-inducing factor 1, mitochondrial
555090000		1.5031e-59	555090000	14	13	13	13	750	87334	714	83360.4	37	177753	P42224;P42224-2;J3KPM9;E7EPD2;D2KFR9;E7ENM1;E9PH66;H7BZ88;H7BZB5	P42224;P42224-2;J3KPM9	Signal transducer and activator of transcription 1-alpha/beta	STAT1	STAT1	Signal transducer and activator of transcription 1-alpha/beta;transcription 1-alpha/beta;Signal transducer and activator of transcription
255160000		3.2991e-27	255160000	10	9	9	4	364	40313	359	40149.6	18	177012	Q9BWF3;E9PB51;Q9BQ04;Q9BWF3-4;Q9BWF3-3;E9PLB0;E9PM61;D6R9K7;U3KQD5;J3QRR5;Q9BWF3-2	Q9BWF3;E9PB51;Q9BQ04	RNA-binding protein 4;RNA-binding protein 4B	RBM4;RBM4B	RBM4;RBM4B	RNA-binding protein 4;RNA-binding protein 4B
765930000		1.3699e-46	765930000	15	13	13	13	1086	121660	1088.5	121859	59	176067	P23229-5;P23229-3;P23229;P23229-4;P23229-2;P23229-9;P23229-6;P23229-7;C9JXX7;H7BZ97	P23229-5;P23229-3;P23229;P23229-4;P23229-2;P23229-9;P23229-6;P23229-7	Integrin alpha-6;Integrin alpha-6 heavy chain;Integrin alpha-6 light chain	ITGA6	ITGA6	Integrin alpha-6
265200000		2.2214e-26	265200000	6	5	5	5	407	42153	407	42153.3	11	175947	Q16186	Q16186	Proteasomal ubiquitin receptor ADRM1	ADRM1	ADRM1	Proteasomal ubiquitin receptor ADRM1
390730000		8.2266e-44	390730000	7	14	8	5	590	62378	590	62378.3	31	175179	P13647;CON__P13647;H0YI76;F8VV57;H0YIN9	P13647;CON__P13647	Keratin, type II cytoskeletal 5	KRT5	KRT5	Keratin, type II cytoskeletal 5
263500000		5.9215e-51	263500000	10	8	8	8	392	42272	407	43815	19	174327	P51570;B4E1G6;K7ERJ9;K7EII7	P51570;B4E1G6	Galactokinase	GALK1	GALK1	Galactokinase
251110000		4.1019e-30	251110000	9	6	6	6	351	40296	360.5	41466.1	21.5	174276	K7EJL1;B4DDG7;Q9BXS5;Q9BXS5-2;E7ENJ6;K7EQX3	K7EJL1;B4DDG7;Q9BXS5;Q9BXS5-2;E7ENJ6;K7EQX3	AP-1 complex subunit mu-1	AP1M1	AP1M1	AP-1 complex subunit mu-1
188400000		3.0927e-36	188400000	6	6	6	6	264	30241	264	30241.5	17	174229	O75489;B4DFM8;E9PS48;E9PKL8;G3V194	O75489	NADH dehydrogenase [ubiquinone] iron-sulfur protein 3, mitochondrial	NDUFS3	NDUFS3	NADH dehydrogenase [ubiquinone] iron-sulfur protein 3, mitochondrial
208370000		7.4947e-52	208370000	7	6	6	6	294	33467	258	29321.1	13	174122	Q15257-3;Q15257-2;A6PVN5;Q15257;A6PVN9;B4DZF8;B7ZBQ0;Q68CR8;A6PVN8;C9IZ76;A6PVN6;Q5T949;Q5T948;Q15257-4;B7ZBP9;A6PVN7;B7ZBP7;B4DDQ6;H0Y6E5	Q15257-3;Q15257-2;A6PVN5;Q15257;A6PVN9;B4DZF8;B7ZBQ0;Q68CR8;A6PVN8;C9IZ76;A6PVN6;Q5T949;Q5T948;Q15257-4	Serine/threonine-protein phosphatase 2A activator	PPP2R4;DKFZp781M17165	PPP2R4;DKFZp781M17165	Serine/threonine-protein phosphatase 2A activator;Putative uncharacterized protein DKFZp781M17165
258200000		6.8667e-33	258200000	6	6	6	6	368	41489	304	34519.1	13	174044	Q99961;M0QYE0;M0R0I3;Q99961-3;Q99961-2;F5H5J3;Q99962	Q99961;M0QYE0;M0R0I3;Q99961-3;Q99961-2	Endophilin-A2	SH3GL1	SH3GL1	Endophilin-A2
167230000		4.3731e-08	167230000	2	2	2	2	246	26885	249	27278.7	12	173956	P04156-2;A2A2V1;P04156	P04156-2;A2A2V1;P04156	Major prion protein	PRNP	PRNP	Major prion protein
121020000		5.7224e-24	121020000	5	5	5	5	166	19478	218	25199.6	11	173760	B4E0V0;Q9NVS9;B4E152;J3QQV6;B4E1D7	B4E0V0;Q9NVS9;B4E152;J3QQV6;B4E1D7	Pyridoxine-5-phosphate oxidase	PNPO	PNPO	Pyridoxine-5'-phosphate oxidase
190900000		3.1586e-19	190900000	7	5	5	5	278	30748	278	30748	14	173630	Q9BT09	Q9BT09	Protein canopy homolog 3	CNPY3	CNPY3	Protein canopy homolog 3
86399000		4.0761e-15	86399000	4	3	3	3	122	13917	160	18328.4	6	173620	E7EQJ3;H0YBZ8;E7ESL3;P04233-3;P04233-2;P04233;H0YBZ2;E7ER71	E7EQJ3;H0YBZ8;E7ESL3;P04233-3;P04233-2;P04233;H0YBZ2	HLA class II histocompatibility antigen gamma chain	CD74	CD74	HLA class II histocompatibility antigen gamma chain
417040000		5.481e-92	417040000	17	13	13	13	586	67315	622.5	71396	38.5	173261	F5GYC1;P28288;E7EUE1;P28288-2;P28288-3	F5GYC1;P28288;E7EUE1;P28288-2	ATP-binding cassette sub-family D member 3	ABCD3	ABCD3	ATP-binding cassette sub-family D member 3
404600000		1.5865e-29	404600000	7	6	6	6	585	65330	234.5	25492.8	10.5	173201	Q08380;K7ESM3;K7EKQ5;K7EP36;K7ERZ6;K7EJD3;K7ES75;K7EN99;K7EJY8	Q08380;K7ESM3;K7EKQ5;K7EP36	Galectin-3-binding protein	LGALS3BP	LGALS3BP	Galectin-3-binding protein
319550000		8.5064e-53	319550000	8	7	7	4	447	51691	452	52345.9	24	172886	P63151;P63151-2;E5RFR9;Q00005-6;Q00005;Q00005-2;Q00005-3;Q00005-4;Q00005-5;Q00005-7;E5RIY1;F5GXJ6;Q9Y2T4-3;Q9Y2T4-4;Q9Y2T4-2;Q9Y2T4	P63151;P63151-2	Serine/threonine-protein phosphatase 2A 55 kDa regulatory subunit B alpha isoform	PPP2R2A	PPP2R2A	Serine/threonine-protein phosphatase 2A 55 kDa regulatory subunit B alpha isoform
292600000		7.2666e-36	292600000	8	8	8	8	403	47346	357.5	42087.8	23	172833	Q7L0Y3;C9JVB6	Q7L0Y3;C9JVB6	Mitochondrial ribonuclease P protein 1	TRMT10C	TRMT10C	Mitochondrial ribonuclease P protein 1
307650000		2.4913e-59	307650000	7	8	8	8	454	49830	355.5	39333.4	18	172664	P49593;B7Z2C3;B5MCT7;A8MX49;C9J2F3;C9JL74	P49593;B7Z2C3;B5MCT7;A8MX49	Protein phosphatase 1F	PPM1F	PPM1F	Protein phosphatase 1F
141850000		4.1135e-22	141850000	5	4	4	4	206	22977	206	22977.1	13	172652	Q9NP72;Q9NP72-2;Q5W0J0;H0Y6T8;Q9NP72-3	Q9NP72;Q9NP72-2;Q5W0J0;H0Y6T8;Q9NP72-3	Ras-related protein Rab-18	RAB18	RAB18	Ras-related protein Rab-18
119940000		1.4936e-21	119940000	6	3	3	3	176	19443	176	19443.7	7	172519	Q01658	Q01658	Protein Dr1	DR1	DR1	Protein Dr1
137420000		2.0616e-43	137420000	6	4	4	4	205	22337	178	19408.8	7	172053	Q96AB3;Q96AB3-2;Q96AB3-3;K7EKW4;K7ENV7	Q96AB3;Q96AB3-2;Q96AB3-3;K7EKW4;K7ENV7	Isochorismatase domain-containing protein 2, mitochondrial	ISOC2	ISOC2	Isochorismatase domain-containing protein 2, mitochondrial
367410000		5.1152e-62	367410000	12	12	12	12	527	59755	527	59756.2	29	171954	P04040	P04040	Catalase	CAT	CAT	Catalase
83906000		0.00019083	83906000	3	2	2	2	121	13659	187	20909.6	8	171795	Q5JZ02;Q96S44	Q5JZ02;Q96S44	TP53-regulating kinase	TP53RK	TP53RK	TP53-regulating kinase
157650000		2.0946e-17	157650000	6	5	5	5	225	25697	195.5	22254.8	13	171572	Q9P016;Q9P016-2	Q9P016;Q9P016-2	Thymocyte nuclear protein 1	THYN1	THYN1	Thymocyte nuclear protein 1
330350000		6.2672e-83	347980000	13	9	9	9	525	56732	578.5	62300.2	23	171539	M0R026;A1L0T0;M0QZX5;M0R1B5;E9PJS0;E9PL44	M0R026;A1L0T0	Acetolactate synthase-like protein	ILVBL	ILVBL	Acetolactate synthase-like protein
206620000		2.2252e-29	206620000	6	6	6	6	293	33711	330	38086	19	171410	C9J050;P49585;C9JEJ2;H7C1T3;C9J2E1;C9JPY0;H7BZN1;Q9Y5K3-2;Q9Y5K3-4;Q9Y5K3-3;Q9Y5K3;C9JVS0;F8WAZ5;F2Z2B1	C9J050;P49585;C9JEJ2;H7C1T3;C9J2E1;C9JPY0;H7BZN1;Q9Y5K3-2;Q9Y5K3-4;Q9Y5K3-3;Q9Y5K3	Choline-phosphate cytidylyltransferase A;Choline-phosphate cytidylyltransferase B	PCYT1A;PCYT1B	PCYT1A;PCYT1B	Choline-phosphate cytidylyltransferase A;Choline-phosphate cytidylyltransferase B
313380000		7.1895e-75	313380000	12	11	11	11	451	51169	451	51091.8	21	171278	P23258;Q9NRH3;K7EIS0;K7EKE5	P23258;Q9NRH3;K7EIS0	Tubulin gamma-1 chain;Tubulin gamma-2 chain;Tubulin gamma chain	TUBG1;TUBG2	TUBG1;TUBG2	Tubulin gamma-1 chain;Tubulin gamma-2 chain;Tubulin gamma chain
163420000		9.2514e-24	163420000	6	7	7	7	240	26697	209.5	23085.7	10	171190	Q96C19;H0Y4Y4;Q9BUP0-2;Q9BUP0;C9JTV4;Q8WYH2	Q96C19;H0Y4Y4	EF-hand domain-containing protein D2	EFHD2	EFHD2	EF-hand domain-containing protein D2
324000000		1.349e-75	324000000	9	9	9	9	480	53126	417	47270.6	22	170559	Q12849;F5H5I6;H0Y8R1;H0YAK1;Q12849-5;H0YAM1	Q12849;F5H5I6;H0Y8R1;H0YAK1;Q12849-5	G-rich sequence factor 1	GRSF1	GRSF1	G-rich sequence factor 1
142570000		3.7772e-16	142570000	5	6	6	4	204	23399	169	19840.5	12	170399	P62070;B7Z5Z2;E9PK85;P62070-3;P62070-2;E9PQK5;E9PQC5;E9PQ87	P62070;B7Z5Z2;E9PK85;P62070-3;P62070-2	Ras-related protein R-Ras2	RRAS2	RRAS2	Ras-related protein R-Ras2
565640000		2.4731e-132	565640000	17	21	16	16	813	93133	819	94070.2	51	169853	P06737-2;P06737;E9PK47	P06737-2;P06737;E9PK47	Glycogen phosphorylase, liver form;Phosphorylase	PYGL	PYGL	Glycogen phosphorylase, liver form;Phosphorylase
239660000		1.0319e-62	239660000	12	9	9	9	362	39474	259	28024.4	12	169793	Q9NZL4;Q9NZL4-3;C9JNI7;Q9NZL4-2;K7EN20;K7EL16;K7ERT9;K7EKM6;K7EMM7	Q9NZL4;Q9NZL4-3;C9JNI7;Q9NZL4-2;K7EN20	Hsp70-binding protein 1	HSPBP1	HSPBP1	Hsp70-binding protein 1
109090000		6.1011e-29	109090000	5	4	4	4	158	18001	174	19415	10	169482	O75935-3;O75935;Q8NB28;O75935-2	O75935-3;O75935;Q8NB28;O75935-2	Dynactin subunit 3	DCTN3	DCTN3	Dynactin subunit 3;Dynactin 3 (P22), isoform CRA_a
658230000		4.3739e-44	658230000	13	12	12	12	955	108660	955	108666	42	169412	Q9Y2W1	Q9Y2W1	Thyroid hormone receptor-associated protein 3	THRAP3	THRAP3	Thyroid hormone receptor-associated protein 3
237770000		4.2618e-61	237770000	10	7	7	7	357	39310	383	41913.4	16	169157	Q96DI7;B4DQJ1;Q9NSS8	Q96DI7;B4DQJ1	U5 small nuclear ribonucleoprotein 40 kDa protein	SNRNP40	SNRNP40	U5 small nuclear ribonucleoprotein 40 kDa protein
96192000		1.4834e-85	96192000	5	5	3	3	145	15917	186	20275.5	11	169011	E9PGB1;E7ESU7;D6RAX2;E7EPF8;Q13363-2;Q13363;E7EUB3	E9PGB1;E7ESU7;D6RAX2;E7EPF8;Q13363-2;Q13363;E7EUB3	C-terminal-binding protein 1	CTBP1	CTBP1	C-terminal-binding protein 1
317400000		1.4043e-46	317400000	10	9	9	9	445	52623	445	52623.5	23	168681	Q96CS3;D6RBG6	Q96CS3	FAS-associated factor 2	FAF2	FAF2	FAS-associated factor 2
46417000		0.0016872	46417000	1	2	2	2	64	7705.9	64	7705.97	3	168457	Q9NPE3	Q9NPE3	H/ACA ribonucleoprotein complex subunit 3	NOP10	NOP10	H/ACA ribonucleoprotein complex subunit 3
352530000		2.048e-47	352530000	13	10	10	10	507	58572	451	52707.7	25	168322	Q7Z4H8;Q7Z4H8-2;Q7Z4H8-3;H0YEM3	Q7Z4H8;Q7Z4H8-2;Q7Z4H8-3	KDEL motif-containing protein 2	KDELC2	KDELC2	KDEL motif-containing protein 2
465280000		2.5525e-73	468590000	18	14	14	14	680	77860	660	75606.9	36	168312	Q96AC1;Q96AC1-3;Q96AC1-2;H0YJ34;G3V3J0;H0YJB6;G3V5R2;G3V281;G3V1L6;Q9BQL6-4;Q9BQL6-2;Q9BQL6	Q96AC1;Q96AC1-3;Q96AC1-2;H0YJ34	Fermitin family homolog 2	FERMT2	FERMT2	Fermitin family homolog 2
296160000		3.318e-45	296160000	10	9	9	7	444	49301	444	49302.1	25	167999	O75351;K7EL71;K7EKZ3;Q6PIW4-2;Q6PIW4	O75351	Vacuolar protein sorting-associated protein 4B	VPS4B	VPS4B	Vacuolar protein sorting-associated protein 4B
199870000		2.1369e-10	199870000	3	5	5	5	282	33287	329.5	38668.3	21.5	167923	F5H1G8;Q14344	F5H1G8;Q14344	Guanine nucleotide-binding protein subunit alpha-13	GNA13	GNA13	Guanine nucleotide-binding protein subunit alpha-13
1414100000		1.5808e-161	1414100000	32	30	30	30	2162	236020	2193.5	239503	103.5	167559	F8VPD4;P27708;H7BZB3;H7C2E4	F8VPD4;P27708	CAD protein;Glutamine-dependent carbamoyl-phosphate synthase;Aspartate carbamoyltransferase;Dihydroorotase	CAD	CAD	CAD protein
176050000		9.5636e-25	176050000	4	6	6	6	268	29410	299.5	32966.3	16	167408	O00273-2;O00273;K7ERT1	O00273-2;O00273	DNA fragmentation factor subunit alpha	DFFA	DFFA	DNA fragmentation factor subunit alpha
141070000		5.2566e-14	141070000	5	3	3	3	204	23587	203.5	23563.4	11.5	167262	P36543-2;P36543;P36543-3;C9J8H1	P36543-2;P36543;P36543-3;C9J8H1	V-type proton ATPase subunit E 1	ATP6V1E1	ATP6V1E1	V-type proton ATPase subunit E 1
237280000		6.0715e-40	237280000	7	7	7	7	363	39681	275	30263	14	167230	P35249;C9JZI1;C9JTT7;C9J8M3;C9JXZ7;H7C1P0;C9JGY5;F8WE44	P35249;C9JZI1;C9JTT7;C9J8M3	Replication factor C subunit 4	RFC4	RFC4	Replication factor C subunit 4
88085000		3.2715e-17	88085000	5	4	4	4	138	14924	208	22629.5	9	165064	H3BM67;H3BUP2;H3BUN4;O60936-2;O60936-3;H3BQJ5;O60936;J3QLT7	H3BM67;H3BUP2;H3BUN4;O60936-2;O60936-3;H3BQJ5;O60936	Nucleolar protein 3	NOL3	NOL3	Nucleolar protein 3
852840000		1.9886e-176	852840000	29	26	26	26	1269	144750	1236	141072	61.5	164773	Q13045;Q13045-2;Q13045-3;J3KS54;J3QQQ2;J3QQU5;J3QLR6;K7EQZ7;K7EP37;K7EP27;J3KT47;J3KS39	Q13045;Q13045-2;Q13045-3;J3KS54	Protein flightless-1 homolog	FLII	FLII	Protein flightless-1 homolog
120520000		2.6364e-13	120520000	3	3	3	3	180	20462	110	12453.4	8	164720	Q9Y221;J3QRD6;J3QRR4;J3QLW7;Q9Y221-2	Q9Y221;J3QRD6;J3QRR4;J3QLW7;Q9Y221-2	60S ribosome subunit biogenesis protein NIP7 homolog	NIP7	NIP7	60S ribosome subunit biogenesis protein NIP7 homolog
80218000		1.2482e-11	80218000	1	2	2	2	124	13623	120.5	13281.9	6.5	164678	Q9UHA4;Q9UHA4-2	Q9UHA4;Q9UHA4-2	Ragulator complex protein LAMTOR3	LAMTOR3	LAMTOR3	Ragulator complex protein LAMTOR3
332600000		2.0086e-50	332600000	9	7	7	7	541	56598	352	38039.7	12	164345	Q15758;M0QXM4;Q15758-3;Q15758-2;M0QX44	Q15758;M0QXM4;Q15758-3;Q15758-2	Neutral amino acid transporter B(0)	SLC1A5	SLC1A5	Neutral amino acid transporter B(0)
126330000		2.5699e-14	144670000	5	3	3	3	227	24680	227	24680.5	13	163934	Q92520;C9JP35;C9JMN4	Q92520	Protein FAM3C	FAM3C	FAM3C	Protein FAM3C
483340000		1.0287e-100	483340000	18	13	13	13	737	82588	746.5	83447.1	36.5	163671	Q9NY33;Q9NY33-4;G3V1D3;G3V180;Q9NY33-2;E9PQ14;E9PPK9;E9PNX5;E9PKK8;E9PQF2	Q9NY33;Q9NY33-4;G3V1D3;G3V180	Dipeptidyl peptidase 3	DPP3	DPP3	Dipeptidyl peptidase 3
95251000		6.4047e-07	101320000	3	2	2	2	156	17326	202	22921.5	7	163543	Q9Y3E7-2;Q9Y3E7-4;Q9Y3E7;Q9Y3E7-3	Q9Y3E7-2;Q9Y3E7-4;Q9Y3E7;Q9Y3E7-3	Charged multivesicular body protein 3	CHMP3	CHMP3	Charged multivesicular body protein 3
176320000		6.8917e-36	176320000	9	7	7	7	277	30188	180	19925	12	163344	P29218;P29218-3;H0YBL1;E5RG94;E5RHE9;E5RG13;E5RI82;E5RIP7;P29218-2;E5RIF4;E5RGY4	P29218;P29218-3;H0YBL1;E5RG94;E5RHE9;E5RG13;E5RI82;E5RIP7;P29218-2	Inositol monophosphatase 1	IMPA1	IMPA1	Inositol monophosphatase 1
185970000		1.9741e-37	185970000	6	7	7	7	291	31858	312	34323.4	16	163253	Q86X76-2;Q86X76-4;Q86X76;Q86X76-3;Q86X76-5	Q86X76-2;Q86X76-4;Q86X76;Q86X76-3;Q86X76-5	Nitrilase homolog 1	NIT1	NIT1	Nitrilase homolog 1
319290000		1.62e-28	319290000	8	8	8	8	493	54766	364	40779.3	14	163046	E7EVX8;Q8WWY3;E7EU94;E7ESX0;E7EN72;Q8WWY3-2;E7ESA8;Q8WWY3-3	E7EVX8;Q8WWY3;E7EU94;E7ESX0;E7EN72;Q8WWY3-2;E7ESA8	U4/U6 small nuclear ribonucleoprotein Prp31	PRPF31	PRPF31	U4/U6 small nuclear ribonucleoprotein Prp31
1377300000		8.9246e-198	1377300000	46	39	39	39	2101	236510	1769.5	200775	96.5	162860	Q14980-2;Q14980;Q14980-4;Q14980-3;Q14980-5;H0YFY6;F5H4J1;F5H6Y5;F5H763;K4DIE0;F5H2F3;F5H3L6;F5H0Z7;F8W6T3;F5H1L0;F5GZW1;F5GWK2;F5H073;F5H068	Q14980-2;Q14980;Q14980-4;Q14980-3;Q14980-5;H0YFY6	Nuclear mitotic apparatus protein 1	NUMA1	NUMA1	Nuclear mitotic apparatus protein 1
101770000		1.5289e-25	101770000	5	5	5	5	160	17502	215.5	23602.2	13	162618	H7C4H2;Q9Y5M8	H7C4H2;Q9Y5M8	Signal recognition particle receptor subunit beta	SRPRB	SRPRB	Signal recognition particle receptor subunit beta
271770000		0.013618	271770000	1	1	1	1	421	46817	455.5	50795.4	15	162343	Q8IY50;Q8IY50-2	Q8IY50;Q8IY50-2	Solute carrier family 35 member F3	SLC35F3	SLC35F3	Solute carrier family 35 member F3
57895000		4.4946e-07	57895000	2	2	2	2	96	9974.3	69	7424.15	4	162328	P60468;S4R3B5	P60468;S4R3B5	Protein transport protein Sec61 subunit beta	SEC61B	SEC61B	Protein transport protein Sec61 subunit beta
205100000		8.1381e-20	205100000	7	5	5	5	320	35348	251	27809.3	16	162269	Q13155;A8MU58;F8W950	Q13155;A8MU58;F8W950	Aminoacyl tRNA synthase complex-interacting multifunctional protein 2	AIMP2	AIMP2	Aminoacyl tRNA synthase complex-interacting multifunctional protein 2
226000000		6.0088e-14	226000000	5	6	6	6	351	38989	206	23232.4	11	162107	P49770;H0YJJ8;G3V5E5	P49770;H0YJJ8;G3V5E5	Translation initiation factor eIF-2B subunit beta	EIF2B2	EIF2B2	Translation initiation factor eIF-2B subunit beta
367170000		2.3249e-73	367170000	15	14	14	14	583	63472	583	63472.9	29	161779	Q8N1G4	Q8N1G4	Leucine-rich repeat-containing protein 47	LRRC47	LRRC47	Leucine-rich repeat-containing protein 47
939560000		3.7887e-122	939560000	27	28	28	28	1411	162460	1411	162466	82	161739	Q15075	Q15075	Early endosome antigen 1	EEA1	EEA1	Early endosome antigen 1
494050000		4.2013e-59	494050000	21	19	19	19	748	85472	739	84472.5	40	161653	P49589;P49589-3;P49589-2;A8MVQ3;B4DKY1;C9JLN0;E9PRS8;E9PLP0	P49589;P49589-3;P49589-2;A8MVQ3;B4DKY1	Cysteine--tRNA ligase, cytoplasmic	CARS	CARS	Cysteine--tRNA ligase, cytoplasmic
233430000		1.7804e-32	233430000	8	8	8	8	351	40589	351	40606.2	17	160836	P17612;P17612-2;Q15136;P22694-10;P22694-4;P22694-3;P22694;P22694-5;P22694-7;P22694-6;P22694-9;P22694-2;K7ERP6;K7ENJ5;B1APF6;B1APF7;B1APG1;B1APG0;B1APG2;B1APF8;B1APF9;P22694-8;B1APG3	P17612;P17612-2;Q15136;P22694-10;P22694-4;P22694-3;P22694;P22694-5;P22694-7;P22694-6;P22694-9;P22694-2	cAMP-dependent protein kinase catalytic subunit alpha;cAMP-dependent protein kinase catalytic subunit beta	PRKACA;KIN27;PRKACB	PRKACA;KIN27;PRKACB	cAMP-dependent protein kinase catalytic subunit alpha;Protein kinase A-alpha;cAMP-dependent protein kinase catalytic subunit beta
133500000		2.2571e-50	133500000	6	5	5	5	208	23279	208	23279.4	7	160381	Q13158	Q13158	Protein FADD	FADD	FADD	FAS-associated death domain protein
1557600000		8.6035e-259	1557600000	48	46	46	46	2335	273600	2335	273600	127	159212	Q6P2Q9;I3L0J9;I3L3Z8	Q6P2Q9	Pre-mRNA-processing-splicing factor 8	PRPF8	PRPF8	Pre-mRNA-processing-splicing factor 8
61940000		1.4538e-07	61940000	3	1	1	1	99	10921	99	10921.6	6	158615	O43678	O43678	NADH dehydrogenase [ubiquinone] 1 alpha subcomplex subunit 2	NDUFA2	NDUFA2	NADH dehydrogenase [ubiquinone] 1 alpha subcomplex subunit 2
411500000		4.486e-74	411500000	14	13	13	13	650	72595	630.5	70382.3	32.5	158526	Q9H4A4;A6NKB8;C9JMZ3;H7C2T3	Q9H4A4;A6NKB8	Aminopeptidase B	RNPEP	RNPEP	Aminopeptidase B
440510000		1.6298e-87	440510000	16	13	13	13	739	77859	739	77859.6	25	158228	Q8IY67-2;E9PAU2;Q8IY67;K7EKR9;K7EKA4;Q8IY67-3;K7EQG2	Q8IY67-2;E9PAU2;Q8IY67	Ribonucleoprotein PTB-binding 1	RAVER1	RAVER1	Ribonucleoprotein PTB-binding 1
171280000		6.0938e-24	171280000	5	5	5	5	267	30288	277.5	31570.9	14.5	158151	O95456-2;O95456;F8WBH7	O95456-2;O95456	Proteasome assembly chaperone 1	PSMG1	PSMG1	Proteasome assembly chaperone 1
493040000		1.4139e-77	520860000	20	16	16	16	802	92250	802	92250.6	38	157903	Q99459	Q99459	Cell division cycle 5-like protein	CDC5L	CDC5L	Cell division cycle 5-like protein
201620000		5.2252e-49	201620000	4	6	4	4	328	35816	297.5	32477.8	16.5	157432	Q13011;M0R248	Q13011;M0R248	Delta(3,5)-Delta(2,4)-dienoyl-CoA isomerase, mitochondrial	ECH1	ECH1	Delta(3,5)-Delta(2,4)-dienoyl-CoA isomerase, mitochondrial
172760000		4.2675e-13	172760000	3	3	3	3	274	30727	274	30727.1	10	157239	P48507	P48507	Glutamate--cysteine ligase regulatory subunit	GCLM	GCLM	Glutamate--cysteine ligase regulatory subunit
507570000		7.2746e-83	507570000	15	15	15	15	811	90283	864	96479.3	44	157227	O60716-24;O60716-23;O60716-21;O60716-19;O60716-16;O60716-15;O60716-13;O60716-11;O60716-8;O60716-7;O60716-5;O60716-3;O60716-22;O60716-20;O60716-18;O60716-17;O60716-14;O60716-12;O60716-10;O60716-9;C9JZR2;O60716-6;O60716-4;O60716-2;O60716;O60716-32;O60716-31;O60716-29;O60716-27;O60716-30;O60716-28;O60716-26;O60716-25;E9PRE2;E9PKY0	O60716-24;O60716-23;O60716-21;O60716-19;O60716-16;O60716-15;O60716-13;O60716-11;O60716-8;O60716-7;O60716-5;O60716-3;O60716-22;O60716-20;O60716-18;O60716-17;O60716-14;O60716-12;O60716-10;O60716-9;C9JZR2;O60716-6;O60716-4;O60716-2;O60716;O60716-32;O60716-31;O60716-29;O60716-27;O60716-30;O60716-28;O60716-26;O60716-25	Catenin delta-1	CTNND1	CTNND1	Catenin delta-1
354520000		1.9355e-09	354520000	3	3	3	3	570	63083	501	55446.3	23	157168	O95302;O95302-3;O95302-2;B7Z230;Q75LS8;C9J4P8	O95302;O95302-3;O95302-2;B7Z230	Peptidyl-prolyl cis-trans isomerase FKBP9	FKBP9	FKBP9	Peptidyl-prolyl cis-trans isomerase FKBP9
115960000		1.2665e-16	115960000	5	3	3	3	184	20656	138	15892.3	10	156999	E9PPW7;O00217;E9PN51;F8W9K7;E9PKH6	E9PPW7;O00217;E9PN51;F8W9K7;E9PKH6	NADH dehydrogenase [ubiquinone] iron-sulfur protein 8, mitochondrial	NDUFS8	NDUFS8	NADH dehydrogenase [ubiquinone] iron-sulfur protein 8, mitochondrial
289310000		2.4731e-57	289310000	13	10	10	10	476	51547	476	51548	24	156963	Q6NXE6-2;Q6NXE6;B4E1N1;H0YH65;F5GWV0;F5H4P3;H0YGL0;F5H6J3;H0YGQ5;F5H2X2;F5H2K4;F5H052	Q6NXE6-2;Q6NXE6;B4E1N1	Armadillo repeat-containing protein 6	ARMC6	ARMC6	Armadillo repeat-containing protein 6
271500000		3.0686e-29	271500000	6	5	5	5	453	48442	374	40512.1	18	156741	P22695;H3BP04;H3BSJ9;H3BRG4;H3BUE4;H3BUI9	P22695;H3BP04;H3BSJ9;H3BRG4	Cytochrome b-c1 complex subunit 2, mitochondrial	UQCRC2	UQCRC2	Cytochrome b-c1 complex subunit 2, mitochondrial
624620000		1.0492e-56	624620000	16	15	15	14	1042	111980	1042	111985	40	155995	G5EA31;P53992;E7EP00;B4DZT4;F6RFB3	G5EA31;P53992;E7EP00	Protein transport protein Sec24C	SEC24C	SEC24C	Protein transport protein Sec24C
261530000		2.7883e-56	261530000	9	9	9	9	408	46913	241	27368.4	15	155907	E7ETZ4;Q9Y6E2;Q75MG1;E9PFD4;C9JF98;F8WDX8;E7EMS9;B5MCH7;B5MCE7	E7ETZ4;Q9Y6E2;Q75MG1;E9PFD4;C9JF98;F8WDX8;E7EMS9;B5MCH7	Basic leucine zipper and W2 domain-containing protein 2	BZW2	BZW2	Basic leucine zipper and W2 domain-containing protein 2
141580000		9.4796e-47	141580000	8	7	7	7	221	25425	203	23318.7	12	155732	Q9UK41;E9PQR7;E9PM90;Q9UK41-2;E9PR04;E9PI55	Q9UK41;E9PQR7;E9PM90;Q9UK41-2	Vacuolar protein sorting-associated protein 28 homolog	VPS28	VPS28	Vacuolar protein sorting-associated protein 28 homolog
54916000		8.8522e-09	54916000	1	1	1	1	92	9874.5	152.5	16326	5.5	155532	Q9BQB6-3;I3L3B4;F8W9H0;Q9BQB6-2;Q9BQB6;E9PLN8	Q9BQB6-3;I3L3B4;F8W9H0;Q9BQB6-2;Q9BQB6;E9PLN8	Vitamin K epoxide reductase complex subunit 1	VKORC1	VKORC1	Vitamin K epoxide reductase complex subunit 1;Uncharacterized protein
46641000		1.9589e-14	46641000	2	2	2	2	75	8398.7	278.5	31385.6	14.5	155307	F8WBZ6;B5MDQ4;Q92600;Q92600-2	F8WBZ6;B5MDQ4;Q92600;Q92600-2	Cell differentiation protein RCD1 homolog	RQCD1	RQCD1	Cell differentiation protein RCD1 homolog
395470000		1.2613e-43	395470000	13	12	12	12	623	71289	455	51907.8	25	155141	Q9UG63;Q9UG63-2;C9JHK9;C9JZV3	Q9UG63;Q9UG63-2;C9JHK9;C9JZV3	ATP-binding cassette sub-family F member 2	ABCF2	ABCF2	ATP-binding cassette sub-family F member 2
124420000		7.611e-23	124420000	4	4	4	4	204	22447	213	23146.5	11.5	155013	K7EPJ1;Q16763	K7EPJ1;Q16763	Ubiquitin-conjugating enzyme E2 S	UBE2S	UBE2S	Ubiquitin-conjugating enzyme E2 S
503250000		3.771e-93	503250000	14	14	14	14	808	90980	808	90980.8	51	154694	P25205;B4DWW4;J3KQ69;Q7Z6P5	P25205;B4DWW4;J3KQ69	DNA replication licensing factor MCM3	MCM3	MCM3	DNA replication licensing factor MCM3
233950000		3.2064e-64	233950000	9	7	7	7	386	42315	386	42315.4	17	154620	Q9Y570;Q9Y570-4;Q9Y570-2;Q9Y570-3;F5H2D4	Q9Y570;Q9Y570-4;Q9Y570-2	Protein phosphatase methylesterase 1	PPME1	PPME1	Protein phosphatase methylesterase 1
241010000		1.0451e-67	241010000	8	6	6	6	379	43614	379	43614.8	17	154542	Q9NX58;D6RDJ1	Q9NX58	Cell growth-regulating nucleolar protein	LYAR	LYAR	Cell growth-regulating nucleolar protein
569940000		6.6831e-72	569940000	13	14	14	14	923	103140	923	102902	48	154539	Q8N163-2;Q8N163;H0YB24;G3V119;E5RFJ3;H0YC69;E5RGU7;H0YC58;E5RHJ4;E5RHH8	Q8N163-2;Q8N163;H0YB24	DBIRD complex subunit KIAA1967	KIAA1967	CCAR2	Cell cycle and apoptosis regulator protein 2
401450000		1.6796e-60	401450000	11	9	9	9	640	72748	640	72748.8	32	154329	Q9BTE3-2;Q9BTE3;Q9BTE3-3	Q9BTE3-2;Q9BTE3;Q9BTE3-3	Mini-chromosome maintenance complex-binding protein	MCMBP	MCMBP	Mini-chromosome maintenance complex-binding protein
242530000		2.2868e-82	242530000	6	6	6	6	407	43958	344	37186.9	12	154299	Q15434;F8W1T6;F8VV01;F8VQS9;F5H5C8;F8VZR4	Q15434;F8W1T6;F8VV01	RNA-binding motif, single-stranded-interacting protein 2	RBMS2	RBMS2	RNA-binding motif, single-stranded-interacting protein 2
745360000		2.0029e-96	754270000	25	22	22	22	1236	136820	1253	138750	60	154175	Q14203-3;Q14203-4;E7EX90;Q14203-6;Q14203;Q14203-5;Q14203-2;Q6AWB1;E7EWF7;C9JJD0;C9JKG6;E9PCY0;C9JZA4;C9JTE5;C9JJN7	Q14203-3;Q14203-4;E7EX90;Q14203-6;Q14203;Q14203-5;Q14203-2	Dynactin subunit 1	DCTN1	DCTN1	Dynactin subunit 1;Uncharacterized protein
210250000		1.3309e-17	210250000	5	5	5	5	327	38169	310	36587.2	19	154050	O75436;F5H4L7;G3V1N8;S4R3Q6;O75436-2;S4R2Y3	O75436;F5H4L7;G3V1N8	Vacuolar protein sorting-associated protein 26A	VPS26A	VPS26A	Vacuolar protein sorting-associated protein 26A;Vacuolar protein sorting 26 homolog A (Yeast), isoform CRA_a
65577000		3.2295e-23	65577000	3	3	3	3	101	11909	126	14743.6	7	153997	Q5TAQ0;V5IRT4;Q9BRT2	Q5TAQ0;V5IRT4;Q9BRT2	Mitochondrial nucleoid factor 1	MNF1	UQCC2	Ubiquinol-cytochrome-c reductase complex assembly factor 2
294500000		6.68e-42	294500000	9	7	7	7	475	53488	443	49887.6	24.5	153980	Q9UBB4;Q9UBB4-2;B1AHE3;B1AHE4;H0Y7N2	Q9UBB4;Q9UBB4-2	Ataxin-10	ATXN10	ATXN10	Ataxin-10
76986000		1.2621e-06	76986000	2	2	2	2	127	14056	241.5	26974.1	10.5	153174	K7EKI4;K7ELF1;K7ELQ0;Q9BYD3-2;K7ES61;Q9BYD3	K7EKI4;K7ELF1;K7ELQ0;Q9BYD3-2;K7ES61;Q9BYD3	39S ribosomal protein L4, mitochondrial	MRPL4	MRPL4	39S ribosomal protein L4, mitochondrial
144000000		8.8583e-15	144000000	5	4	4	4	233	26321	236.5	26508.8	10.5	153002	V9GYH7;Q969U7;V9GZ55;K7ENR6	V9GYH7;Q969U7;V9GZ55;K7ENR6	Proteasome assembly chaperone 2	PSMG2	PSMG2	Proteasome assembly chaperone 2
157110000		9.5271e-66	157110000	4	12	6	6	248	28747	279.5	32201.2	16	152844	H7BYY1;P09493-2;P09493-9;P09493-8;P09493-7;P09493-3;Q6ZN40;P09493-5;F5H7S3;H0YK48;B7Z596;H0YKX5;H0YNC7;H0YL52;P09493-6;P09493-4;P09493-10;P09493;H0YN06;H0YK20;H0YL42	H7BYY1;P09493-2;P09493-9;P09493-8;P09493-7;P09493-3;Q6ZN40;P09493-5;F5H7S3;H0YK48;B7Z596;H0YKX5;H0YNC7;H0YL52;P09493-6;P09493-4;P09493-10;P09493	Tropomyosin alpha-1 chain	TPM1	TPM1	Tropomyosin 1 (Alpha), isoform CRA_m;Tropomyosin alpha-1 chain;Tropomyosin 1 (Alpha), isoform CRA_f
68750000		1.8118e-08	68750000	2	2	2	2	108	12587	116	13388.4	6	152752	P18859;P18859-2;A8MUH2	P18859;P18859-2;A8MUH2	ATP synthase-coupling factor 6, mitochondrial	ATP5J	ATP5J	ATP synthase-coupling factor 6, mitochondrial
222580000		3.3421e-34	222580000	7	7	7	7	370	40763	370	40763.6	25	152706	Q08752	Q08752	Peptidyl-prolyl cis-trans isomerase D	PPID	PPID	Peptidyl-prolyl cis-trans isomerase D
164390000		2.285e-23	164390000	4	3	3	3	259	30124	113	12957.2	7	152616	Q96GG9;C9JRU6;C9J0B2;C9JUW4;C9J8R4;C9JVE2;F8WC32	Q96GG9;C9JRU6;C9J0B2;C9JUW4;C9J8R4;C9JVE2	DCN1-like protein 1	DCUN1D1	DCUN1D1	DCN1-like protein 1;DCN1-like protein
228580000		1.7763e-34	228580000	11	11	11	11	397	41924	369.5	39103.4	19	152480	P42765;K7EME0;K7EJB1;K7EJ68;K7ER88	P42765;K7EME0	3-ketoacyl-CoA thiolase, mitochondrial	ACAA2	ACAA2	3-ketoacyl-CoA thiolase, mitochondrial
78566000		1.7798e-13	78566000	3	3	3	3	130	14502	130	14502.1	6	151511	Q9Y2R5;I3L0E3;E9PE17	Q9Y2R5;I3L0E3;E9PE17	28S ribosomal protein S17, mitochondrial	MRPS17	MRPS17	28S ribosomal protein S17, mitochondrial
682830000		6.9444e-92	700920000	21	19	19	19	1155	129440	1180	132244	74.5	151438	Q7L2E3-3;H7BXY3;Q7L2E3;Q7L2E3-2	Q7L2E3-3;H7BXY3;Q7L2E3;Q7L2E3-2	Putative ATP-dependent RNA helicase DHX30	DHX30	DHX30	Putative ATP-dependent RNA helicase DHX30
60898000		1.0331e-09	60898000	2	3	3	3	99	11261	114	12693.1	9	151238	P07311;G3V2U7	P07311;G3V2U7	Acylphosphatase-1;Acylphosphatase	ACYP1	ACYP1	Acylphosphatase-1;Acylphosphatase
385960000		2.9975e-30	385960000	7	8	8	8	649	71428	649	71429.3	27	151116	Q16643;Q16643-2;Q16643-3;D6R9W4;F8W9Z3;D6RFI1;D6R9Q9;D6RCR4	Q16643;Q16643-2;Q16643-3;D6R9W4;F8W9Z3	Drebrin	DBN1	DBN1	Drebrin
102660000		8.6258e-45	102660000	4	3	3	3	168	19001	171.5	19452.3	11	151099	K7EJH0;K7EMX1;K7EJV2;Q8NBT2;K7ESQ2;Q8NBT2-2;K7ERQ7	K7EJH0;K7EMX1;K7EJV2;Q8NBT2;K7ESQ2;Q8NBT2-2	Kinetochore protein Spc24	SPC24	SPC24	Kinetochore protein Spc24
122040000		1.4198e-25	122040000	3	4	4	4	202	22610	189	21074.5	8	150952	G3V5T0;O43708;G3V4T6;O43708-2;O43708-3;G3V267;G3V3B9;H0YJN8	G3V5T0;O43708;G3V4T6;O43708-2;O43708-3;G3V267;G3V3B9	Maleylacetoacetate isomerase	GSTZ1	GSTZ1	Maleylacetoacetate isomerase
304020000		5.8431e-44	304020000	12	13	13	13	494	56440	261	29713	21	150644	Q99615;Q99615-2;K7ESP1;K7EPP7;K7EIH8;K7ER44;K7EJV7;K7EJL5;K7EN19;K7ELJ8;K7EJE9;K7EK03;K7EJ24	Q99615;Q99615-2;K7ESP1;K7EPP7;K7EIH8	DnaJ homolog subfamily C member 7	DNAJC7	DNAJC7	DnaJ homolog subfamily C member 7
42626000		9.7698e-43	42626000	2	1	1	1	68	7935	194	22525.5	9	150232	E5RIJ3;O95379-3;O95379-2;O95379;D6RCM8;O95379-4	E5RIJ3;O95379-3;O95379-2;O95379;D6RCM8;O95379-4	Tumor necrosis factor alpha-induced protein 8	TNFAIP8	TNFAIP8	Tumor necrosis factor alpha-induced protein 8
104270000		4.3776e-17	104270000	3	3	3	2	172	19419	198	21738	11.5	150165	Q9NVZ3-3;F6SKB8;Q9NVZ3;Q9NVZ3-2;D6RAN6;D6RB24;H0Y970	Q9NVZ3-3;F6SKB8;Q9NVZ3;Q9NVZ3-2;D6RAN6;D6RB24	Adaptin ear-binding coat-associated protein 2	NECAP2	NECAP2	Adaptin ear-binding coat-associated protein 2
217480000		1.7227e-27	217480000	9	9	9	9	367	40542	367	40542.2	23	150020	Q9Y295;H0YI06;F8WEE0	Q9Y295	Developmentally-regulated GTP-binding protein 1	DRG1	DRG1	Developmentally-regulated GTP-binding protein 1
400980000		2.2049e-43	400980000	14	13	13	13	668	75022	581.5	65029.9	39	149476	O94776;Q68DB1	O94776;Q68DB1	Metastasis-associated protein MTA2	MTA2;DKFZp686F2281	MTA2;DKFZp686F2281	Metastasis-associated protein MTA2
689030000		8.1789e-38	689030000	16	12	12	12	1170	129380	1170	129383	62	148939	P07996;CON__Q28194;P35442	P07996;CON__Q28194	Thrombospondin-1	THBS1	THBS1	Thrombospondin-1
262800000		7.1563e-32	262800000	7	8	8	8	419	49512	376.5	44649.5	13.5	148440	O14929;O14929-2;F8W9G7;F8WEW1	O14929;O14929-2	Histone acetyltransferase type B catalytic subunit	HAT1	HAT1	Histone acetyltransferase type B catalytic subunit
110410000		3.3711e-09	110410000	4	4	4	4	193	20808	189	20512.4	10.5	148393	B1AJY7;O75832;B1AJY5;O75832-2;B1AJY6	B1AJY7;O75832;B1AJY5;O75832-2	26S proteasome non-ATPase regulatory subunit 10	PSMD10	PSMD10	26S proteasome non-ATPase regulatory subunit 10
299770000		1.5332e-75	299770000	11	12	12	12	511	56500	511	56500.7	25	148380	P21281;H0YC04;C9JL73;P15313;E5RGH6;H0YAT8;C9J5E3;C9JNS9	P21281	V-type proton ATPase subunit B, brain isoform	ATP6V1B2	ATP6V1B2	V-type proton ATPase subunit B, brain isoform
245620000		4.3383e-42	245620000	8	8	8	8	419	46374	349	38614.5	20	148124	P16930;H0YLC7;Q53XA7	P16930;H0YLC7;Q53XA7	Fumarylacetoacetase	FAH;DKFZp686F13224	FAH;DKFZp686F13224	Fumarylacetoacetase
223110000		0.009456	223110000	2	1	1	1	390	42141	NaN	NaN	NaN	148064	REV__Q96E39	REV__Q96E39
1432600000		1.9401e-209	1432600000	49	41	41	41	2468	270630	2468	270634	101	148042	P46821;D6RA32;D6RA40;D6RCL2;D6RGJ3;P78559;P78559-2;J3KPX8;E9PGC8	P46821	Microtubule-associated protein 1B;MAP1B heavy chain;MAP1 light chain LC1	MAP1B	MAP1B	Microtubule-associated protein 1B
89945000		8.9978e-18	89945000	5	5	5	5	144	17000	129.5	15283.8	7.5	147967	P41223;C9JNV2;C9JCD9;F8WCN7	P41223;C9JNV2	Protein BUD31 homolog	BUD31	BUD31	Protein BUD31 homolog
189790000		4.3413e-11	189790000	4	4	4	4	321	35892	198	21842.9	10	147881	Q13630;E9PLH9;E9PP14;E9PKL9;E9PP60;H0YCP7;H0YE90	Q13630;E9PLH9;E9PP14;E9PKL9;E9PP60	GDP-L-fucose synthase	TSTA3	TSTA3	GDP-L-fucose synthase
168200000		8.7145e-30	168200000	5	6	6	6	291	31821	291	31821.4	18	147825	Q15024	Q15024	Exosome complex component RRP42	EXOSC7	EXOSC7	Exosome complex component RRP42
337240000		5.7255e-49	337240000	12	8	8	8	582	63836	554	60679.1	23	147744	Q86UE4;E5RJU9;H0YBJ8;H0YB56	Q86UE4;E5RJU9	Protein LYRIC	MTDH	MTDH	Protein LYRIC
66971000		2.7083e-10	66971000	3	3	3	3	110	12701	344	38265.9	14	147464	Q96K37-2;H7C1I0;Q96K37	Q96K37-2;H7C1I0;Q96K37	Solute carrier family 35 member E1	SLC35E1	SLC35E1	Solute carrier family 35 member E1
52300000		2.1263e-05	52300000	1	1	1	1	83	9934.7	123	14777.9	3	147225	H3BPF2;Q9UHA3	H3BPF2;Q9UHA3	Probable ribosome biogenesis protein RLP24	RSL24D1	RSL24D1	Probable ribosome biogenesis protein RLP24
293040000		5.3451e-73	293040000	10	8	8	8	504	55704	455	50369.5	28	147122	P61011;P61011-2;G3V4F7;G3V480;G3V346;G3V3L9	P61011;P61011-2;G3V4F7	Signal recognition particle 54 kDa protein	SRP54	SRP54	Signal recognition particle 54 kDa protein
321900000		1.7571e-58	321900000	10	9	9	9	553	61206	401	44434.5	18	147083	Q5SSJ5;Q5SSJ5-3;Q5SSJ5-2;B0QZK4;Q5SWC8;B0QZK9;B0QZK8;Q5SSJ5-5	Q5SSJ5;Q5SSJ5-3;Q5SSJ5-2;B0QZK4;Q5SWC8	Heterochromatin protein 1-binding protein 3	HP1BP3	HP1BP3	Heterochromatin protein 1-binding protein 3
107970000		1.4039e-10	107970000	2	2	2	2	190	20568	233.5	25374.4	12.5	146807	M0R208;Q16740	M0R208;Q16740	ATP-dependent Clp protease proteolytic subunit;Putative ATP-dependent Clp protease proteolytic subunit, mitochondrial	CLPP	CLPP	ATP-dependent Clp protease proteolytic subunit;ATP-dependent Clp protease proteolytic subunit, mitochondrial
149070000		3.501e-34	149070000	4	4	4	4	247	28466	247	28466.6	14	146454	Q9UFN0;Q9BS92	Q9UFN0	Protein NipSnap homolog 3A	NIPSNAP3A	NIPSNAP3A	Protein NipSnap homolog 3A
270130000		4.2965e-38	270130000	7	8	8	8	479	51700	474	51098.8	21	146123	P00390-2;P00390;P00390-3;P00390-4;P00390-5;H0YBD4;H0YC68;E5RI06	P00390-2;P00390;P00390-3;P00390-4;P00390-5;H0YBD4	Glutathione reductase, mitochondrial	GSR	GSR	Glutathione reductase, mitochondrial
209890000		8.2156e-29	209890000	6	4	4	4	357	40251	357	40251.1	7	145831	Q8NFJ5;F5GWG3	Q8NFJ5	Retinoic acid-induced protein 3	GPRC5A	GPRC5A	Retinoic acid-induced protein 3
285900000		1.3732e-49	331950000	11	8	8	7	579	63704	579	63705	29	145728	O00425;F8WD15;O00425-2	O00425	Insulin-like growth factor 2 mRNA-binding protein 3	IGF2BP3	IGF2BP3	Insulin-like growth factor 2 mRNA-binding protein 3
219390000		1.7687e-50	219390000	6	5	5	4	359	42123	355	41570.6	19	145658	P29992;K7EL62;O95837	P29992;K7EL62;O95837	Guanine nucleotide-binding protein subunit alpha-11;Guanine nucleotide-binding protein subunit alpha-14	GNA11;GNA14	GNA11;GNA14	Guanine nucleotide-binding protein subunit alpha-11;Guanine nucleotide-binding protein subunit alpha-14
1062400000		3.0854e-160	1062400000	37	33	33	33	1845	204290	1931	213992	96.5	145438	Q5VYK3;J3KN16;R4GMY1;R4GMY3;Q5VYK5;F6XAQ5	Q5VYK3;J3KN16	Proteasome-associated protein ECM29 homolog	ECM29;KIAA0368	ECM29;KIAA0368	Proteasome-associated protein ECM29 homolog
200580000		4.4836e-23	200580000	5	5	5	5	341	38598	357	40168.5	19.5	145331	P53367-2;P53367;B4DS69	P53367-2;P53367	Arfaptin-1	ARFIP1	ARFIP1	Arfaptin-1
220360000		2.378e-23	220360000	6	6	6	6	376	42449	301	33819.5	16	145178	Q9HB07;F8VR84;F8VQQ3;H3BPH3	Q9HB07;F8VR84;F8VQQ3	UPF0160 protein MYG1, mitochondrial	C12orf10	C12orf10	UPF0160 protein MYG1, mitochondrial
204750000		2.5417e-26	204750000	7	6	6	6	353	39646	240	27578.7	10	144431	Q3ZCQ8;Q3ZCQ8-2;M0R0C3;M0R2F8;Q3ZCQ8-3;M0R003;M0R047	Q3ZCQ8;Q3ZCQ8-2;M0R0C3;M0R2F8;Q3ZCQ8-3	Mitochondrial import inner membrane translocase subunit TIM50	TIMM50	TIMM50	Mitochondrial import inner membrane translocase subunit TIM50
254790000		2.2975e-26	254790000	9	8	8	8	437	49601	437	49601.3	25	143657	Q13895;F8WBL2;H7BY94	Q13895	Bystin	BYSL	BYSL	Bystin
939160000		4.8545e-112	939160000	27	27	27	27	1616	183160	1617.5	183274	76	143399	P26358;F5GX68;P26358-2;P26358-3;K7ENW7;K7EJL0;K7EMU8;K7EIZ6;K7ERQ1;K7ELB1;K7ENQ6	P26358;F5GX68;P26358-2;P26358-3	DNA (cytosine-5)-methyltransferase 1;Cytosine-specific methyltransferase	DNMT1	DNMT1	DNA (cytosine-5)-methyltransferase 1;Cytosine-specific methyltransferase
29007000		0.0021525	29007000	1	1	1	1	51	5671.8	53	5960.16	3	143027	B5MD00;Q9P0U1	B5MD00;Q9P0U1	Mitochondrial import receptor subunit TOM7 homolog	TOMM7	TOMM7	Mitochondrial import receptor subunit TOM7 homolog
198750000		2.2551e-33	198750000	8	8	8	8	358	38868	286.5	30869.9	17	143005	O14745;J3QRP6;B3KY21;J3QRA3	O14745;J3QRP6	Na(+)/H(+) exchange regulatory cofactor NHE-RF1	SLC9A3R1	SLC9A3R1	Na(+)/H(+) exchange regulatory cofactor NHE-RF1
83575000		5.4298e-18	83575000	2	6	3	3	145	16363	127	14340.5	8	142840	Q15819;G3V113;H0YBP9;H0YBX6;E5RIF1;D6RG00	Q15819;G3V113;H0YBP9;H0YBX6	Ubiquitin-conjugating enzyme E2 variant 2	UBE2V2	UBE2V2	Ubiquitin-conjugating enzyme E2 variant 2
143390000		2.2197e-46	143390000	7	6	6	6	246	28082	155	17509.9	10	142800	O15305;H3BV55;H3BRM0;B7Z6R0;B7Z419;H3BPH4;F5H0W0;H3BR08;H3BM92;H3BV34;H3BT06;H3BNY9	O15305;H3BV55;H3BRM0;B7Z6R0;B7Z419;H3BPH4;F5H0W0	Phosphomannomutase 2	PMM2	PMM2	Phosphomannomutase 2;Phosphomannomutase
215750000		1.843e-35	215750000	7	6	6	6	389	42316	389	42316.2	9	142588	Q5T760;Q05519-2;Q05519;B4DWT1;B4DTC1;Q5T757;S4R3C4	Q5T760;Q05519-2;Q05519;B4DWT1;B4DTC1	Serine/arginine-rich splicing factor 11	SRSF11	SRSF11	Serine/arginine-rich-splicing factor 11;Serine/arginine-rich splicing factor 11
293550000		1.0821e-38	293550000	11	9	9	9	514	57673	258	29722.5	17	142346	O60832;O60832-2;C9IYT0;H7C0M1;H7C2Q9;H7C2Q2	O60832;O60832-2;C9IYT0;H7C0M1;H7C2Q9	H/ACA ribonucleoprotein complex subunit 4	DKC1	DKC1	H/ACA ribonucleoprotein complex subunit 4
112310000		1.0739e-35	112310000	6	6	6	6	203	22088	203	21938.1	13	142199	P07203;P07203-2	P07203	Glutathione peroxidase 1	GPX1	GPX1	Glutathione peroxidase 1
532140000		2.4566e-91	532140000	17	20	20	20	934	104740	921	103187	44	142085	P43246;E9PHA6;P43246-2;C9J809	P43246;E9PHA6;P43246-2	DNA mismatch repair protein Msh2	MSH2	MSH2	DNA mismatch repair protein Msh2
96993000		1.2677e-14	96993000	4	5	5	5	174	19108	174	19108.4	8	141958	O43598;O43598-2;H0Y8X4	O43598;O43598-2;H0Y8X4	2-deoxynucleoside 5-phosphate N-hydrolase 1	DNPH1	DNPH1	2'-deoxynucleoside 5'-phosphate N-hydrolase 1
420180000		1.0767e-78	420180000	15	14	14	14	722	83125	745.5	85553.6	39	141364	K7ENL3;P40763-2;P40763;G8JLH9;K7EP08	K7ENL3;P40763-2;P40763;G8JLH9	Signal transducer and activator of transcription 3	STAT3	STAT3	Signal transducer and activator of transcription;transcription 3;Signal transducer and activator of transcription 3
293210000		9.259e-55	293210000	11	8	8	8	527	58022	497.5	54939.2	23	141326	O95747;C9JIG9;Q9UEW8	O95747;C9JIG9	Serine/threonine-protein kinase OSR1	OXSR1	OXSR1	Serine/threonine-protein kinase OSR1
100140000		3.1299e-66	100140000	3	8	3	3	172	19827	145	16846.4	7.5	141249	P24844;P24844-2	P24844;P24844-2	Myosin regulatory light polypeptide 9	MYL9	MYL9	Myosin regulatory light polypeptide 9
175880000		4.088e-18	175880000	5	4	4	4	306	34852	333.5	37768.2	17	141132	Q99848;H7C2Q8	Q99848;H7C2Q8	Probable rRNA-processing protein EBP2	EBNA1BP2	EBNA1BP2	Probable rRNA-processing protein EBP2;EBNA1 binding protein 2, isoform CRA_d
365220000		2.5537e-79	365220000	13	13	13	13	642	72379	575	65061.3	30	141117	Q8WVM8;Q8WVM8-2;Q8WVM8-3;B7Z738;B7Z5N7;J3KNG4;G3V2M8;G3V3K9;G3V4I1;G3V363;H0YJS6;G3V5F3;H0YJY1	Q8WVM8;Q8WVM8-2;Q8WVM8-3;B7Z738;B7Z5N7	Sec1 family domain-containing protein 1	SCFD1	SCFD1	Sec1 family domain-containing protein 1
56493000		4.2305e-05	56493000	2	1	1	1	106	11198	198.5	22328.3	10.5	141088	K7ES27;O43291-2;K7EM91;O43291	K7ES27;O43291-2;K7EM91;O43291	Kunitz-type protease inhibitor 2	SPINT2	SPINT2	Kunitz-type protease inhibitor 2
301710000		2.0275e-62	309370000	10	8	8	8	536	61494	536	61494.4	25	140696	Q13573;G3V3A4;G3V4X8;G3V5R3	Q13573;G3V3A4;G3V4X8	SNW domain-containing protein 1	SNW1	SNW1	SNW domain-containing protein 1
296440000		1.8195e-26	296440000	7	8	8	8	516	58957	534	60967.2	28	140617	P13674-3;P13674-2;P13674	P13674-3;P13674-2;P13674	Prolyl 4-hydroxylase subunit alpha-1	P4HA1	P4HA1	Prolyl 4-hydroxylase subunit alpha-1
88650000		2.3628e-09	88650000	2	3	3	3	158	17635	208	22784.3	10	140585	B4E351;P22692	B4E351;P22692	Insulin-like growth factor-binding protein 4	IGFBP4	IGFBP4	Insulin-like growth factor-binding protein 4
176930000		1.7812e-15	176930000	5	5	5	5	313	35236	313	35236.4	18	140427	Q9UNQ2;D6RCL3	Q9UNQ2	Probable dimethyladenosine transferase	DIMT1	DIMT1	Probable dimethyladenosine transferase
32408000		8.9221e-07	32408000	1	1	1	1	58	6457.5	58	6457.57	3	140354	Q96IX5	Q96IX5	Up-regulated during skeletal muscle growth protein 5	USMG5	USMG5	Up-regulated during skeletal muscle growth protein 5
292070000		2.419e-42	292070000	10	9	9	9	517	58240	432	48482.5	18	140250	P35269;M0R0R9;M0R0Z3;E7EUG6;M0QXD6	P35269;M0R0R9;M0R0Z3;E7EUG6;M0QXD6	General transcription factor IIF subunit 1	GTF2F1	GTF2F1	General transcription factor IIF subunit 1
17278000		5.6307e-05	17278000	1	1	1	1	32	3448.8	57.5	6396.18	4.5	140108	E9PIR3;Q9Y5J9	E9PIR3;Q9Y5J9	Mitochondrial import inner membrane translocase subunit Tim8 B	TIMM8B	TIMM8B	Mitochondrial import inner membrane translocase subunit Tim8 B
58658000		2.8136e-12	58658000	2	2	2	2	100	11728	155	17750.5	8.5	139875	M0R1B0;O43402	M0R1B0;O43402	ER membrane protein complex subunit 8	EMC8	EMC8	ER membrane protein complex subunit 8
155770000		3.871e-21	155770000	3	4	4	4	278	31170	235.5	25661.6	10.5	139760	F5H0B0;P55327-2;P55327-4;P55327;P55327-7;P55327-5;P55327-6;P55327-3;H0YC42;E5RFR7;H0YAT2;H0YC44;P55327-8;H7C5V3;Q9Y2Q9	F5H0B0;P55327-2;P55327-4;P55327;P55327-7;P55327-5;P55327-6;P55327-3	Tumor protein D52	TPD52	TPD52	Tumor protein D52
204480000		4.2968e-41	204480000	5	6	6	6	369	40970	324.5	36249.2	18.5	139579	P49366;P49366-2;Q5J8M5;P49366-3;M0R1T4;M0R253;M0QX43;M0R1T2;B4E3M2;M0R0V2;M0R264	P49366;P49366-2;Q5J8M5;P49366-3	Deoxyhypusine synthase	DHPS	DHPS	Deoxyhypusine synthase
118660000		4.249e-11	118660000	5	4	4	4	214	23787	214	23786.8	12	139509	Q92882	Q92882	Osteoclast-stimulating factor 1	OSTF1	OSTF1	Osteoclast-stimulating factor 1
676110000		2.3994e-80	676110000	15	14	14	14	1217	135580	808	90091.5	37.5	139463	Q15393;Q15393-3;Q15393-2;J3QKV4	Q15393;Q15393-3	Splicing factor 3B subunit 3	SF3B3	SF3B3	Splicing factor 3B subunit 3
48097000		5.5413e-10	48097000	4	4	4	4	86	9666	88	9892.53	7	139158	C9J5P1;C9JNE2;Q9Y530;C9JA90;C9IZY1;H7C5Q1;C9JXC3	C9J5P1;C9JNE2;Q9Y530;C9JA90;C9IZY1;H7C5Q1;C9JXC3	O-acetyl-ADP-ribose deacetylase 1	OARD1	OARD1	Chromosome 6 open reading frame 130, isoform CRA_a;O-acetyl-ADP-ribose deacetylase 1
43981000		7.2864e-12	43981000	2	2	2	2	79	8839.9	95	10415	6	139141	E5RJZ1;H0YBD2;O14548	E5RJZ1;H0YBD2;O14548	Cytochrome c oxidase subunit 7A-related protein, mitochondrial	COX7A2L	COX7A2L	Cytochrome c oxidase subunit 7A-related protein, mitochondrial
75549000		5.8776e-10	75549000	1	2	2	2	129	15225	129	15225.2	3	138774	Q9BRT6	Q9BRT6	Protein LLP homolog	LLPH	LLPH	Protein LLP homolog
266950000		8.8567e-46	266950000	12	11	11	11	461	53879	295	34772.9	17	138563	Q02818;H7BZI1;C9JKZ2;C9JBD3;C9J3C1	Q02818;H7BZI1;C9JKZ2	Nucleobindin-1	NUCB1	NUCB1	Nucleobindin-1
263970000		9.0581e-25	263970000	7	9	9	9	474	53290	474	53290.9	23	138530	Q16204	Q16204	Coiled-coil domain-containing protein 6	CCDC6	CCDC6	Coiled-coil domain-containing protein 6
111320000		1.2422e-08	111320000	3	5	5	5	197	22521	197	22520.9	10	138236	Q9NPD8	Q9NPD8	Ubiquitin-conjugating enzyme E2 T	UBE2T	UBE2T	Ubiquitin-conjugating enzyme E2 T
284400000		1.8462e-26	284400000	8	7	7	7	508	57563	477	54157.8	21	138173	Q9Y285;K7ER00;B4E363;K7ER16;K7EPH2;K7EK06;K7ERS0	Q9Y285;K7ER00;B4E363;K7ER16;K7EPH2	Phenylalanine--tRNA ligase alpha subunit	FARSA	FARSA	Phenylalanine--tRNA ligase alpha subunit
211830000		4.8619e-17	211830000	6	6	6	6	392	42910	324	35479	11	138059	P49903;P49903-4;P49903-2;Q5T5U6;P49903-3	P49903;P49903-4;P49903-2;Q5T5U6;P49903-3	Selenide, water dikinase 1	SEPHS1	SEPHS1	Selenide, water dikinase 1
175780000		4.3091e-39	175780000	6	7	6	6	322	35619	322	35619.4	16	138014	Q9H9B4;D6RDG7;S4R2X2;D6RFI0;D6RAE9	Q9H9B4	Sideroflexin-1	SFXN1	SFXN1	Sideroflexin-1
348710000		2.9676e-31	348710000	6	5	5	5	615	70702	414	47493.7	16	137933	Q14739;C9JXK0;C9JES9;H7C442	Q14739;C9JXK0	Lamin-B receptor	LBR	LBR	Lamin-B receptor
585070000		7.5471e-107	585070000	18	15	15	15	1126	118690	1126	118693	32	137857	P46379-2;P46379;P46379-3;P46379-4;P46379-5;F6S6P2;H0Y4L1;F6UR09;F6U1F2;F6XTU0;H0Y710;F6RG75;F6WML8;F6VEM6;F6X9W3;F6U341;F6TC96	P46379-2;P46379;P46379-3;P46379-4;P46379-5	Large proline-rich protein BAG6	BAG6	BAG6	Large proline-rich protein BAG6
329770000		2.9253e-32	329770000	5	8	8	8	587	66966	526	60853	28	137719	Q9NTJ5;E9PGZ4;B4DK71;C9JV50;F8WDN7;F8WD07;F8WCQ2;C9J3E3	Q9NTJ5;E9PGZ4;B4DK71	Phosphatidylinositide phosphatase SAC1	SACM1L	SACM1L	Phosphatidylinositide phosphatase SAC1
200500000		3.686e-33	200500000	9	8	8	7	369	40925	275.5	30481.7	17.5	137013	O60256;O60256-4;O60256-2;E7EPA1;O60256-3;C9JJS3;C9K0K7;I3L0S1;C9JDU5;C9JDH0;I3L4G9;E7EW35;I3L331;I3L164	O60256;O60256-4;O60256-2;E7EPA1;O60256-3;C9JJS3;C9K0K7;I3L0S1	Phosphoribosyl pyrophosphate synthase-associated protein 2	PRPSAP2	PRPSAP2	Phosphoribosyl pyrophosphate synthase-associated protein 2
77118000		1.0372e-07	77118000	1	1	1	1	137	15771	138	15932.1	2	136752	A6NLH6;Q9P003	A6NLH6;Q9P003	Protein cornichon homolog 4	CNIH4	CNIH4	Protein cornichon homolog 4
1303800000		2.8901e-177	1303800000	41	39	39	39	2363	267290	2363	267293	108	136416	P12270;Q5SWX9	P12270	Nucleoprotein TPR	TPR	TPR	Nucleoprotein TPR
386670000		1.5907e-76	392450000	17	13	13	13	710	80699	710	80699.5	47	136004	P48147	P48147	Prolyl endopeptidase	PREP	PREP	Prolyl endopeptidase
239460000		4.2977e-37	239460000	8	5	5	5	464	49255	464	49255.6	14	135962	Q15428;K7EMT0	Q15428	Splicing factor 3A subunit 2	SF3A2	SF3A2	Splicing factor 3A subunit 2
119240000		1.9202e-31	119240000	4	3	3	3	219	24570	219	24570.8	6	135723	Q9NZZ3;Q9NZZ3-2	Q9NZZ3	Charged multivesicular body protein 5	CHMP5	CHMP5	Charged multivesicular body protein 5
129490000		9.4089e-06	129490000	2	2	2	2	236	26736	236	26736.8	9	135449	P49427	P49427	Ubiquitin-conjugating enzyme E2 R1	CDC34	CDC34	Ubiquitin-conjugating enzyme E2 R1
63259000		7.1281e-11	63259000	5	2	2	2	118	13087	110	12048.7	4	135182	Q5XKP0;K7EIR2;K7EKR0	Q5XKP0;K7EIR2;K7EKR0	Protein QIL1	QIL1;C19orf70	QIL1;C19orf70	Protein QIL1
356180000		1.1221e-66	356180000	11	6	6	1	700	73744	700	73745.4	33	135076	Q14978-3;S4R341	Q14978-3	Nucleolar and coiled-body phosphoprotein 1	NOLC1	NOLC1	Nucleolar and coiled-body phosphoprotein 1
403370000		3.9591e-69	403370000	15	12	12	12	727	83549	750.5	85911.4	46	135020	Q02809;B4DR87;Q5JXB7;Q5JXB9;Q5JXB8	Q02809;B4DR87	Procollagen-lysine,2-oxoglutarate 5-dioxygenase 1	PLOD1	PLOD1	Procollagen-lysine,2-oxoglutarate 5-dioxygenase 1
455040000		1.5017e-77	455040000	14	14	14	14	864	94254	756	83475.3	44	135016	Q9UBC2;Q9UBC2-2;Q9UBC2-3;M0R165;Q9UBC2-4;M0R2S2;M0R3I1;K7EJR2;M0R330;M0R1V5;M0QX30	Q9UBC2;Q9UBC2-2;Q9UBC2-3;M0R165;Q9UBC2-4	Epidermal growth factor receptor substrate 15-like 1	EPS15L1	EPS15L1	Epidermal growth factor receptor substrate 15-like 1
273110000		5.7453e-51	273110000	8	10	10	10	533	56650	516	54867.9	22.5	134826	O43175;Q5SZU1	O43175;Q5SZU1	D-3-phosphoglycerate dehydrogenase	PHGDH	PHGDH	D-3-phosphoglycerate dehydrogenase
30446000		2.6681e-06	30446000	1	1	1	1	54	6328.1	133	15166.5	6.5	134553	F5H0B6;U3KQ53;Q86WQ0;B4DW92	F5H0B6;U3KQ53;Q86WQ0;B4DW92	Nuclear receptor 2C2-associated protein	NR2C2AP	NR2C2AP	Nuclear receptor 2C2-associated protein
137850000		1.768e-24	137850000	7	5	5	5	246	28661	196	22746.1	10	134509	Q6DKI1;R4GMU7;B7Z652	Q6DKI1;R4GMU7;B7Z652	60S ribosomal protein L7-like 1	RPL7L1	RPL7L1	60S ribosomal protein L7-like 1
455530000		8.8157e-55	455530000	8	14	7	7	848	95180	881.5	98911.1	33	133847	Q15424-2;Q15424;Q15424-4;Q15424-3;F5GZU3;B7Z2F6;K7ES42;K7EII0	Q15424-2;Q15424;Q15424-4;Q15424-3;F5GZU3;B7Z2F6	Scaffold attachment factor B1	SAFB	SAFB	Scaffold attachment factor B1
195020000		5.6818e-13	195020000	5	5	5	5	355	40750	372.5	42744.4	21.5	133840	O95299;E7ESZ7;Q8WXC9;Q8N1B9;C9J6X0	O95299;E7ESZ7	NADH dehydrogenase [ubiquinone] 1 alpha subcomplex subunit 10, mitochondrial	NDUFA10	NDUFA10	NADH dehydrogenase [ubiquinone] 1 alpha subcomplex subunit 10, mitochondrial
66519000		2.0214e-35	66519000	2	4	1	1	134	13906	264	27704.3	8	133776	H0YE97;H0YEY8;H0YD48;H0YEF7;H0YEH1	H0YE97;H0YEY8;H0YD48;H0YEF7;H0YEH1		PICALM	PICALM	Phosphatidylinositol-binding clathrin assembly protein
326600000		8.7281e-92	333820000	10	11	11	11	638	69810	624	68184.9	34	133731	P08240;P08240-2	P08240;P08240-2	Signal recognition particle receptor subunit alpha	SRPR	SRPR	Signal recognition particle receptor subunit alpha
29374000		0.0004215	29374000	1	1	1	1	55	6149	99.5	11197.4	6	133596	G3V3V7;G3V4Q4;G3V4T8;Q9Y4K4	G3V3V7;G3V4Q4;G3V4T8;Q9Y4K4	Mitogen-activated protein kinase kinase kinase kinase 5	MAP4K5	MAP4K5	Mitogen-activated protein kinase kinase kinase kinase 5
129560000		1.0334e-18	129560000	5	6	6	1	261	27138	199	20739.9	10	133515	H0Y6C3;B5MD87;F8WEI0	H0Y6C3;B5MD87		PYCRL	PYCRL	Pyrroline-5-carboxylate reductase 3
150870000		1.0014e-16	150870000	3	4	4	4	277	31608	277	31607.9	14	133488	P42574;C9JXR7;A8MVM1	P42574	Caspase-3;Caspase-3 subunit p17;Caspase-3 subunit p12	CASP3	CASP3	Caspase-3
613390000		1.6887e-88	613390000	24	19	19	19	1157	128680	1091	120692	54	133310	E9PFD7;P00533;Q504U8;P00533-4;P00533-3;P00533-2;C9JYS6	E9PFD7;P00533;Q504U8;P00533-4;P00533-3	Epidermal growth factor receptor	EGFR	EGFR	Epidermal growth factor receptor;EGFR protein
179120000		9.0337e-30	179120000	9	8	8	8	334	37578	334	37578.8	17	133305	Q92905;E5RFS1;E5RG35;E5RK55;E5RHH5;E5RHF2	Q92905	COP9 signalosome complex subunit 5	COPS5	COPS5	COP9 signalosome complex subunit 5
106800000		1.3501e-19	106800000	5	3	3	2	202	22433	172.5	19130.3	8.5	133143	Q9NVP2;K7ES22;K7ELW9	Q9NVP2;K7ES22	Histone chaperone ASF1B	ASF1B	ASF1B	Histone chaperone ASF1B
97965000		3.4897e-18	97965000	2	2	2	2	192	20600	200	21546.5	9	132996	H0YFA4;P52943;P52943-2;H0YHD8	H0YFA4;P52943;P52943-2;H0YHD8	Cysteine-rich protein 2	CRIP2	CRIP2	Cysteine-rich protein 2
236830000		1.7294e-29	236830000	7	10	10	10	450	49960	450	49960.7	32	132572	Q9Y6N5;H3BNP9;H3BNX3;H3BR48;H3BV36;H3BMS6	Q9Y6N5	Sulfide:quinone oxidoreductase, mitochondrial	SQRDL	SQRDL	Sulfide:quinone oxidoreductase, mitochondrial
349660000		4.1587e-35	361850000	11	10	10	10	690	76375	690	76375.8	24	132499	O14964-2;O14964;I3L1P5;I3L165;I3L2H4	O14964-2;O14964;I3L1P5	Hepatocyte growth factor-regulated tyrosine kinase substrate	HGS	HGS	Hepatocyte growth factor-regulated tyrosine kinase substrate
169820000		5.3943e-11	169820000	5	5	5	5	316	35853	289.5	32649.2	16	132464	P15121;E9PCX2;E9PEF9	P15121;E9PCX2	Aldose reductase	AKR1B1	AKR1B1	Aldose reductase
695410000		1.2572e-123	695410000	25	23	23	23	1288	147180	1263	144455	70	132138	Q9NTJ3;E9PD53;Q9NTJ3-2;C9JR83;C9J9E4;C9JWF0;C9IYK2;C9JJ64;C9J578;C9JVD8	Q9NTJ3;E9PD53;Q9NTJ3-2	Structural maintenance of chromosomes protein 4;Structural maintenance of chromosomes protein	SMC4	SMC4	Structural maintenance of chromosomes protein 4;Structural maintenance of chromosomes protein;chromosomes protein 4
184980000		6.8173e-28	184980000	6	6	6	6	346	39248	346	39248.1	22	131808	Q15814	Q15814	Tubulin-specific chaperone C	TBCC	TBCC	Tubulin-specific chaperone C
169040000		1.1619e-33	169040000	8	7	7	7	319	35882	299	33551.9	21	131749	P09525;Q6P452;B4DDF9	P09525;Q6P452;B4DDF9	Annexin A4;Annexin	ANXA4	ANXA4	Annexin A4;Annexin
259540000		9.1448e-32	259540000	6	7	4	4	482	55102	385.5	43915.8	16	131726	Q13547;F5GXM1	Q13547;F5GXM1	Histone deacetylase 1	HDAC1	HDAC1	Histone deacetylase 1
75018000		1.8456e-09	75018000	3	4	4	4	145	15947	145	15947.7	8	131560	Q6P1L8	Q6P1L8	39S ribosomal protein L14, mitochondrial	MRPL14	MRPL14	39S ribosomal protein L14, mitochondrial
177730000		3.6405e-47	177730000	6	5	5	5	336	37812	336	37812	19	131452	F5GXS7;P53582;H0Y955;H0Y903	F5GXS7;P53582;H0Y955	Methionine aminopeptidase;Methionine aminopeptidase 1	METAP1	METAP1	Methionine aminopeptidase 1
289320000		5.4876e-25	289320000	7	6	6	6	575	61594	450	48177.2	27.5	131364	O95817;C9JFK9	O95817;C9JFK9	BAG family molecular chaperone regulator 3	BAG3	BAG3	BAG family molecular chaperone regulator 3
91368000		1.5758e-11	91368000	4	4	4	4	167	19458	167	19458.4	8	131320	Q9Y3C8	Q9Y3C8	Ubiquitin-fold modifier-conjugating enzyme 1	UFC1	UFC1	Ubiquitin-fold modifier-conjugating enzyme 1
185610000		4.6705e-29	185610000	6	6	4	1	362	39538	362	39538.1	13	131287	P54725-3	P54725-3	UV excision repair protein RAD23 homolog A	RAD23A	RAD23A	UV excision repair protein RAD23 homolog A
86730000		2.4338e-12	86730000	3	3	3	3	155	18479	165.5	19321.1	7.5	131258	O95169-3;O95169;E9PQ68;O95169-2;E9PIZ8;K9J7I2	O95169-3;O95169;E9PQ68;O95169-2	NADH dehydrogenase [ubiquinone] 1 beta subcomplex subunit 8, mitochondrial	NDUFB8	NDUFB8	NADH dehydrogenase [ubiquinone] 1 beta subcomplex subunit 8, mitochondrial
169120000		1.7177e-16	169120000	5	4	4	4	326	36064	326.5	36113.9	12	131147	E7EM64;Q7L5N1;H7C3T0	E7EM64;Q7L5N1	COP9 signalosome complex subunit 6	COPS6	COPS6	COP9 signalosome complex subunit 6
224780000		6.6947e-51	224780000	9	8	8	8	444	47941	452.5	48877.7	24.5	131125	O43294-2;O43294;H3BQC4;H3BSN4	O43294-2;O43294	Transforming growth factor beta-1-induced transcript 1 protein	TGFB1I1	TGFB1I1	Transforming growth factor beta-1-induced transcript 1 protein
150610000		3.0513e-18	150610000	3	4	4	4	299	32212	272.5	29329.6	18	130759	Q6FI81-3;Q6FI81;Q6FI81-2;H3BV90;H3BTZ8;H3BQ23;H3BUG4;H3BPG7;H3BT65	Q6FI81-3;Q6FI81;Q6FI81-2;H3BV90	Anamorsin	CIAPIN1	CIAPIN1	Anamorsin
553820000		6.0828e-130	553820000	25	20	20	20	1081	118710	1081	118715	52	130472	Q8TEX9;Q8TEX9-2;H0YN14;H0YMR4;H0YN07;H0YLV0;H0YL92;H0YK93;H0YKG5	Q8TEX9;Q8TEX9-2;H0YN14	Importin-4	IPO4	IPO4	Importin-4
101330000		9.2657e-12	101330000	3	3	3	3	193	21732	193	21732.1	9	130399	Q92572	Q92572	AP-3 complex subunit sigma-1	AP3S1	AP3S1	AP-3 complex subunit sigma-1
80128000		1.3546e-20	80128000	4	4	4	4	153	17201	133.5	15119.8	5	130277	Q9NX24;D6RC52;D6RCB9;J3QSY4;H0YC83	Q9NX24;D6RC52;D6RCB9;J3QSY4	H/ACA ribonucleoprotein complex subunit 2	NHP2	NHP2	H/ACA ribonucleoprotein complex subunit 2
134240000		1.2122e-13	134240000	4	4	4	4	253	28823	241	27270.4	10	130250	O75431-2;O75431;C9JNK6;C9JAZ1	O75431-2;O75431;C9JNK6;C9JAZ1	Metaxin-2	MTX2	MTX2	Metaxin-2
107260000		2.236e-21	107260000	3	5	4	4	203	23145	267	30561.7	13	129603	H3BV22;H3BTA2;P60510;I3L4X0;H3BPN5;H3BVE3	H3BV22;H3BTA2;P60510	Serine/threonine-protein phosphatase;Serine/threonine-protein phosphatase 4 catalytic subunit	PPP4C	PPP4C	Serine/threonine-protein phosphatase;Serine/threonine-protein phosphatase 4 catalytic subunit
226690000		2.0492e-35	226690000	6	6	6	4	445	48944	513	56101.8	23	129530	P56545;Q5SQP8;P56545-2	P56545;Q5SQP8;P56545-2	C-terminal-binding protein 2	CTBP2	CTBP2	C-terminal-binding protein 2
125350000		5.0062e-33	125350000	7	7	6	6	238	27164	281	31982.2	18	129053	E7ESI2;P24941-2;P24941;G3V5T9;K7EJ83;Q00526	E7ESI2;P24941-2;P24941;G3V5T9	Cyclin-dependent kinase 2	CDK2	CDK2	Cyclin-dependent kinase 2
61565000		0.00039003	61565000	2	2	2	2	118	13343	134	15005.2	7	129038	A6NKE1;O43617-2;O43617	A6NKE1;O43617-2;O43617	Trafficking protein particle complex subunit 3	TRAPPC3	TRAPPC3	Trafficking protein particle complex subunit 3
541250000		3.1582e-72	541250000	16	16	16	16	1031	117360	1031	117362	53	128977	Q7L014;D6RJA6	Q7L014	Probable ATP-dependent RNA helicase DDX46	DDX46	DDX46	Probable ATP-dependent RNA helicase DDX46
44355000		4.7579e-13	44355000	4	3	3	3	85	9638	98	10907.6	7	128704	Q7Z4G1;Q7Z4G1-2;B0QZ40	Q7Z4G1;Q7Z4G1-2;B0QZ40	COMM domain-containing protein 6	COMMD6	COMMD6	COMM domain-containing protein 6
249080000		1.7281e-45	249080000	8	7	7	7	478	54127	498.5	56333.9	26	128695	Q13557-8;Q13557-12;Q13557-9;Q13557-10;Q13557-5;D6R938;Q13557;Q13557-3;E9PBG7;Q13557-6;Q13557-4;Q13557-11;E9PF82;H0Y9C2;H0Y9J2;Q8WU40;Q9UQM7;Q9UQM7-2;Q13555-10;Q5SWX3;Q13555-3;Q13555-5;Q13555-4;Q13555-7;Q13555-9;Q13555-2;Q13555-8;Q13555;Q13555-6;D6RFJ0;B7Z1Z6;H0Y6G2;H7BXS4;Q13554-7;Q13554-4;Q13554-6;Q13554-3;Q13554-8;Q13554-5;Q13554-2;Q13554	Q13557-8;Q13557-12;Q13557-9;Q13557-10;Q13557-5;D6R938;Q13557;Q13557-3;E9PBG7;Q13557-6;Q13557-4;Q13557-11;E9PF82;H0Y9C2	Calcium/calmodulin-dependent protein kinase type II subunit delta	CAMK2D	CAMK2D	Calcium/calmodulin-dependent protein kinase type II subunit delta;Calcium/calmodulin-dependent protein kinase (CaM kinase) II delta, isoform CRA_e
115270000		1.0967e-19	115270000	5	6	6	6	228	25085	228	25085.8	10	128510	H7C5G1;Q2TAA2;B4DMV3;C9JE02;C9JDY4;C9J5J2	H7C5G1;Q2TAA2;B4DMV3	Isoamyl acetate-hydrolyzing esterase 1 homolog	IAH1	IAH1	Isoamyl acetate-hydrolyzing esterase 1 homolog;HCG1685787, isoform CRA_b
331160000		3.3224e-50	331160000	12	11	11	11	634	72075	658.5	74802.4	32	128496	E7EVD1;O43395;B4DSY9	E7EVD1;O43395	U4/U6 small nuclear ribonucleoprotein Prp3	PRPF3	PRPF3	U4/U6 small nuclear ribonucleoprotein Prp3
159630000		5.2449e-28	159630000	5	4	4	4	312	34746	230	25662	13	128483	Q99747;B4DFC9;J3KTJ6	Q99747;B4DFC9;J3KTJ6	Gamma-soluble NSF attachment protein	NAPG	NAPG	Gamma-soluble NSF attachment protein
393500000		1.0826e-48	393500000	10	13	13	13	747	85652	765	87523.2	42	128482	Q9ULW0;Q96RR5	Q9ULW0;Q96RR5	Targeting protein for Xklp2	TPX2;HCA90	TPX2;HCA90	Targeting protein for Xklp2;Hepatocellular carcinoma-associated antigen 90
230470000		7.1055e-22	230470000	9	7	7	7	452	50240	406.5	45473.8	24	128292	Q9NR50;Q9NR50-3;Q9NR50-2;H0Y580;Q5QP88	Q9NR50;Q9NR50-3;Q9NR50-2;H0Y580	Translation initiation factor eIF-2B subunit gamma	EIF2B3	EIF2B3	Translation initiation factor eIF-2B subunit gamma
162290000		1.2366e-26	162290000	7	6	6	6	318	35386	226	25287.8	10.5	128261	Q8TC12;Q8TC12-2;H0YJ46;Q8TC12-3;G3V2G6;G3V234;H0YJ10;H0YIZ8	Q8TC12;Q8TC12-2;H0YJ46;Q8TC12-3;G3V2G6;G3V234	Retinol dehydrogenase 11	RDH11	RDH11	Retinol dehydrogenase 11
28205000		0.0061114	28205000	0	1	1	1	54	6157.1	74	8577.08	4	128111	H3BQQ1;H3BPT0;H3BNN8;Q9NRP2;H3BTB6	H3BQQ1;H3BPT0;H3BNN8;Q9NRP2;H3BTB6	COX assembly mitochondrial protein 2 homolog	CMC2	CMC2	COX assembly mitochondrial protein 2 homolog
653170000		3.3339e-90	662320000	23	21	21	21	1338	144730	1126	121217	48.5	127981	O15067;F5GWT9;J3QSG0;J3QSH6;J3KTL4;J3KT98;H0YGH1;J3KTQ5;J3QL39	O15067;F5GWT9	Phosphoribosylformylglycinamidine synthase	PFAS	PFAS	Phosphoribosylformylglycinamidine synthase
155600000		3.0333e-11	155600000	3	3	3	3	311	34012	311	34012.7	17	127942	P53007;B4DP62	P53007	Tricarboxylate transport protein, mitochondrial	SLC25A1	SLC25A1	Tricarboxylate transport protein, mitochondrial
337340000		4.9721e-53	337340000	10	11	11	11	634	73964	587	68272.8	29	127551	Q9BZE4;B7Z7A3;B4DY13;Q5T3R7	Q9BZE4;B7Z7A3;B4DY13	Nucleolar GTP-binding protein 1	GTPBP4	GTPBP4	Nucleolar GTP-binding protein 1
116030000		1.2631e-15	116030000	4	3	3	3	223	25572	225.5	25877.6	13	126894	E9PGT1;Q15631;H7C1D4	E9PGT1;Q15631	Translin	TSN	TSN	Translin
112480000		1.9805e-09	112480000	4	5	5	5	225	24805	378	40529.6	9	126815	K7EQ02;Q96EP5-2;Q96EP5	K7EQ02;Q96EP5-2;Q96EP5	DAZ-associated protein 1	DAZAP1	DAZAP1	DAZ-associated protein 1
54881000		6.5539e-20	54881000	4	3	3	3	112	12107	112	12106.8	8	126771	Q96EL3	Q96EL3	39S ribosomal protein L53, mitochondrial	MRPL53	MRPL53	39S ribosomal protein L53, mitochondrial
35366000		0.0001749	35366000	1	2	2	2	73	7802.5	127	13965.7	8	126762	J3QQS6;J3KRZ9;B3KUS7;Q9H3Q1;J3QR93	J3QQS6;J3KRZ9;B3KUS7;Q9H3Q1;J3QR93	Cdc42 effector protein 4	CDC42EP4	CDC42EP4	Cdc42 effector protein 4
55244000		1.9332e-12	55244000	3	3	3	3	108	12199	108	12199.1	6	126648	Q9NZ45	Q9NZ45	CDGSH iron-sulfur domain-containing protein 1	CISD1	CISD1	CDGSH iron-sulfur domain-containing protein 1
64399000		1.3413e-17	64399000	3	3	3	3	125	14226	125	14226.6	8	126600	P82932	P82932	28S ribosomal protein S6, mitochondrial	MRPS6	MRPS6	28S ribosomal protein S6, mitochondrial
205740000		4.2778e-26	205740000	8	8	8	8	396	45476	314	36029.3	16	126524	Q99986;H0YJ50;H0YJJ9;H0YJF7	Q99986;H0YJ50	Serine/threonine-protein kinase VRK1	VRK1	VRK1	Serine/threonine-protein kinase VRK1
149930000		2.7302e-20	149930000	3	4	4	4	301	33172	271	29988.3	15	126402	Q9Y314;M0R3B2;M0R1T7;M0QX85;M0R1K2	Q9Y314;M0R3B2	Nitric oxide synthase-interacting protein	NOSIP	NOSIP	Nitric oxide synthase-interacting protein
235680000		2.1493e-41	235680000	9	10	10	10	480	52221	342	37639.9	20	126216	P11172;P11172-2;P11172-3;E9PFD2;P11172-4;F2Z3P2;F2Z303;F8WDG4	P11172;P11172-2;P11172-3;E9PFD2;P11172-4	Uridine 5-monophosphate synthase;Orotate phosphoribosyltransferase;Orotidine 5-phosphate decarboxylase	UMPS	UMPS	Uridine 5'-monophosphate synthase;Orotate phosphoribosyltransferase
113380000		6.3711e-29	113380000	5	4	4	4	228	25249	208	23283.1	9	125582	Q08623;Q08623-4;E7EVH9;Q08623-3;Q08623-2	Q08623;Q08623-4;E7EVH9;Q08623-3;Q08623-2	Pseudouridine-5-monophosphatase	HDHD1	HDHD1	Pseudouridine-5'-monophosphatase
177210000		1.1643e-53	177210000	9	6	6	6	361	39505	373	41260.2	20	125450	P32929-2;P32929-3;P32929	P32929-2;P32929-3;P32929	Cystathionine gamma-lyase	CTH	CTH	Cystathionine gamma-lyase
117590000		1.2506e-19	117590000	6	4	4	4	227	26319	174.5	20053	8	124950	Q13907;Q13907-2;C9JKM8;C9JD53;Q9BXS1	Q13907;Q13907-2;C9JKM8;C9JD53	Isopentenyl-diphosphate Delta-isomerase 1	IDI1	IDI1	Isopentenyl-diphosphate Delta-isomerase 1
339130000		5.6222e-55	339130000	14	13	13	13	673	75935	729	82588.2	35	124899	Q16666-3;Q16666-6;Q16666-2;E7EPR3;Q16666;H3BM18;H3BVE6;H3BR88;Q6K0P9-6;Q6K0P9-5;Q6K0P9-4;Q6K0P9-3;Q6K0P9-2;Q6K0P9	Q16666-3;Q16666-6;Q16666-2;E7EPR3;Q16666	Gamma-interferon-inducible protein 16	IFI16	IFI16	Gamma-interferon-inducible protein 16
121110000		5.3898e-18	121110000	3	6	2	2	237	27168	174	19735.8	7	124669	H3BN98;I3L246;H3BV27;H3BT37;I3L303;H3BPJ2;F5GXP4;Q15041	H3BN98;I3L246		RPS15A	RPS15A	Uncharacterized protein;40S ribosomal protein S15a
101960000		5.6596e-12	122810000	3	4	4	4	239	27560	239	27560.5	15	124621	Q9UKD2	Q9UKD2	mRNA turnover protein 4 homolog	MRTO4	MRTO4	mRNA turnover protein 4 homolog
456390000		9.1986e-87	456390000	18	19	19	19	912	102430	919.5	103251	46	124608	Q92888;Q92888-3;M0QZR4;Q92888-2;Q6NX52;M0QYC1;M0R2C7;M0QYS3;M0QZH8;M0R3H5	Q92888;Q92888-3;M0QZR4;Q92888-2;Q6NX52;M0QYC1	Rho guanine nucleotide exchange factor 1	ARHGEF1	ARHGEF1	Rho guanine nucleotide exchange factor 1;ARHGEF1 protein
21948000		0.013089	21948000	0	1	1	1	42	4945.5	389	41894.6	11	124114	D6RIB3;Q96HR8-2;Q96HR8	D6RIB3;Q96HR8-2;Q96HR8	H/ACA ribonucleoprotein complex non-core subunit NAF1	NAF1	NAF1	H/ACA ribonucleoprotein complex non-core subunit NAF1
416510000		4.8414e-47	416510000	14	13	13	13	836	93998	870	97947.5	43.5	123920	H0Y8E6;P49736	H0Y8E6;P49736	DNA replication licensing factor MCM2	MCM2	MCM2	DNA replication licensing factor MCM2
215370000		1.5767e-30	215370000	6	5	5	5	434	48705	434	48705.2	22	123665	Q53EU6	Q53EU6	Glycerol-3-phosphate acyltransferase 3	AGPAT9	AGPAT9	Glycerol-3-phosphate acyltransferase 3
64898000		0.010035	64898000	1	1	1	1	131	14686	163.5	18283.5	6	123584	Q8N4V1;Q8N4V1-2	Q8N4V1;Q8N4V1-2	Membrane magnesium transporter 1	MMGT1	MMGT1	Membrane magnesium transporter 1
272230000		1.273e-30	272230000	11	10	10	10	546	61890	546	61891.1	26	123013	P40222	P40222	Alpha-taxilin	TXLNA	TXLNA	Alpha-taxilin
80584000		6.4733e-06	80584000	3	2	2	2	160	18328	230.5	25432.5	9.5	122962	E5RG12;H0YAQ1;H0YAQ3;E5RJZ9;O75525-2;O75525	E5RG12;H0YAQ1;H0YAQ3;E5RJZ9;O75525-2;O75525	KH domain-containing, RNA-binding, signal transduction-associated protein 3	KHDRBS3	KHDRBS3	KH domain-containing, RNA-binding, signal transduction-associated protein 3
162100000		0.0092402	162100000	1	1	1	1	318	36871	NaN	NaN	NaN	122952	REV__B4DP05;REV__Q9NZ56	REV__B4DP05;REV__Q9NZ56
102280000		3.5525e-13	102280000	6	3	3	3	213	23280	224	24788.6	11	122869	F2Z2Y8;Q9H0E2;B3KXC6;B3KR28;E7EN89;E9PNS3;E9PP67;E9PQ25	F2Z2Y8;Q9H0E2;B3KXC6;B3KR28;E7EN89	Toll-interacting protein	TOLLIP	TOLLIP	Toll-interacting protein;Toll interacting protein, isoform CRA_b
326170000		2.2576e-58	326170000	11	10	10	10	651	74267	651	74267.4	36	122824	F5H897;Q12931;I3L0K7;I3L239;I3L2D5	F5H897;Q12931;I3L0K7	Heat shock protein 75 kDa, mitochondrial	TRAP1	TRAP1	Heat shock protein 75 kDa, mitochondrial
82890000		1.9544e-10	82890000	2	2	2	2	173	18884	173	18884.6	8	122756	P23434	P23434	Glycine cleavage system H protein, mitochondrial	GCSH	GCSH	Glycine cleavage system H protein, mitochondrial
98590000	+	1.0334e-21	98590000	3	3	3	3	213	22487	213	22487.1	11	122613	Q92522	Q92522	Histone H1x	H1FX	H1FX	Histone H1x
211590000		2.6237e-15	211590000	5	4	4	4	431	48357	431	48357.7	18	122369	Q05048;A3KFI9	Q05048	Cleavage stimulation factor subunit 1	CSTF1	CSTF1	Cleavage stimulation factor subunit 1
115390000		2.8458e-18	115390000	5	4	4	4	245	26383	245	26383	10	122315	Q9NPD3;E9PPI9;E9PI41	Q9NPD3;E9PPI9;E9PI41	Exosome complex component RRP41	EXOSC4	EXOSC4	Exosome complex component RRP41
39399000		0.0021581	39399000	1	1	1	1	75	9011.5	125	14628	4	122271	H3BTL1;Q9GZQ8;A6NCE7	H3BTL1;Q9GZQ8;A6NCE7	Microtubule-associated proteins 1A/1B light chain 3B;Microtubule-associated proteins 1A/1B light chain 3 beta 2	MAP1LC3B;MAP1LC3B2	MAP1LC3B;MAP1LC3B2	Microtubule-associated protein 1 light chain 3 beta, isoform CRA_f;Microtubule-associated proteins 1A/1B light chain 3B;Microtubule-associated proteins 1A/1B light chain 3 beta 2
452330000		1.7007e-69	452330000	13	13	13	13	916	103700	921.5	104318	33.5	121987	Q8IWX8;J3QK89	Q8IWX8;J3QK89	Calcium homeostasis endoplasmic reticulum protein	CHERP	CHERP	Calcium homeostasis endoplasmic reticulum protein
240970000		9.8096e-52	240970000	11	8	8	8	480	55317	481.5	55595.9	21.5	121826	Q96A33-2;Q96A33;J3QR89	Q96A33-2;Q96A33	Coiled-coil domain-containing protein 47	CCDC47	CCDC47	Coiled-coil domain-containing protein 47
72757000		1.7488e-10	72757000	3	3	3	3	146	16729	217	23900.6	12	121630	F5H1S8;Q14165;F5GX14;H0YG07	F5H1S8;Q14165;F5GX14	Malectin	MLEC	MLEC	Malectin
29828000		0.001682	29828000	1	1	1	1	61	6859.4	171	19288.7	8	121611	D6R988;D6RBK4;D6RAS4;D6R996;E7EP22;D6RDU6;B7Z3J5;D6RBU3;D6RA38;B7Z229;Q9UBS8	D6R988;D6RBK4;D6RAS4;D6R996;E7EP22;D6RDU6;B7Z3J5;D6RBU3;D6RA38;B7Z229;Q9UBS8	E3 ubiquitin-protein ligase RNF14	RNF14	RNF14	E3 ubiquitin-protein ligase RNF14
435560000		1.5886e-20	435560000	10	9	9	9	843	100180	297	33166	15.5	121591	P49756;P49756-2;P49756-3;E9PQU5;E9PSE8;H0YE46;P49756-4	P49756;P49756-2;P49756-3;E9PQU5	RNA-binding protein 25	RBM25	RBM25	RNA-binding protein 25
435380000		2.5945e-68	435380000	21	18	18	18	871	100150	871.5	100211	44	121578	Q9BXP5-4;Q9BXP5-2;Q9BXP5-3;Q9BXP5;Q9BXP5-5;H7C3A1;H7C0U8;H7C1K0;C9JUL9	Q9BXP5-4;Q9BXP5-2;Q9BXP5-3;Q9BXP5;Q9BXP5-5;H7C3A1	Serrate RNA effector molecule homolog	SRRT	SRRT	Serrate RNA effector molecule homolog
56768000		0.00042241	56768000	2	2	2	2	116	13062	122	13394.4	4	121543	P51808;F2Z328;A6NGJ0	P51808;F2Z328;A6NGJ0	Dynein light chain Tctex-type 3	DYNLT3	DYNLT3	Dynein light chain Tctex-type 3
327450000		1.2182e-36	327450000	11	9	9	9	670	75406	670	75406.8	34	121444	Q9NVP1;H7C452	Q9NVP1	ATP-dependent RNA helicase DDX18	DDX18	DDX18	ATP-dependent RNA helicase DDX18
375280000		4.0836e-100	375280000	14	16	13	13	767	86478	767	86479.2	38	121363	Q15437;Q5QPE2;Q5QPE1	Q15437	Protein transport protein Sec23B	SEC23B	SEC23B	Protein transport protein Sec23B
182680000		1.3834e-13	192530000	6	3	3	3	424	44385	424	44385.7	16	121310	Q15427	Q15427	Splicing factor 3B subunit 4	SF3B4	SF3B4	Splicing factor 3B subunit 4
179780000		2.6502e-51	179780000	9	8	8	8	360	41564	282	32390.9	16	120965	Q15435;Q15435-2;H7C003;B5MBZ8;Q15435-3;C9J177;B5MCY6;Q15435-4;C9JD73;H7C3Q5;C9JRC4	Q15435;Q15435-2;H7C003;B5MBZ8;Q15435-3;C9J177;B5MCY6;Q15435-4;C9JD73	Protein phosphatase 1 regulatory subunit 7	PPP1R7	PPP1R7	Protein phosphatase 1 regulatory subunit 7
196320000		1.5959e-35	196320000	8	8	8	8	418	45394	345	37320.2	23	120949	Q6YN16;Q6YN16-2;B4E136;B4DWC7	Q6YN16;Q6YN16-2;B4E136	Hydroxysteroid dehydrogenase-like protein 2	HSDL2	HSDL2	Hydroxysteroid dehydrogenase-like protein 2
645620000		1.1853e-109	645620000	17	16	16	16	1433	149390	1475	153938	63	120862	P49790-2;P49790;F6QR24	P49790-2;P49790;F6QR24	Nuclear pore complex protein Nup153	NUP153	NUP153	Nuclear pore complex protein Nup153
106990000		3.8031e-15	106990000	3	4	4	4	237	24757	230.5	24310.9	13.5	120860	P30042-2;H7C1F6;P30042;F2Z2Q0;H7BYH1;H7C2G3	P30042-2;H7C1F6;P30042;F2Z2Q0;H7BYH1;H7C2G3	ES1 protein homolog, mitochondrial	C21orf33	C21orf33	ES1 protein homolog, mitochondrial
76584000		4.632e-10	76584000	3	3	3	3	165	17789	167.5	18303.1	8	120399	B1AMU7;Q9Y3B2;R4GNH9;R4GMQ7;B1AMU3;B1AMU4	B1AMU7;Q9Y3B2;R4GNH9;R4GMQ7;B1AMU3;B1AMU4	Exosome complex component CSL4	EXOSC1	EXOSC1	Exosome complex component CSL4
169860000		2.1893e-32	169860000	7	8	8	8	366	39591	257	28134.3	14	119986	P50213;P50213-2;H0YL72;H0YLI6;H0YMU3;B7Z9J8;H0YKD0;H0YNF5;H0YM64;H0YM46	P50213;P50213-2;H0YL72;H0YLI6;H0YMU3;B7Z9J8;H0YKD0	Isocitrate dehydrogenase [NAD] subunit alpha, mitochondrial	IDH3A	IDH3A	Isocitrate dehydrogenase [NAD] subunit alpha, mitochondrial
95046000		1.9795e-25	95046000	4	4	4	4	198	22160	244	27376.3	11.5	119950	Q969X5-2;Q969X5;H0YBZ3	Q969X5-2;Q969X5	Endoplasmic reticulum-Golgi intermediate compartment protein 1	ERGIC1	ERGIC1	Endoplasmic reticulum-Golgi intermediate compartment protein 1
381300000		1.5556e-37	381300000	8	8	8	8	808	88972	810	89137.6	32	119853	P46087-2;P46087;P46087-4;P46087-3;F5GYR3;F5H5X6	P46087-2;P46087;P46087-4;P46087-3	Putative ribosomal RNA methyltransferase NOP2	NOP2	NOP2	Putative ribosomal RNA methyltransferase NOP2
636540000		9.1137e-88	636540000	23	19	19	19	1285	148660	1285	148685	63	119748	Q9UM54-6;E7EW20;Q9UM54-5;Q9UM54-2;Q9UM54-4;Q9UM54-1;Q9UM54	Q9UM54-6;E7EW20;Q9UM54-5;Q9UM54-2;Q9UM54-4;Q9UM54-1;Q9UM54	Unconventional myosin-VI	MYO6	MYO6	Unconventional myosin-VI
124910000		2.9629e-11	124910000	3	3	3	3	258	29172	187	20844.2	10.5	119748	Q14331;E9PRR7;H0YEZ2;F5H5R5;Q9BZ01	Q14331;E9PRR7	Protein FRG1	FRG1	FRG1	Protein FRG1
173910000		6.3892e-37	173910000	6	5	5	5	359	40623	359	40623.5	13	119726	O94992	O94992	Protein HEXIM1	HEXIM1	HEXIM1	Protein HEXIM1
326980000		1.1785e-40	326980000	12	11	11	11	682	76402	710	79590.7	39	119689	O94901-6;O94901-5;O94901-8;O94901;E9PHI4;O94901-9;A4D2Q0;H0Y6N5;H0Y742;E7EP45;H7C2K3;C9K051;H7C019;C9JK55;O94901-2;O94901-7;O94901-3;C9JS54;C9JJU6;C9JR15;O94901-4	O94901-6;O94901-5;O94901-8;O94901;E9PHI4;O94901-9;A4D2Q0;H0Y6N5;H0Y742;E7EP45;H7C2K3	SUN domain-containing protein 1	SUN1;UNC84A	SUN1;UNC84A	SUN domain-containing protein 1
349250000		2.7881e-27	349250000	8	8	8	8	717	81613	650.5	74309.5	30	119678	Q9H307;Q9H307-2;G3V5F0;G3V579	Q9H307;Q9H307-2	Pinin	PNN	PNN	Pinin
202930000		1.9578e-27	202930000	8	7	7	7	423	47707	423	47708	22	118960	Q9GZL7	Q9GZL7	Ribosome biogenesis protein WDR12	WDR12	WDR12	Ribosome biogenesis protein WDR12
91274000		1.3795e-14	91274000	5	5	5	5	190	21494	190	21494.5	10	118759	Q8WZA0;B4E2N0;K7ES95	Q8WZA0;B4E2N0;K7ES95	Protein LZIC	LZIC	LZIC	Protein LZIC
81502000		6.2058e-39	81502000	5	4	4	4	166	19198	146.5	16885	9.5	118727	Q13405;H0YDP7;E9PI78;E9PNF1	Q13405;H0YDP7	39S ribosomal protein L49, mitochondrial	MRPL49	MRPL49	39S ribosomal protein L49, mitochondrial
132020000		3.1991e-22	132020000	5	4	4	4	272	31263	131	15123.5	4.5	118099	Q13243;G3V5K8;Q13243-2;B4DJK0;B4DUA4;Q13243-3	Q13243;G3V5K8;Q13243-2;B4DJK0;B4DUA4;Q13243-3	Serine/arginine-rich splicing factor 5	SRSF5	SRSF5	Serine/arginine-rich splicing factor 5;Serine/arginine-rich-splicing factor 5
160880000		2.5294e-19	160880000	6	6	6	6	354	38210	246	28074.9	12	117750	Q9H832;Q9H832-2;I3L286;H0Y9X8	Q9H832;Q9H832-2;I3L286	Ubiquitin-conjugating enzyme E2 Z	UBE2Z	UBE2Z	Ubiquitin-conjugating enzyme E2 Z
60930000		1.0838e-22	65697000	4	3	3	3	138	15641	163	17690.1	11	117467	Q96C01;E7EQY1;C9JF51	Q96C01;E7EQY1;C9JF51	Protein FAM136A	FAM136A	FAM136A	Protein FAM136A
149510000		1.238e-28	152470000	4	3	3	3	327	36439	382	42889.5	20.5	117018	Q9UJA5-4;Q9UJA5-2;Q9UJA5;Q9UJA5-3	Q9UJA5-4;Q9UJA5-2;Q9UJA5;Q9UJA5-3	tRNA (adenine(58)-N(1))-methyltransferase non-catalytic subunit TRM6	TRMT6	TRMT6	tRNA (adenine(58)-N(1))-methyltransferase non-catalytic subunit TRM6
73465000		3.2753e-19	73465000	2	3	3	3	153	17561	148	16798.7	10	116995	O00422;H7BZW6	O00422;H7BZW6	Histone deacetylase complex subunit SAP18	SAP18	SAP18	Histone deacetylase complex subunit SAP18
42788000		1.2771e-20	42788000	3	3	3	3	88	10245	106.5	12384.3	7	116801	K7EKS1;P36954	K7EKS1;P36954	DNA-directed RNA polymerase II subunit RPB9	POLR2I	POLR2I	DNA-directed RNA polymerase II subunit RPB9
41223000		0.00093038	41223000	1	1	1	1	85	9870.3	242	27866.1	11.5	116801	F8WF48;Q99442	F8WF48;Q99442	Translocation protein SEC62	SEC62	SEC62	Translocation protein SEC62
137580000		3.6282e-35	137580000	4	4	3	3	286	32949	173	19869.3	9.5	116775	P47755;C9JUG7;P47755-2;F8W9N7	P47755;C9JUG7;P47755-2;F8W9N7	F-actin-capping protein subunit alpha-2	CAPZA2	CAPZA2	F-actin-capping protein subunit alpha-2
212000000		6.3376e-34	212000000	8	7	7	7	459	50925	430	47528.5	24	116424	O75312;H7C0E5;H7BZM7	O75312;H7C0E5;H7BZM7	Zinc finger protein ZPR1	ZNF259	ZPR1	Zinc finger protein ZPR1
85388000		9.2528e-65	85388000	5	9	5	5	180	20529	165	18818.2	10	116323	P84085;C9J1Z8	P84085;C9J1Z8	ADP-ribosylation factor 5	ARF5	ARF5	ADP-ribosylation factor 5
126070000		6.5231e-31	126070000	7	5	5	5	276	30348	276	30348.7	16	116176	E7EWH8;Q5T013;F6UJY1;Q5T013-3;J9JIE9;H0YB70;Q5T013-4;F6UJY9;Q5T015;H0YB18;Q5T013-2	E7EWH8;Q5T013;F6UJY1;Q5T013-3;J9JIE9	Hydroxypyruvate isomerase;Putative hydroxypyruvate isomerase	HYI	HYI	Hydroxypyruvate isomerase;Putative hydroxypyruvate isomerase
293370000		5.5242e-64	293370000	15	14	14	14	640	70729	506	54675.3	27	115999	Q16822;H0YM31;Q16822-2;B4DW73;H0YML5;H0YNG4;H0YMU6;H0YMA5;H0YMY3	Q16822;H0YM31;Q16822-2;B4DW73;H0YML5	Phosphoenolpyruvate carboxykinase [GTP], mitochondrial	PCK2	PCK2	Phosphoenolpyruvate carboxykinase [GTP], mitochondrial
159950000		1.7522e-22	159950000	7	4	4	4	342	38646	296	33839.6	14	115749	O15160-2;O15160;H0Y723;E7EQB9;D6RDJ3	O15160-2;O15160;H0Y723;E7EQB9;D6RDJ3	DNA-directed RNA polymerases I and III subunit RPAC1	POLR1C	POLR1C	DNA-directed RNA polymerases I and III subunit RPAC1
52872000		0.0044108	52872000	2	2	2	2	119	12791	134	14568.5	4	115600	F2Z3M0;Q8WW01-2;E9PPN1;H0YCV5;Q8WW01	F2Z3M0;Q8WW01-2;E9PPN1;H0YCV5;Q8WW01	tRNA-splicing endonuclease subunit Sen15	TSEN15	TSEN15	tRNA-splicing endonuclease subunit Sen15
43280000		1.8277e-08	43280000	2	2	2	2	93	10474	136	14731.2	7	115561	D6RAN8;H7C5U8;Q9P0M9	D6RAN8;H7C5U8;Q9P0M9	39S ribosomal protein L27, mitochondrial	MRPL27	MRPL27	39S ribosomal protein L27, mitochondrial
368090000		2.0942e-75	368090000	11	12	12	12	828	89090	828	89091.1	36	115548	Q8WUF5;K7EN03;K7EPP1	Q8WUF5	RelA-associated inhibitor	PPP1R13L	PPP1R13L	RelA-associated inhibitor
64745000		9.8881e-21	64745000	3	3	3	3	135	15672	161	18562.4	11	115536	B4DDD2;P00374	B4DDD2;P00374	Dihydrofolate reductase	DHFR	DHFR	Dihydrofolate reductase
198590000		2.8143e-26	198590000	11	8	8	8	437	48075	396.5	43690	23	115524	Q99541;E9PG83;Q5SYF5;Q5SYF3;Q5SYF4	Q99541;E9PG83	Perilipin-2	PLIN2	PLIN2	Perilipin-2;Perilipin
571840000		5.6171e-90	571840000	25	20	20	20	1220	138830	1220	138827	50	115193	O60841	O60841	Eukaryotic translation initiation factor 5B	EIF5B	EIF5B	Eukaryotic translation initiation factor 5B
129230000		5.0376e-34	129230000	7	6	6	6	275	31441	275	31441.2	14	114948	P19387;H3BRR2	P19387	DNA-directed RNA polymerase II subunit RPB3	POLR2C	POLR2C	DNA-directed RNA polymerase II subunit RPB3
66168000		1.4951e-10	66168000	4	4	4	4	141	16111	151.5	17279.2	9.5	114858	H7C5C7;P16333;C9K098;C9JVV5;C9J869;C9J0K5;C9JAB9;P16333-2;E7ERP6;E9PEE2;E7EPF5;O43639	H7C5C7;P16333;C9K098;C9JVV5;C9J869;C9J0K5;C9JAB9;P16333-2	Cytoplasmic protein NCK1	NCK1	NCK1	Cytoplasmic protein NCK1
357420000		2.3708e-52	357420000	15	15	15	15	795	87156	609	66734.4	35	114688	Q9Y263;E5RIM3;H0YBW4;H0YC16;H0YAU9	Q9Y263;E5RIM3;H0YBW4	Phospholipase A-2-activating protein	PLAA	PLAA	Phospholipase A-2-activating protein
73238000		0.00015637	73238000	3	2	2	2	154	17871	112.5	13190.4	7	114610	P56556;R4GN43	P56556;R4GN43	NADH dehydrogenase [ubiquinone] 1 alpha subcomplex subunit 6	NDUFA6	NDUFA6	NADH dehydrogenase [ubiquinone] 1 alpha subcomplex subunit 6
37743000		0.0062034	37743000	1	1	1	1	83	9214.5	85.5	9484.97	6	114551	E9PKT9;O96033	E9PKT9;O96033	Molybdopterin synthase sulfur carrier subunit	MOCS2	MOCS2	Molybdopterin synthase sulfur carrier subunit
46418000		5.9827e-05	46418000	2	1	1	1	101	11354	101	11354.1	4	114334	Q3ZAQ7	Q3ZAQ7	Vacuolar ATPase assembly integral membrane protein VMA21	VMA21	VMA21	Vacuolar ATPase assembly integral membrane protein VMA21
90587000		4.2836e-26	90587000	7	4	4	4	195	22185	325	37015.2	18	114194	Q5QPD0;Q5TFE4;H0Y6C1;Q5TFE4-2	Q5QPD0;Q5TFE4	5-nucleotidase domain-containing protein 1	NT5DC1	NT5DC1	5'-nucleotidase domain-containing protein 1
140280000		2.0576e-28	140280000	4	6	6	6	323	34470	116.5	12576.7	8	113813	Q9H936;E9PJH7;E9PJY0;K4DIB6;K4DIB1;K4DIA8;K4DIA2;K4DIB0;K4DIB2;E9PQ36;K4DIB8;E9PI74;K4DIB3;E9PS95;K4DIB4;Q9H1K4	Q9H936;E9PJH7;E9PJY0;K4DIB6;K4DIB1;K4DIA8;K4DIA2;K4DIB0;K4DIB2;E9PQ36;K4DIB8;E9PI74;K4DIB3;E9PS95	Mitochondrial glutamate carrier 1	SLC25A22	SLC25A22	Mitochondrial glutamate carrier 1
127070000		0.00029776	127070000	2	2	2	2	282	31280	180	20312.1	7	113609	Q9NVT9;E9PR92;E5RHK3;Q9NVT9-2;E5RJ86	Q9NVT9;E9PR92;E5RHK3;Q9NVT9-2;E5RJ86	Armadillo repeat-containing protein 1	ARMC1	ARMC1	Armadillo repeat-containing protein 1
67335000		1.9386e-06	67335000	2	2	2	2	145	16608	160	18338.5	5	113386	C9J719;C9JJ78;Q15125	C9J719;C9JJ78;Q15125	3-beta-hydroxysteroid-Delta(8),Delta(7)-isomerase	EBP	EBP	3-beta-hydroxysteroid-Delta(8),Delta(7)-isomerase
64214000		2.5781e-21	64214000	3	2	2	2	147	15892	125	13553.4	5	113002	Q9Y2V2;H3BSW7;H3BUY4;H3BPY5;H3BNU9	Q9Y2V2;H3BSW7;H3BUY4;H3BPY5;H3BNU9	Calcium-regulated heat stable protein 1	CARHSP1	CARHSP1	Calcium-regulated heat stable protein 1
62613000		1.8155e-07	62613000	2	2	2	2	151	15512	151	15501.1	5	112884	Q9Y6H1;Q5T1J5	Q9Y6H1;Q5T1J5	Coiled-coil-helix-coiled-coil-helix domain-containing protein 2, mitochondrial;Putative coiled-coil-helix-coiled-coil-helix domain-containing protein CHCHD2P9, mitochondrial	CHCHD2;CHCHD2P9	CHCHD2;CHCHD2P9	Coiled-coil-helix-coiled-coil-helix domain-containing protein 2, mitochondrial;Putative coiled-coil-helix-coiled-coil-helix domain-containing protein CHCHD2P9, mitochondrial
576820000		1.9586e-102	576820000	20	21	21	21	1233	143230	1233	143233	72	112627	Q14683;G8JLG1;H0Y7K8;V9GY57	Q14683	Structural maintenance of chromosomes protein 1A	SMC1A	SMC1A	Structural maintenance of chromosomes protein 1A
215200000		3.2203e-31	215200000	10	5	5	5	462	53510	512	59201.1	26	112472	Q53GS9-2;B9A018;Q53GS9;Q53GS9-3	Q53GS9-2;B9A018;Q53GS9;Q53GS9-3	U4/U6.U5 tri-snRNP-associated protein 2	USP39	USP39	U4/U6.U5 tri-snRNP-associated protein 2
375650000		3.481e-54	388060000	14	10	10	10	847	96955	847	96955.9	49	111935	Q9BZF1-3;Q9BZF1-2;Q9BZF1;F8VQX7;F8VUA7;F8VVD3;F8VVE7;F8VZ43	Q9BZF1-3;Q9BZF1-2;Q9BZF1;F8VQX7;F8VUA7	Oxysterol-binding protein-related protein 8;Oxysterol-binding protein	OSBPL8	OSBPL8	Oxysterol-binding protein-related protein 8;Oxysterol-binding protein
77178000		1.5552e-05	77178000	2	1	1	1	174	19291	186.5	20467.9	10	111886	Q9GZN8;Q9GZN8-2	Q9GZN8;Q9GZN8-2	UPF0687 protein C20orf27	C20orf27	C20orf27	UPF0687 protein C20orf27
130640000		3.3545e-15	130640000	3	3	3	3	299	32663	383	42127.6	16	111855	B4DDM2;Q8TB61-4;Q8TB61-3;Q8TB61-2;Q8TB61	B4DDM2;Q8TB61-4;Q8TB61-3;Q8TB61-2;Q8TB61	Adenosine 3-phospho 5-phosphosulfate transporter 1	SLC35B2	SLC35B2	Adenosine 3'-phospho 5'-phosphosulfate transporter 1
51304000		9.9555e-13	61515000	4	3	3	3	137	15383	137	15382.7	6	111835	Q8IXM3	Q8IXM3	39S ribosomal protein L41, mitochondrial	MRPL41	MRPL41	39S ribosomal protein L41, mitochondrial
306570000		1.6129e-44	306570000	11	11	11	11	672	76749	490	56118.7	24	111710	P17252;J3KRN5;P05771;P05771-2;B7Z8Q0;P05129;F5H5C4;M0R0I9;H3BV73;J3KN97;B7Z870	P17252;J3KRN5	Protein kinase C alpha type	PRKCA	PRKCA	Protein kinase C alpha type
231750000		1.3274e-63	241380000	9	7	7	7	528	60593	528	60593.4	21	111408	Q9H3P7	Q9H3P7	Golgi resident protein GCP60	ACBD3	ACBD3	Golgi resident protein GCP60
768620000		3.49e-117	768620000	28	24	24	5	1742	192990	NaN	NaN	NaN	111381	CON__ENSEMBL:ENSBTAP00000007350;F5H2J9	CON__ENSEMBL:ENSBTAP00000007350
89218000		1.6005e-05	89218000	3	3	3	3	198	22417	181	20498.9	12.5	111304	O15498;B4DR94	O15498;B4DR94	Synaptobrevin homolog YKT6	YKT6	YKT6	Synaptobrevin homolog YKT6
225860000		1.5946e-27	225860000	8	6	6	6	503	56974	308.5	34927.8	17	110866	Q8NC56;D6RBV0;H0Y9B7;Q8NC56-2	Q8NC56;D6RBV0	LEM domain-containing protein 2	LEMD2	LEMD2	LEM domain-containing protein 2
417480000		2.1554e-30	417480000	8	8	8	8	930	105930	939	106907	33	110218	O75400-2;O75400-3;O75400;H0YG38;F5H578	O75400-2;O75400-3;O75400	Pre-mRNA-processing factor 40 homolog A	PRPF40A	PRPF40A	Pre-mRNA-processing factor 40 homolog A
230060000		4.8926e-27	230060000	6	7	7	7	519	58470	460.5	52284.4	25	110038	O60749;O60749-2;D6RC15	O60749;O60749-2	Sorting nexin-2	SNX2	SNX2	Sorting nexin-2
73383000		9.8798e-14	73383000	3	3	3	3	163	18651	164	18988	10	110035	H0YNG3;H0YK72;P67812;H0YK83;H0YKT4;H0YNX5;H0YNA5;B4DUL4	H0YNG3;H0YK72;P67812;H0YK83;H0YKT4	Signal peptidase complex catalytic subunit SEC11A	SEC11A	SEC11A	Signal peptidase complex catalytic subunit SEC11A;SEC11-like 1 (S. cerevisiae), isoform CRA_a
417080000		8.2091e-44	417080000	17	13	13	13	940	106040	976	109916	40.5	109998	F6SBX2;Q9NSE4	F6SBX2;Q9NSE4	Isoleucine--tRNA ligase, mitochondrial	IARS2	IARS2	Isoleucine--tRNA ligase, mitochondrial
81936000		1.4253e-09	81936000	4	4	4	4	199	20834	208	21591.1	11	109986	Q9NY12-2;Q9NY12	Q9NY12-2;Q9NY12	H/ACA ribonucleoprotein complex subunit 1	GAR1	GAR1	H/ACA ribonucleoprotein complex subunit 1
141780000		1.0515e-40	141780000	6	6	6	6	316	36079	316	36079.2	18	109900	Q9Y5K5-2;Q9Y5K5-4;Q9Y5K5-3;Q9Y5K5;Q5LJA5;B4DW59;B7Z9U9;H0Y6Y4;Q5LJA9;H0Y4E0;Q5LJB0;H0Y636;H0Y4K0	Q9Y5K5-2;Q9Y5K5-4;Q9Y5K5-3;Q9Y5K5;Q5LJA5;B4DW59;B7Z9U9;H0Y6Y4;Q5LJA9;H0Y4E0;Q5LJB0	Ubiquitin carboxyl-terminal hydrolase isozyme L5	UCHL5	UCHL5	Ubiquitin carboxyl-terminal hydrolase isozyme L5
151150000		1.6762e-21	151150000	5	5	5	5	337	38608	337	38608.8	18	109488	Q96C86	Q96C86	m7GpppX diphosphatase	DCPS	DCPS	m7GpppX diphosphatase
208260000		2.1071e-31	208260000	8	7	7	7	522	53254	484	49435.2	9.5	109368	P37198;M0QXN5;M0QX10;M0QYY0;M0QX13;M0QZL5;M0R1S1;M0QX64;M0R302	P37198;M0QXN5	Nuclear pore glycoprotein p62	NUP62	NUP62	Nuclear pore glycoprotein p62
280000000		1.6073e-31	280000000	8	9	9	9	646	71607	586.5	64606.3	29	109355	P43121;P43121-2	P43121;P43121-2	Cell surface glycoprotein MUC18	MCAM	MCAM	Cell surface glycoprotein MUC18
[truncated: 2,762 more rows]

## Sheet: selected entries
Table S6: Copy numbers as determined by the proteome ruler approach for selected proteins
[truncated: 26 more rows]
